# Supplementary material for: Differentially expressed tRFs in CD5 positive relapsed & refractory diffuse large B cell lymphoma and the bioinformatic analysis for their potential clinical use
Source: Biol Direct. 2019 Nov 27;14:23. doi: 10.1186/s13062-019-0255-8 (PMC6882323; doi:10.1186/s13062-019-0255-8)
Supplement: Supplementary file 2 — Additional file 2. Raw data of heatmap (Figure 1B). [file 13062_2019_255_MOESM2_ESM.txt]

tDRs_ID	tRFdb_ID	mintbase_ID	tRNA	Left	Right	tRNASeq	tRNALength	tRNASecondStructure	AlignmentSequence	tDR_Type	AlignmentLength	AlignmentInformation	tRNA_TPM	tRNA_TPM	tRNA_TPM	tRNA_TPM	tRNA_TPM	tRNA_TPM	cv	cluster
													2	3	6	1	4	5	Test_Control	Test_Control
AS-tDR-013454	-	-	pre-His-GTG-1-5	41	88	GCAAAGGAAGAGCCCCACAAGCAGCGGCCTCTGGTGGCGTGCCGTGATCGTATAGTGGTTAGTACTCTGCGTTGTGGCCGCAGCAACCTCGGTTCGAATCCGAGTCACGGCAGTACCTTGATGTCGCCTCAATTTCTCAACGTACTGAGCAG	152	((...(((.(((((......((.((((((.(..(..(.((((..((((((.....)))))))))).)..)...).)))))).))......)))))...))).........((((((.((((...............)))).)))))).))..	GCCGTGATCGTATAGTGGTTAGTACTCTGCGTTGTGGCCGCAGCAACC	Other	48	ExactMatch	405.5561	248.7356	183.3965	0.0000	1457.3860	0.0000	79.44177	1
AS-tDR-013454	-	-	pre-His-GTG-1-3	41	88	GCTAGAGCAAGCTCCGCCATCGCGGCTTAGCCTGTGGCTCGCCGTGATCGTATAGTGGTTAGTACTCTGCGTTGTGGCCGCAGCAACCTCGGTTCGAATCCGAGTCACGGCAATGTCGTTAGTCTAGGCTGTCAGCTCTTCCCTTTTGCTCC	152	....(((((((..((((....))))..(((((((((((..(((((((.......(((((((..((.....))..)))))))......(((((.......))))))))))))...))))......))))))).............))))))).	GCCGTGATCGTATAGTGGTTAGTACTCTGCGTTGTGGCCGCAGCAACC	Other	48	ExactMatch	405.5561	248.7356	183.3965	0.0000	1457.3860	0.0000	79.44177	1
AS-tDR-013454	-	-	pre-His-GTG-1-9	41	88	AACACTGGGTCAGCTGCTCGTCGTGGCGTCCCGGTAGCTCGCCGTGATCGTATAGTGGTTAGTACTCTGCGTTGTGGCCGCAGCAACCTCGGTTCGAATCCGAGTCACGGCATTGTGGAAACAATGGTACGGCAAGGGCCTCTTTTTAGACT	152	...((((((...((..(.....)..))..)))))).((((((((((..(((...(((((((..((.....))..)))))))......(((((.......)))))..))).((((((....)))))).))))))..)))).............	GCCGTGATCGTATAGTGGTTAGTACTCTGCGTTGTGGCCGCAGCAACC	Other	48	ExactMatch	405.5561	248.7356	183.3965	0.0000	1457.3860	0.0000	79.44177	1
AS-tDR-013454	-	-	pre-His-GTG-1-2	41	88	GCTAGAGCAAGGTCAAGCATCACCGCTTGCCTTGTGGCCCGCCGTGATCGTATAGTGGTTAGTACTCTGCGTTGTGGCCGCAGCAACCTCGGTTCGAATCCGAGTCACGGCAAAGTTGCTCGTCTGGGTAGTCAGCTGATCCGTTTTGCTCC	152	(((...((((((.(((((......))))))))))))))..((((..(.((((.((((.....)))).)))))..)))).((((.(((.((((((.((..((.((..((((((....))).))))).))...))))))))...)))))))...	GCCGTGATCGTATAGTGGTTAGTACTCTGCGTTGTGGCCGCAGCAACC	Other	48	ExactMatch	405.5561	248.7356	183.3965	0.0000	1457.3860	0.0000	79.44177	1
AS-tDR-007710	-	-	SeC-TCA-1-1	1	37	GCCCGGATGATCCTCAGTGGTCTGGGGTGCAGGCTTCAAACCTGTAGCTGTCTAGCGACAGAGTGGTTCAATTCCACCTTTCGGGCCCA	89	)))))))....))))........((((.))))).......(((((.).)))...(((.(..))))).......((((.((((((((...	GCCCGGATGATCCTCAGTGGTCTGGGGTGCAGGCTTC	tiRNA-5	37	ExactMatch	354.8616	165.8237	550.1895	0.0000	1049.3179	0.0000	78.86165	1
AS-tDR-010952	-	-	Tyr-GTA-chr1-127	1	38	GGTAAAATGGCTGAGTGAAGCATTGGACTGTAAATCTAAAGACAGGGGTTAAGCCTCTTTTTACCACCA	69	)))))))..)))......(((.))))).......(((((....))))).....((((((((((((....	GGTAAAATGGCTGAGTGAAGCATTGGACTGTACCACCA	tRF-5	38	33+CCACC	709.7232	290.1915	427.9252	0.0000	1923.7496	0.0000	78.83937	1
AS-tDR-010952	-	-	Tyr-GTA-chr14-8	1	38	GGTAAAATGGCTGAGTGAAGCATTGGACTGTAAATCTAAAGACAGGGGCTAAGCCTCTTTTTACCACCA	69	)))))))..)))......(((.))))).......(((((....))))).....((((((((((((....	GGTAAAATGGCTGAGTGAAGCATTGGACTGTACCACCA	tRF-5	38	33+CCACC	709.7232	290.1915	427.9252	0.0000	1923.7496	0.0000	78.83937	1
AS-tDR-010952	-	-	Tyr-GTA-chr21-2	1	38	GGTAAAATGGCTGAGTGAAGCATTGGACTGTAAATCTAAAGACAGGGGTTAAGCCTCTTTTTACCACCA	69	)))))))..)))......(((.))))).......(((((....))))).....((((((((((((....	GGTAAAATGGCTGAGTGAAGCATTGGACTGTACCACCA	tRF-5	38	33+CCACC	709.7232	290.1915	427.9252	0.0000	1923.7496	0.0000	78.83937	1
AS-tDR-010952	-	-	pre-Tyr-GTA-chr14-8	41	78	GTAGAGAACAATCAACGGTCGGCGAACATCAGTGGGATAAGGTAAAATGGCTGAGTGAAGCATTGGACTGTAAATCTAAAGACAGGGGCTAAGCCTCTTTTTACCAGCTCTGAGGTGATTTTCATATTGAATTGCAAATTCGAAGA	146	.(((((........((((((.((..((.(((((.(............).)))))))...))....))))))........(((.((((((...)))))).))).....)))))..(..((((.......))))..)...........	GGTAAAATGGCTGAGTGAAGCATTGGACTGTACCACCA	Other	38	33+CCACC	709.7232	290.1915	427.9252	0.0000	1923.7496	0.0000	78.83937	1
AS-tDR-001372	-	tRF-35-PS5P4PW3FJHPEZ	Lys-TTT-3-1	1	35	GCCCGGATAGCTCAGTCGGTAGAGCATCAGACTTTTAATCTGAGGGTCCAGGGTTCAAGTCCCTGTTCGGGCGCCA	76	)))))))..))))........((((.))))).......(((((.....))))).......((((((((((((....	GCCCGGATAGCTCAGTCGGTAGAGCATCAGACTTT	tiRNA-5	35	ExactMatch	253.4726	248.7356	427.9252	0.0000	991.0225	0.0000	78.46448	1
AS-tDR-001372	-	tRF-35-PS5P4PW3FJHPEZ	Lys-TTT-3-2	1	35	GCCCGGATAGCTCAGTCGGTAGAGCATCAGACTTTTAATCTGAGGGTCCAGGGTTCAAGTCCCTGTTCGGGCGCCA	76	)))))))..))))........((((.))))).......(((((.....))))).......((((((((((((....	GCCCGGATAGCTCAGTCGGTAGAGCATCAGACTTT	tiRNA-5	35	ExactMatch	253.4726	248.7356	427.9252	0.0000	991.0225	0.0000	78.46448	1
AS-tDR-001372	-	tRF-35-PS5P4PW3FJHPEZ	Lys-TTT-3-3	1	35	GCCCGGATAGCTCAGTCGGTAGAGCATCAGACTTTTAATCTGAGGGTCCAGGGTTCAAGTCCCTGTTCGGGCGCCA	76	)))))))..))))........((((.))))).......(((((.....))))).......((((((((((((....	GCCCGGATAGCTCAGTCGGTAGAGCATCAGACTTT	tiRNA-5	35	ExactMatch	253.4726	248.7356	427.9252	0.0000	991.0225	0.0000	78.46448	1
AS-tDR-001372	-	tRF-35-PS5P4PW3FJHPEZ	Lys-TTT-3-4	1	35	GCCCGGATAGCTCAGTCGGTAGAGCATCAGACTTTTAATCTGAGGGTCCAGGGTTCAAGTCCCTGTTCGGGCGCCA	76	)))))))..))))........((((.))))).......(((((.....))))).......((((((((((((....	GCCCGGATAGCTCAGTCGGTAGAGCATCAGACTTT	tiRNA-5	35	ExactMatch	253.4726	248.7356	427.9252	0.0000	991.0225	0.0000	78.46448	1
AS-tDR-001372	-	tRF-35-PS5P4PW3FJHPEZ	Lys-TTT-3-5	1	35	GCCCGGATAGCTCAGTCGGTAGAGCATCAGACTTTTAATCTGAGGGTCCAGGGTTCAAGTCCCTGTTCGGGCGCCA	76	)))))))..))))........((((.))))).......(((((.....))))).......((((((((((((....	GCCCGGATAGCTCAGTCGGTAGAGCATCAGACTTT	tiRNA-5	35	ExactMatch	253.4726	248.7356	427.9252	0.0000	991.0225	0.0000	78.46448	1
AS-tDR-001372	-	tRF-35-PS5P4PW3FJHPEZ	pre-Lys-TTT-3-1	41	75	ACCTATATGGAGTGAACAGAAAGAGCTTTTCTTCGGGAGCGCCCGGATAGCTCAGTCGGTAGAGCATCAGACTTTTAATCTGAGGGTCCAGGGTTCAAGTCCCTGTTCGGGCGTTTGTAGTTTTCGTTACTTTAACCTGCTAAATTATCCCAT	153	.......((((((((...(((((.((..(((....)))(((((((((..((((........))))....(((((((.....)))))))(((((.......))))))))))))))..))..))))).))))))))...................	GCCCGGATAGCTCAGTCGGTAGAGCATCAGACTTT	Other	35	ExactMatch	253.4726	248.7356	427.9252	0.0000	991.0225	0.0000	78.46448	1
AS-tDR-001372	-	tRF-35-PS5P4PW3FJHPEZ	Lys-TTT-5-1	1	35	GCCCGGATAGCTCAGTCGGTAGAGCATCAGACTTTTAATCTGAGGGTCCGGGGTTCAAGTCCCTGTTCGGGCGCCA	76	)))))))..))))........((((.))))).......(((((.....))))).......((((((((((((....	GCCCGGATAGCTCAGTCGGTAGAGCATCAGACTTT	tiRNA-5	35	ExactMatch	253.4726	248.7356	427.9252	0.0000	991.0225	0.0000	78.46448	1
AS-tDR-001372	-	tRF-35-PS5P4PW3FJHPEZ	pre-Lys-TTT-3-5	41	75	AGAACCCTCTTATAAGCAAAAAGTAAAGCTCTCGTGAAGAGCCCGGATAGCTCAGTCGGTAGAGCATCAGACTTTTAATCTGAGGGTCCAGGGTTCAAGTCCCTGTTCGGGCGGCATGTCTTTGCTTTTGGGTACCGCACTTCGCATAAAATG	153	...((((...........((((((((((....((((..((((((((((.((((........)))).(((((.......)))))..)))).))))))..((((......))))..)))).))))))))))))))...((.....))........	GCCCGGATAGCTCAGTCGGTAGAGCATCAGACTTT	Other	35	ExactMatch	253.4726	248.7356	427.9252	0.0000	991.0225	0.0000	78.46448	1
AS-tDR-001372	-	tRF-35-PS5P4PW3FJHPEZ	pre-Lys-TTT-3-3	41	75	TTACTCACTAGAATGTGCAGGAAGAAGGCTTTTGCAGGGAGCCCGGATAGCTCAGTCGGTAGAGCATCAGACTTTTAATCTGAGGGTCCAGGGTTCAAGTCCCTGTTCGGGCGGGAGTGGTGGCTTTTAGTACCTGATTCTGGTATCATGTTT	153	......((((((((...((((..(((((((.(..(...((((((((((.((((........)))).(((((.......)))))..)))).)))))).....(((((....))))).)..).)))))))....)))))))))))).........	GCCCGGATAGCTCAGTCGGTAGAGCATCAGACTTT	Other	35	ExactMatch	253.4726	248.7356	427.9252	0.0000	991.0225	0.0000	78.46448	1
AS-tDR-001372	-	tRF-35-PS5P4PW3FJHPEZ	pre-Lys-TTT-5-1	41	75	TTTTCCTGTGGATAGACTAAGCAAACGCTTTTCTTCAGGGGCCCGGATAGCTCAGTCGGTAGAGCATCAGACTTTTAATCTGAGGGTCCGGGGTTCAAGTCCCTGTTCGGGCGGATGCTGTTTTAGTTTCCAATAAAATGGATTTGGGCGAGG	153	...(((..((((..(((((((((..(((((.....(((((((((((((.((((........)))).(((((.......)))))..))))))).......))))))...)))))..))))....))))))))).......)))...........	GCCCGGATAGCTCAGTCGGTAGAGCATCAGACTTT	Other	35	ExactMatch	253.4726	248.7356	427.9252	0.0000	991.0225	0.0000	78.46448	1
AS-tDR-011399	-	-	pre-Arg-TCG-2-1	114	136	ATTATTTTCCATCAAAAAATAGTTCTGATTTGTAACCCGGGACCACGTGGCCTAATGGATAAGGCGTCTGACTTCGGATCAGAAGATTGAGGGTTCGAATCCCTCCGTGGTTATTTGAGATACTGACTAGTCTGGTGTTATTTTCCTTCCTCA	153	((((((((.......))))))))...((...(((((((..(((((((..((((........)))).((((((....).))))).....(((((.......)))))))))))).....((((........)))))).)))))..))........	TTTGAGATACTGAGTAGTCTGGT	tRF-1	23	14C>G	1622.2245	0.0000	916.9825	176.7340	1807.1587	182.0805	52.61610	1
AS-tDR-011403	-	-	pre-Arg-TCG-2-1	115	136	ATTATTTTCCATCAAAAAATAGTTCTGATTTGTAACCCGGGACCACGTGGCCTAATGGATAAGGCGTCTGACTTCGGATCAGAAGATTGAGGGTTCGAATCCCTCCGTGGTTATTTGAGATACTGACTAGTCTGGTGTTATTTTCCTTCCTCA	153	((((((((.......))))))))...((...(((((((..(((((((..((((........)))).((((((....).))))).....(((((.......)))))))))))).....((((........)))))).)))))..))........	TTGAGATACTGAGTAGTCTGGT	tRF-1	22	13C>G	2078.4751	0.0000	2017.3615	274.9195	3264.5447	252.1114	52.55037	1
AS-tDR-009878	-	-	pre-Val-CAC-1-4	100	116	GTGTGGTGGCTCATTGTGATGGCACAGGTATCCCATGCAGGTTTCCGTAGTGTAGTGGTTATCACGTTCGCCTCACACGCGAAAGGTCCCCGGTTCGAAACCGGGCGGAAACACCTCCTTCTGCTTTTTACCTCATTATCTCAGATTTGTTAC	153	((((.((.((.....)).)).)))).((((......(((((((((((..((((.(.(((.(......).))).))))).(....)...((((((.....)))))))))))))........))))....)))).....................	ACCGGGCGGAAACACCT	tRF-1	17	ExactMatch	0.0000	829.1186	244.5287	412.3792	174.8863	1764.7800	51.59661	1
AS-tDR-009181	-	-	Val-TAC-1-1	1	51	GGTTCCATAGTGTAGTGGTTATCACGTCTGCTTTACACGCAGAAGGTCCTGGGTTCGAGCCCCAGTGGAACCACCA	76	)))))))..)))..........(((.))))).......(((((.....))))).......((((((((((((....	GGTTCCATAGTGTAGTGGTTATCACGTCTGCTTTACACGCAGAAGGTCCTG	tRF-5	51	ExactMatch	354.8616	248.7356	305.6608	137.4597	1340.7951	0.0000	51.33572	1
AS-tDR-009181	-	-	Val-TAC-1-2	1	51	GGTTCCATAGTGTAGTGGTTATCACGTCTGCTTTACACGCAGAAGGTCCTGGGTTCGAGCCCCAGTGGAACCACCA	76	)))))))..)))..........(((.))))).......(((((.....))))).......((((((((((((....	GGTTCCATAGTGTAGTGGTTATCACGTCTGCTTTACACGCAGAAGGTCCTG	tRF-5	51	ExactMatch	354.8616	248.7356	305.6608	137.4597	1340.7951	0.0000	51.33572	1
AS-tDR-011358	-	-	Leu-CAG-1-1	65	83	GTCAGGATGGCCGAGCGGTCTAAGGCGCTGCGTTCAGGTCGCAGTCTCCCCTGGAGGCGTGGGTTCGAATCCCACTCCTGACACCA	86	)))))))..)))...........(((.))))).......(((((.))))...((((..))))).......((((((((((((....	TCGAATCCCACTCCTGACA	i-tRF	19	ExactMatch	253.4726	456.0153	1344.9077	235.6453	874.4316	0.0000	50.71912	1
AS-tDR-011358	-	-	Leu-CAG-1-2	65	83	GTCAGGATGGCCGAGCGGTCTAAGGCGCTGCGTTCAGGTCGCAGTCTCCCCTGGAGGCGTGGGTTCGAATCCCACTCCTGACACCA	86	)))))))..)))...........(((.))))).......(((((.))))...((((..))))).......((((((((((((....	TCGAATCCCACTCCTGACA	i-tRF	19	ExactMatch	253.4726	456.0153	1344.9077	235.6453	874.4316	0.0000	50.71912	1
AS-tDR-011358	-	-	Leu-CAG-1-3	65	83	GTCAGGATGGCCGAGCGGTCTAAGGCGCTGCGTTCAGGTCGCAGTCTCCCCTGGAGGCGTGGGTTCGAATCCCACTCCTGACACCA	86	)))))))..)))...........(((.))))).......(((((.))))...((((..))))).......((((((((((((....	TCGAATCCCACTCCTGACA	i-tRF	19	ExactMatch	253.4726	456.0153	1344.9077	235.6453	874.4316	0.0000	50.71912	1
AS-tDR-011358	-	-	Leu-CAG-1-4	65	83	GTCAGGATGGCCGAGCGGTCTAAGGCGCTGCGTTCAGGTCGCAGTCTCCCCTGGAGGCGTGGGTTCGAATCCCACTCCTGACACCA	86	)))))))..)))...........(((.))))).......(((((.))))...((((..))))).......((((((((((((....	TCGAATCCCACTCCTGACA	i-tRF	19	ExactMatch	253.4726	456.0153	1344.9077	235.6453	874.4316	0.0000	50.71912	1
AS-tDR-011358	-	-	Leu-CAG-1-5	65	83	GTCAGGATGGCCGAGCGGTCTAAGGCGCTGCGTTCAGGTCGCAGTCTCCCCTGGAGGCGTGGGTTCGAATCCCACTCCTGACACCA	86	)))))))..)))...........(((.))))).......(((((.))))...((((..))))).......((((((((((((....	TCGAATCCCACTCCTGACA	i-tRF	19	ExactMatch	253.4726	456.0153	1344.9077	235.6453	874.4316	0.0000	50.71912	1
AS-tDR-011358	-	-	Leu-CAG-1-6	65	83	GTCAGGATGGCCGAGCGGTCTAAGGCGCTGCGTTCAGGTCGCAGTCTCCCCTGGAGGCGTGGGTTCGAATCCCACTCCTGACACCA	86	)))))))..)))...........(((.))))).......(((((.))))...((((..))))).......((((((((((((....	TCGAATCCCACTCCTGACA	i-tRF	19	ExactMatch	253.4726	456.0153	1344.9077	235.6453	874.4316	0.0000	50.71912	1
AS-tDR-011358	-	-	Leu-CAG-1-7	65	83	GTCAGGATGGCCGAGCGGTCTAAGGCGCTGCGTTCAGGTCGCAGTCTCCCCTGGAGGCGTGGGTTCGAATCCCACTCCTGACACCA	86	)))))))..)))...........(((.))))).......(((((.))))...((((..))))).......((((((((((((....	TCGAATCCCACTCCTGACA	i-tRF	19	ExactMatch	253.4726	456.0153	1344.9077	235.6453	874.4316	0.0000	50.71912	1
AS-tDR-011358	-	-	pre-Leu-CAG-1-7	105	123	GAGACAGAAGTGAGTCCTGAGCACAATGTAGCATAAGCGCGTCAGGATGGCCGAGCGGTCTAAGGCGCTGCGTTCAGGTCGCAGTCTCCCCTGGAGGCGTGGGTTCGAATCCCACTCCTGACAGTTCGTACTTTTAGTATTTAGACACAAATCGAGTTTAAGT	163	(((((....((((..(((((((.(......((....))(((((.((((.((...)).))))..))))).).))))))))))).)))))..(((.(((.(((((.......))))).)))..)))..............((((((((.(.....).))))))))	TCGAATCCCACTCCTGACA	Other	19	ExactMatch	253.4726	456.0153	1344.9077	235.6453	874.4316	0.0000	50.71912	1
AS-tDR-011358	-	-	pre-Leu-CAG-1-1	105	123	GGGTCCCAGCCATGCCAGCGGCGAAGCGCCCCGGCGCGCCGTCAGGATGGCCGAGCGGTCTAAGGCGCTGCGTTCAGGTCGCAGTCTCCCCTGGAGGCGTGGGTTCGAATCCCACTCCTGACAAGCCGACCTTTTGGCCCGCCCGCCGGAGGGCAACGCCCAT	163	((((....(((...((.((((((..((((....)))).((....))..(((((((.((((...(((..((...(((((.....((((((...))))))(((((.......))))).))))))).))))))).))))))))).)))).))..)))...))))..	TCGAATCCCACTCCTGACA	Other	19	ExactMatch	253.4726	456.0153	1344.9077	235.6453	874.4316	0.0000	50.71912	1
AS-tDR-011358	-	-	pre-Leu-CAG-1-2	105	123	GGGTCCCAGCCATGCCAGCGGCGACGCGCCCCGGCGCGCCGTCAGGATGGCCGAGCGGTCTAAGGCGCTGCGTTCAGGTCGCAGTCTCCCCTGGAGGCGTGGGTTCGAATCCCACTCCTGACAAGCCGACCTTTTGGCCCGCCCGCCGGAGGGCAACGCCCAT	163	((((....(((...((.((((((.(((((....))))).)))).((..(((((((.((((...(((..((...(((((.....((((((...))))))(((((.......))))).))))))).))))))).)))))))..)).)).))..)))...))))..	TCGAATCCCACTCCTGACA	Other	19	ExactMatch	253.4726	456.0153	1344.9077	235.6453	874.4316	0.0000	50.71912	1
AS-tDR-011358	-	-	pre-Leu-CAG-1-3	105	123	GGGTCCCAGCCATGCCAGCGGCGACGCGCCCCGGCGCGCCGTCAGGATGGCCGAGCGGTCTAAGGCGCTGCGTTCAGGTCGCAGTCTCCCCTGGAGGCGTGGGTTCGAATCCCACTCCTGACAAGCCGACCTTTTGGCCCGCCCGCCGGAGGGCAACGCCCAT	163	((((....(((...((.((((((.(((((....))))).)))).((..(((((((.((((...(((..((...(((((.....((((((...))))))(((((.......))))).))))))).))))))).)))))))..)).)).))..)))...))))..	TCGAATCCCACTCCTGACA	Other	19	ExactMatch	253.4726	456.0153	1344.9077	235.6453	874.4316	0.0000	50.71912	1
AS-tDR-011358	-	-	pre-Leu-CAG-1-4	105	123	GGGTCCCAGCCATGCCAGCGGCGACGCGCCCCGGCGCGCCGTCAGGATGGCCGAGCGGTCTAAGGCGCTGCGTTCAGGTCGCAGTCTCCCCTGGAGGCGTGGGTTCGAATCCCACTCCTGACAAGCCGACCTTTTGGCCCGCCCGCCGGAGGGCAACGCCCAT	163	((((....(((...((.((((((.(((((....))))).)))).((..(((((((.((((...(((..((...(((((.....((((((...))))))(((((.......))))).))))))).))))))).)))))))..)).)).))..)))...))))..	TCGAATCCCACTCCTGACA	Other	19	ExactMatch	253.4726	456.0153	1344.9077	235.6453	874.4316	0.0000	50.71912	1
AS-tDR-011358	-	-	pre-Leu-CAG-1-5	105	123	GGGTCCCAGCCATGCCAGCGGCGACGCGCCCCGGCGCGCCGTCAGGATGGCCGAGCGGTCTAAGGCGCTGCGTTCAGGTCGCAGTCTCCCCTGGAGGCGTGGGTTCGAATCCCACTCCTGACAAGCCGACCTTTTGGCCCGCCCGCCGGAGGGCAACGCCCAT	163	((((....(((...((.((((((.(((((....))))).)))).((..(((((((.((((...(((..((...(((((.....((((((...))))))(((((.......))))).))))))).))))))).)))))))..)).)).))..)))...))))..	TCGAATCCCACTCCTGACA	Other	19	ExactMatch	253.4726	456.0153	1344.9077	235.6453	874.4316	0.0000	50.71912	1
AS-tDR-001269	-	tRF-35-86J8WPMN1E8Y7Z	Glu-TTC-2-1	1	35	TCCCACATGGTCTAGCGGTTAGGATTCCTGGTTTTCACCCAGGCGGCCCGGGTTCGACTCCCGGTGTGGGAACCA	75	)))))))..))))........((((.))))).......(((((....))))).......((((((((((((....	TCCCACATGGTCTAGCGGTTAGGATTCCTGGTTTT	tiRNA-5	35	ExactMatch	405.5561	0.0000	611.3217	216.0082	757.8407	140.0619	50.65212	1
AS-tDR-001269	-	tRF-35-86J8WPMN1E8Y7Z	Glu-TTC-2-2	1	35	TCCCACATGGTCTAGCGGTTAGGATTCCTGGTTTTCACCCAGGCGGCCCGGGTTCGACTCCCGGTGTGGGAACCA	75	)))))))..))))........((((.))))).......(((((....))))).......((((((((((((....	TCCCACATGGTCTAGCGGTTAGGATTCCTGGTTTT	tiRNA-5	35	ExactMatch	405.5561	0.0000	611.3217	216.0082	757.8407	140.0619	50.65212	1
AS-tDR-011405	-	-	pre-Arg-TCG-2-1	115	137	ATTATTTTCCATCAAAAAATAGTTCTGATTTGTAACCCGGGACCACGTGGCCTAATGGATAAGGCGTCTGACTTCGGATCAGAAGATTGAGGGTTCGAATCCCTCCGTGGTTATTTGAGATACTGACTAGTCTGGTGTTATTTTCCTTCCTCA	153	((((((((.......))))))))...((...(((((((..(((((((..((((........)))).((((((....).))))).....(((((.......)))))))))))).....((((........)))))).)))))..))........	TTGAGATACTGAGTAGTCTGGTG	tRF-1	23	13C>G	912.5013	0.0000	244.5287	314.1937	641.2499	182.0805	50.46492	1
AS-tDR-011376	-	-	Ser-GCT-4-1	64	82	GACGAGGTGGCCGAGTGGTTAAGGCGATGGACTGCTAATCCATTGTGCTCTGCACGCGTGGGTTCGAATCCCATCCTCGTCGCCA	85	)))))))..)))..........(((.))))).......(((((.))))...((((..))))).......((((((((((((....	TCGAATCCCATCCTCGTCG	i-tRF	19	ExactMatch	354.8616	414.5593	427.9252	176.7340	1107.6134	0.0000	50.35199	1
AS-tDR-011376	-	-	Ser-GCT-4-2	64	82	GACGAGGTGGCCGAGTGGTTAAGGCGATGGACTGCTAATCCATTGTGCTCTGCACGCGTGGGTTCGAATCCCATCCTCGTCGCCA	85	)))))))..)))..........(((.))))).......(((((.))))...((((..))))).......((((((((((((....	TCGAATCCCATCCTCGTCG	i-tRF	19	ExactMatch	354.8616	414.5593	427.9252	176.7340	1107.6134	0.0000	50.35199	1
AS-tDR-011376	-	-	Ser-GCT-4-3	64	82	GACGAGGTGGCCGAGTGGTTAAGGCGATGGACTGCTAATCCATTGTGCTCTGCACGCGTGGGTTCGAATCCCATCCTCGTCGCCA	85	)))))))..)))..........(((.))))).......(((((.))))...((((..))))).......((((((((((((....	TCGAATCCCATCCTCGTCG	i-tRF	19	ExactMatch	354.8616	414.5593	427.9252	176.7340	1107.6134	0.0000	50.35199	1
AS-tDR-011376	-	-	Ser-GCT-3-1	64	82	GACGAGGTGGCCGAGTGGTTAAGGCGATGGACTGCTAATCCATTGTGCTTTGCACGCGTGGGTTCGAATCCCATCCTCGTCGCCA	85	)))))))..)))..........(((.))))).......(((((.))))...((((..))))).......((((((((((((....	TCGAATCCCATCCTCGTCG	i-tRF	19	ExactMatch	354.8616	414.5593	427.9252	176.7340	1107.6134	0.0000	50.35199	1
AS-tDR-011376	-	-	Ser-GCT-5-1	64	82	GACGAGGTGGCCGAGTGGTTAAGGCGATGGACTGCTAATCCATTGTGCTCTGCACACGTGGGTTCGAATCCCATCCTCGTCGCCA	85	)))))))..)))..........(((.))))).......(((((.))))...((((..))))).......((((((((((((....	TCGAATCCCATCCTCGTCG	i-tRF	19	ExactMatch	354.8616	414.5593	427.9252	176.7340	1107.6134	0.0000	50.35199	1
AS-tDR-011376	-	-	pre-Ser-GCT-4-3	104	122	GAGATGCGGAGGGCAGTCTGAACAGCGAGGGCTGTCTGCAGACGAGGTGGCCGAGTGGTTAAGGCGATGGACTGCTAATCCATTGTGCTCTGCACGCGTGGGTTCGAATCCCATCCTCGTCGGCTAAGGAAGTCCTGTGCTCAGTTTTGTAGCATCAAAACT	162	..((.(((.(((((.(((((.(((((....)))))...)))))....((((((((((((..((((((((((.......)))))))).))..)).))).((((.......))))......))))))).....))))).))))).((((((......)))))).	TCGAATCCCATCCTCGTCG	Other	19	ExactMatch	354.8616	414.5593	427.9252	176.7340	1107.6134	0.0000	50.35199	1
AS-tDR-011376	-	-	pre-Ser-GCT-3-1	104	122	AGATGAGAGATAAGTGAATGTGGACAAACCTGTCACGTAGGACGAGGTGGCCGAGTGGTTAAGGCGATGGACTGCTAATCCATTGTGCTTTGCACGCGTGGGTTCGAATCCCATCCTCGTCGGCCCTGTTTTATAGAGGTTGGGGGGGAAGCATCTACATTT	162	...............(((((((((...(((((((......))).)))).((...(((((.(((((((((((.......)))))))).))).)).)))..(((.......))).(((((.((((((((((...)))).)))))).))))).)).)))))))))	TCGAATCCCATCCTCGTCG	Other	19	ExactMatch	354.8616	414.5593	427.9252	176.7340	1107.6134	0.0000	50.35199	1
AS-tDR-011376	-	-	pre-Ser-GCT-5-1	104	122	CTACACAGACGAAGAAATTCAAGTTGTTGATTCTTTGTGTGACGAGGTGGCCGAGTGGTTAAGGCGATGGACTGCTAATCCATTGTGCTCTGCACACGTGGGTTCGAATCCCATCCTCGTCGGCTGCATAGCAAGCCTTTTGTTCCAGGAATCACAAATGAT	162	..........(((....)))...((((.(((((((.....(((((((..((.((((.......((((((((.......)))))))))))).))....(((((.......))))))))))))((((((...)).)))).........))))))))))).....	TCGAATCCCATCCTCGTCG	Other	19	ExactMatch	354.8616	414.5593	427.9252	176.7340	1107.6134	0.0000	50.35199	1
AS-tDR-011356	-	-	Pro-TGG-3-1	11	30	GGCTCGTTGGTCTAGGGGTATGATTCTCGCTTTGGGTGCGAGAGGTCCCGGGTTCAAATCCCGGACGAGCCCCCA	75	)))))))..))).........(((.))))).......(((((.....))))).......((((((((((((....	TCTAGGGGTATGATTCTCGT	i-tRF	20	20C>T	405.5561	538.9271	122.2643	589.1132	0.0000	350.1548	50.31208	1
AS-tDR-011356	-	-	Pro-TGG-3-2	11	30	GGCTCGTTGGTCTAGGGGTATGATTCTCGCTTTGGGTGCGAGAGGTCCCGGGTTCAAATCCCGGACGAGCCCCCA	75	)))))))..))).........(((.))))).......(((((.....))))).......((((((((((((....	TCTAGGGGTATGATTCTCGT	i-tRF	20	20C>T	405.5561	538.9271	122.2643	589.1132	0.0000	350.1548	50.31208	1
AS-tDR-011356	-	-	Pro-TGG-3-3	11	30	GGCTCGTTGGTCTAGGGGTATGATTCTCGCTTTGGGTGCGAGAGGTCCCGGGTTCAAATCCCGGACGAGCCCCCA	75	)))))))..))).........(((.))))).......(((((.....))))).......((((((((((((....	TCTAGGGGTATGATTCTCGT	i-tRF	20	20C>T	405.5561	538.9271	122.2643	589.1132	0.0000	350.1548	50.31208	1
AS-tDR-011356	-	-	Pro-TGG-3-4	11	30	GGCTCGTTGGTCTAGGGGTATGATTCTCGCTTTGGGTGCGAGAGGTCCCGGGTTCAAATCCCGGACGAGCCCCCA	75	)))))))..))).........(((.))))).......(((((.....))))).......((((((((((((....	TCTAGGGGTATGATTCTCGT	i-tRF	20	20C>T	405.5561	538.9271	122.2643	589.1132	0.0000	350.1548	50.31208	1
AS-tDR-011356	-	-	Pro-TGG-3-5	11	30	GGCTCGTTGGTCTAGGGGTATGATTCTCGCTTTGGGTGCGAGAGGTCCCGGGTTCAAATCCCGGACGAGCCCCCA	75	)))))))..))).........(((.))))).......(((((.....))))).......((((((((((((....	TCTAGGGGTATGATTCTCGT	i-tRF	20	20C>T	405.5561	538.9271	122.2643	589.1132	0.0000	350.1548	50.31208	1
AS-tDR-011356	-	-	Pro-AGG-2-1	11	30	GGCTCGTTGGTCTAGGGGTATGATTCTCGCTTAGGGTGCGAGAGGTCCCGGGTTCAAATCCCGGACGAGCCCCCA	75	)))))))..))).........(((.))))).......(((((.....))))).......((((((((((((....	TCTAGGGGTATGATTCTCGT	i-tRF	20	20C>T	405.5561	538.9271	122.2643	589.1132	0.0000	350.1548	50.31208	1
AS-tDR-011356	-	-	Pro-AGG-2-2	11	30	GGCTCGTTGGTCTAGGGGTATGATTCTCGCTTAGGGTGCGAGAGGTCCCGGGTTCAAATCCCGGACGAGCCCCCA	75	)))))))..))).........(((.))))).......(((((.....))))).......((((((((((((....	TCTAGGGGTATGATTCTCGT	i-tRF	20	20C>T	405.5561	538.9271	122.2643	589.1132	0.0000	350.1548	50.31208	1
AS-tDR-011356	-	-	Pro-AGG-2-3	11	30	GGCTCGTTGGTCTAGGGGTATGATTCTCGCTTAGGGTGCGAGAGGTCCCGGGTTCAAATCCCGGACGAGCCCCCA	75	)))))))..))).........(((.))))).......(((((.....))))).......((((((((((((....	TCTAGGGGTATGATTCTCGT	i-tRF	20	20C>T	405.5561	538.9271	122.2643	589.1132	0.0000	350.1548	50.31208	1
AS-tDR-011356	-	-	Pro-AGG-2-4	11	30	GGCTCGTTGGTCTAGGGGTATGATTCTCGCTTAGGGTGCGAGAGGTCCCGGGTTCAAATCCCGGACGAGCCCCCA	75	)))))))..))).........(((.))))).......(((((.....))))).......((((((((((((....	TCTAGGGGTATGATTCTCGT	i-tRF	20	20C>T	405.5561	538.9271	122.2643	589.1132	0.0000	350.1548	50.31208	1
AS-tDR-011356	-	-	Pro-AGG-2-5	11	30	GGCTCGTTGGTCTAGGGGTATGATTCTCGCTTAGGGTGCGAGAGGTCCCGGGTTCAAATCCCGGACGAGCCCCCA	75	)))))))..))).........(((.))))).......(((((.....))))).......((((((((((((....	TCTAGGGGTATGATTCTCGT	i-tRF	20	20C>T	405.5561	538.9271	122.2643	589.1132	0.0000	350.1548	50.31208	1
AS-tDR-011356	-	-	Pro-AGG-2-6	11	30	GGCTCGTTGGTCTAGGGGTATGATTCTCGCTTAGGGTGCGAGAGGTCCCGGGTTCAAATCCCGGACGAGCCCCCA	75	)))))))..))).........(((.))))).......(((((.....))))).......((((((((((((....	TCTAGGGGTATGATTCTCGT	i-tRF	20	20C>T	405.5561	538.9271	122.2643	589.1132	0.0000	350.1548	50.31208	1
AS-tDR-011356	-	-	Pro-AGG-2-7	11	30	GGCTCGTTGGTCTAGGGGTATGATTCTCGCTTAGGGTGCGAGAGGTCCCGGGTTCAAATCCCGGACGAGCCCCCA	75	)))))))..))).........(((.))))).......(((((.....))))).......((((((((((((....	TCTAGGGGTATGATTCTCGT	i-tRF	20	20C>T	405.5561	538.9271	122.2643	589.1132	0.0000	350.1548	50.31208	1
AS-tDR-011356	-	-	Pro-AGG-2-8	11	30	GGCTCGTTGGTCTAGGGGTATGATTCTCGCTTAGGGTGCGAGAGGTCCCGGGTTCAAATCCCGGACGAGCCCCCA	75	)))))))..))).........(((.))))).......(((((.....))))).......((((((((((((....	TCTAGGGGTATGATTCTCGT	i-tRF	20	20C>T	405.5561	538.9271	122.2643	589.1132	0.0000	350.1548	50.31208	1
AS-tDR-011356	-	-	Pro-CGG-1-1	11	30	GGCTCGTTGGTCTAGGGGTATGATTCTCGCTTCGGGTGCGAGAGGTCCCGGGTTCAAATCCCGGACGAGCCCCCA	75	)))))))..))).........(((.))))).......(((((.....))))).......((((((((((((....	TCTAGGGGTATGATTCTCGT	i-tRF	20	20C>T	405.5561	538.9271	122.2643	589.1132	0.0000	350.1548	50.31208	1
AS-tDR-011356	-	-	Pro-CGG-1-2	11	30	GGCTCGTTGGTCTAGGGGTATGATTCTCGCTTCGGGTGCGAGAGGTCCCGGGTTCAAATCCCGGACGAGCCCCCA	75	)))))))..))).........(((.))))).......(((((.....))))).......((((((((((((....	TCTAGGGGTATGATTCTCGT	i-tRF	20	20C>T	405.5561	538.9271	122.2643	589.1132	0.0000	350.1548	50.31208	1
AS-tDR-011356	-	-	Pro-CGG-1-3	11	30	GGCTCGTTGGTCTAGGGGTATGATTCTCGCTTCGGGTGCGAGAGGTCCCGGGTTCAAATCCCGGACGAGCCCCCA	75	)))))))..))).........(((.))))).......(((((.....))))).......((((((((((((....	TCTAGGGGTATGATTCTCGT	i-tRF	20	20C>T	405.5561	538.9271	122.2643	589.1132	0.0000	350.1548	50.31208	1
AS-tDR-011356	-	-	Pro-AGG-1-1	11	30	GGCTCGTTGGTCTAGGGGTATGATTCTCGCTTAGGATGCGAGAGGTCCCGGGTTCAAATCCCGGACGAGCCCCCA	75	)))))))..))).........(((.))))).......(((((.....))))).......((((((((((((....	TCTAGGGGTATGATTCTCGT	i-tRF	20	20C>T	405.5561	538.9271	122.2643	589.1132	0.0000	350.1548	50.31208	1
AS-tDR-011356	-	-	Pro-CGG-2-1	11	30	GGCTCGTTGGTCTAGGGGTATGATTCTCGCTTCGGGTGTGAGAGGTCCCGGGTTCAAATCCCGGACGAGCCCCCA	75	)))))))..))).........(((.))))).......(((((.....))))).......((((((((((((....	TCTAGGGGTATGATTCTCGT	i-tRF	20	20C>T	405.5561	538.9271	122.2643	589.1132	0.0000	350.1548	50.31208	1
AS-tDR-011356	-	-	pre-Pro-AGG-1-1	51	70	CCACGGCTGCCACAAAGAAAAGTAAAGGGCCTGCTGCTGTGGCTCGTTGGTCTAGGGGTATGATTCTCGCTTAGGATGCGAGAGGTCCCGGGTTCAAATCCCGGACGAGCCCCTCTTCTTATTTTTGAGACAGAGTCTCGCTCGGTCGCCCA	152	....(((.(((...(((((.......(((((.((....)))))))........((((((.....((((((.......)))))).((((.(((.......)))))))..)))))).)))))......(((((...)))))....))).)))..	TCTAGGGGTATGATTCTCGT	Other	20	20C>T	405.5561	538.9271	122.2643	589.1132	0.0000	350.1548	50.31208	1
AS-tDR-011356	-	-	pre-Pro-TGG-3-5	51	70	AAAAAAAAAAAAAAAAAGAAAAAAGAAAAAAGGAAGCGGCGGCTCGTTGGTCTAGGGGTATGATTCTCGCTTTGGGTGCGAGAGGTCCCGGGTTCAAATCCCGGACGAGCCCCCTTTTCCTTCTCTTTTTTCCCATTTCGCATTTTCAGCAA	152	.................(((((((((...(((((((.((.((((((((.......(((.....(((((((.......)))))))..)))(((.......))).)))))))).)).))))))).))))))))).......((.......))..	TCTAGGGGTATGATTCTCGT	Other	20	20C>T	405.5561	538.9271	122.2643	589.1132	0.0000	350.1548	50.31208	1
AS-tDR-011356	-	-	pre-Pro-AGG-2-2	51	70	GGTAAATATTTAACGCATCTAAAATAATAAATGCTCAGGCGGCTCGTTGGTCTAGGGGTATGATTCTCGCTTAGGGTGCGAGAGGTCCCGGGTTCAAATCCCGGACGAGCCCTAGTTTTGTCCCTTGCTTCTGAATCTGGCTGCTTTCGCCC	152	(((...........((((.((......)).))))..((((((((....(((.((((((((.(((....(((.(((((.(....)...(((((.......)))))....))))))))...)))...)))))))).))).))))))))..))).	TCTAGGGGTATGATTCTCGT	Other	20	20C>T	405.5561	538.9271	122.2643	589.1132	0.0000	350.1548	50.31208	1
AS-tDR-011356	-	-	pre-Pro-AGG-2-3	51	70	GTGGCAGGGAGAGCACATCTGGCAAGAGATAACTACCAGTGGCTCGTTGGTCTAGGGGTATGATTCTCGCTTAGGGTGCGAGAGGTCCCGGGTTCAAATCCCGGACGAGCCCTACTTTTTCTGTCCCTTCTCTGCTGCCACGTACACATACA	152	(((((((((((((.(((.((((..((......)).)))).((((((((.......(((.....(((((((.......)))))))..)))(((.......))).))))))))..........)))...)))))).)))))))...........	TCTAGGGGTATGATTCTCGT	Other	20	20C>T	405.5561	538.9271	122.2643	589.1132	0.0000	350.1548	50.31208	1
AS-tDR-011356	-	-	pre-Pro-CGG-1-2	51	70	GGCAGGTGTCTGAAATGTCAGCGGAAATACACGCACGGGAGGCTCGTTGGTCTAGGGGTATGATTCTCGCTTCGGGTGCGAGAGGTCCCGGGTTCAAATCCCGGACGAGCCCTAGAAGTGGTTACTTTTCCCTTGTCATTTTAGAGAATATA	152	......(.(((((((((.(((.(((((...((.(((.((.((((((((.......(((.....(((((((.......)))))))..)))(((.......))).))))))))))....)))))....))))).))).))))))))).).....	TCTAGGGGTATGATTCTCGT	Other	20	20C>T	405.5561	538.9271	122.2643	589.1132	0.0000	350.1548	50.31208	1
AS-tDR-011356	-	-	pre-Pro-TGG-3-2	51	70	GAGAAATTCAGAGTGATAGGAAGCACCACTCAGCTACAGTGGCTCGTTGGTCTAGGGGTATGATTCTCGCTTTGGGTGCGAGAGGTCCCGGGTTCAAATCCCGGACGAGCCCTCGTGGCTACTGTTTTTCCACCCCCTTTTGTCAACTACTG	152	........(((((((((((((((.((.....((((((((.((((((((.......(((.....(((((((.......)))))))..)))(((.......))).)))))))))).))))))...)).))))).........)))).))).)))	TCTAGGGGTATGATTCTCGT	Other	20	20C>T	405.5561	538.9271	122.2643	589.1132	0.0000	350.1548	50.31208	1
AS-tDR-011356	-	-	pre-Pro-AGG-2-4	51	70	ATTCTACTTACAAAGCGAAACGAAAACTCTTACGAGCGACGGCTCGTTGGTCTAGGGGTATGATTCTCGCTTAGGGTGCGAGAGGTCCCGGGTTCAAATCCCGGACGAGCCCTCATTTTCTTTCCCTTCCTTTTTCCGCATCTCCTTCCTTT	152	............((((((.......(((((((.((.(((((...))))).))))))))).......)))))).((((((((((((..(((((.......)))))..((....))..............)))))...))))))).........	TCTAGGGGTATGATTCTCGT	Other	20	20C>T	405.5561	538.9271	122.2643	589.1132	0.0000	350.1548	50.31208	1
AS-tDR-011356	-	-	Pro-TGG-2-1	11	30	GGCTCGTTGGTCTAGGGGTATGATTCTCGGTTTGGGTCCGAGAGGTCCCGGGTTCAAATCCCGGACGAGCCCCCA	75	)))))))..))).........(((.))))).......(((((.....))))).......((((((((((((....	TCTAGGGGTATGATTCTCGT	i-tRF	20	20G>T	405.5561	538.9271	122.2643	589.1132	0.0000	350.1548	50.31208	1
AS-tDR-011356	-	-	pre-Pro-CGG-1-1	51	70	AAGGCTGAAGGGAAGCTCTGGGAGTGCCCTTGCCGAGAGCGGCTCGTTGGTCTAGGGGTATGATTCTCGCTTCGGGTGCGAGAGGTCCCGGGTTCAAATCCCGGACGAGCCCAGGCTTTTACCCACCCCACACCCGAAATTTAAAAACAGAT	152	..((.((..(((((((.(((((.((((((((((((((((...))).)))))..))))))))...((((((.......)))))).((((.(((.......)))))))...))))))))).......)))..)).)).................	TCTAGGGGTATGATTCTCGT	Other	20	20C>T	405.5561	538.9271	122.2643	589.1132	0.0000	350.1548	50.31208	1
AS-tDR-011356	-	-	pre-Pro-TGG-3-3	51	70	GGACCTCCAAGTACAGACGTCAGAGAACGTTTGTCGTCCTGGCTCGTTGGTCTAGGGGTATGATTCTCGCTTTGGGTGCGAGAGGTCCCGGGTTCAAATCCCGGACGAGCCCGCTTTTTTTTTTTTTTCTGAACACCATCATTTTCTCGCGG	152	(((((..(.(((...((((.((((.....)))).))))...))).)..)))))..((((.....((((((.......)))))).((((.(((.......)))))))..))))........................................	TCTAGGGGTATGATTCTCGT	Other	20	20C>T	405.5561	538.9271	122.2643	589.1132	0.0000	350.1548	50.31208	1
AS-tDR-011356	-	-	pre-Pro-CGG-2-1	51	70	TAAATCCTACAGTAAATATAAGCAAAAGCCATTTCTAAGTGGCTCGTTGGTCTAGGGGTATGATTCTCGCTTCGGGTGTGAGAGGTCCCGGGTTCAAATCCCGGACGAGCCCACTTCATTTTCGCCCAATAAGGTTTAAGGATATTTAAAGT	152	...(((((..........(((((...(((((((....)))))))((..(((..((((((.....((((((.......)))))).((((.(((.......)))))))..)))).))..)))..)).........)))))))))).........	TCTAGGGGTATGATTCTCGT	Other	20	20C>T	405.5561	538.9271	122.2643	589.1132	0.0000	350.1548	50.31208	1
AS-tDR-011356	-	-	pre-Pro-AGG-2-8	51	70	TAGGACGCCCACAAAGATAACCTTAATGCGTAAATCGTGTGGCTCGTTGGTCTAGGGGTATGATTCTCGCTTAGGGTGCGAGAGGTCCCGGGTTCAAATCCCGGACGAGCCCGGCTTTTGGTGCAGGGTAAAAGTCGTTTCCTGCTCTTTTT	152	..((....))..(((((..(((((((.(((..((((((...((((.(......).))))))))))..)))))))))).((((((...((((((((...........))))))))))))))..((((((...........)))))))))))..	TCTAGGGGTATGATTCTCGT	Other	20	20C>T	405.5561	538.9271	122.2643	589.1132	0.0000	350.1548	50.31208	1
AS-tDR-009331	-	-	Arg-ACG-2-1	55	73	GGGCCAGTGGCGCAATGGATAACGCGTCTGACTACGGATCAGAAGATTCTAGGTTCGACTCCTGGCTGGCTCGCCA	76	)))))))..)))..........(((.))))).......(((((.....))))).......((((((((((((....	TCGACTCCTGGCTGGCTCG	i-tRF	19	ExactMatch	506.9451	331.6475	550.1895	216.0082	1165.9088	0.0000	50.19561	1
AS-tDR-009331	-	-	Arg-ACG-2-2	55	73	GGGCCAGTGGCGCAATGGATAACGCGTCTGACTACGGATCAGAAGATTCTAGGTTCGACTCCTGGCTGGCTCGCCA	76	)))))))..)))..........(((.))))).......(((((.....))))).......((((((((((((....	TCGACTCCTGGCTGGCTCG	i-tRF	19	ExactMatch	506.9451	331.6475	550.1895	216.0082	1165.9088	0.0000	50.19561	1
AS-tDR-009331	-	-	Arg-ACG-2-3	55	73	GGGCCAGTGGCGCAATGGATAACGCGTCTGACTACGGATCAGAAGATTCTAGGTTCGACTCCTGGCTGGCTCGCCA	76	)))))))..)))..........(((.))))).......(((((.....))))).......((((((((((((....	TCGACTCCTGGCTGGCTCG	i-tRF	19	ExactMatch	506.9451	331.6475	550.1895	216.0082	1165.9088	0.0000	50.19561	1
AS-tDR-009331	-	-	Arg-ACG-2-4	55	73	GGGCCAGTGGCGCAATGGATAACGCGTCTGACTACGGATCAGAAGATTCTAGGTTCGACTCCTGGCTGGCTCGCCA	76	)))))))..)))..........(((.))))).......(((((.....))))).......((((((((((((....	TCGACTCCTGGCTGGCTCG	i-tRF	19	ExactMatch	506.9451	331.6475	550.1895	216.0082	1165.9088	0.0000	50.19561	1
AS-tDR-009331	-	-	Arg-ACG-1-1	55	73	GGGCCAGTGGCGCAATGGATAACGCGTCTGACTACGGATCAGAAGATTCCAGGTTCGACTCCTGGCTGGCTCGCCA	76	)))))))..)))..........(((.))))).......(((((.....))))).......((((((((((((....	TCGACTCCTGGCTGGCTCG	i-tRF	19	ExactMatch	506.9451	331.6475	550.1895	216.0082	1165.9088	0.0000	50.19561	1
AS-tDR-009331	-	-	Arg-ACG-1-2	55	73	GGGCCAGTGGCGCAATGGATAACGCGTCTGACTACGGATCAGAAGATTCCAGGTTCGACTCCTGGCTGGCTCGCCA	76	)))))))..)))..........(((.))))).......(((((.....))))).......((((((((((((....	TCGACTCCTGGCTGGCTCG	i-tRF	19	ExactMatch	506.9451	331.6475	550.1895	216.0082	1165.9088	0.0000	50.19561	1
AS-tDR-009331	-	-	Arg-ACG-1-3	55	73	GGGCCAGTGGCGCAATGGATAACGCGTCTGACTACGGATCAGAAGATTCCAGGTTCGACTCCTGGCTGGCTCGCCA	76	)))))))..)))..........(((.))))).......(((((.....))))).......((((((((((((....	TCGACTCCTGGCTGGCTCG	i-tRF	19	ExactMatch	506.9451	331.6475	550.1895	216.0082	1165.9088	0.0000	50.19561	1
AS-tDR-009331	-	-	pre-Arg-ACG-1-1	95	113	TTTTTTTCTATAGGTATAACGCCTGTCTTCGTTCGTCAGAGGGCCAGTGGCGCAATGGATAACGCGTCTGACTACGGATCAGAAGATTCCAGGTTCGACTCCTGGCTGGCTCGTTCGACTTTAGTGGAAACTTTGAGGTTTACATAAATGCCC	153	............(((((...(((...((((........))))(((((..(((...((((...(...((((((....).))))).)..))))....)).)..))))).)))..((..((((((((.(....).)))))))).))....))))).	TCGACTCCTGGCTGGCTCG	Other	19	ExactMatch	506.9451	331.6475	550.1895	216.0082	1165.9088	0.0000	50.19561	1
AS-tDR-009331	-	-	pre-Arg-ACG-2-3	95	113	AGACGCAGACTGAGTGGCCAGTAGTCAAAAGCGCAACCGAGGGCCAGTGGCGCAATGGATAACGCGTCTGACTACGGATCAGAAGATTCTAGGTTCGACTCCTGGCTGGCTCGGGTGTTAATCTTGGCTTTTTTTTTTTTTTTTTTTAAGAAA	153	.(((((...((((((((((((.((((....((((.((.(.....).)).))))..((((...(...((((((....).))))).)..)))).....)))).)))))).)))))))))))..((((((..................))))))..	TCGACTCCTGGCTGGCTCG	Other	19	ExactMatch	506.9451	331.6475	550.1895	216.0082	1165.9088	0.0000	50.19561	1
AS-tDR-009331	-	-	pre-Arg-ACG-1-2	95	113	CTAGTTTCTTATGAAATACCTCGCCCCTAAGGTACGCGCAGGGCCAGTGGCGCAATGGATAACGCGTCTGACTACGGATCAGAAGATTCCAGGTTCGACTCCTGGCTGGCTCGGTGTAAGCAGGGTCGTTTTACAACTTTCTGACTCCGCAGG	153	...(((((....))))).....(((.....)))..((((.(((((((..(((..........))).((((((....).))))).....(((((.......)))))))))))).))))..((.((((((.............)))))).))...	TCGACTCCTGGCTGGCTCG	Other	19	ExactMatch	506.9451	331.6475	550.1895	216.0082	1165.9088	0.0000	50.19561	1
AS-tDR-009331	-	-	pre-Arg-ACG-1-3	95	113	ACCTTGAAGTACCATCACGGAGAGAAACAGTGCCATCTCAGGGCCAGTGGCGCAATGGATAACGCGTCTGACTACGGATCAGAAGATTCCAGGTTCGACTCCTGGCTGGCTCGGTGGGGTTCCTCGCAGCTTCGCTGCGTGAGCATTTTGTAA	153	...........(((((...((((............))))..((((((..(((...((((...(...((((((....).))))).)..))))....)).)..)))))).....))))).((((..((((((...)))))).)))).........	TCGACTCCTGGCTGGCTCG	Other	19	ExactMatch	506.9451	331.6475	550.1895	216.0082	1165.9088	0.0000	50.19561	1
AS-tDR-005834	-	tRF-17-08P2F52	Val-CAC-2-1	60	76	GCTTCTGTAGTGTAGTGGTTATCACGTTCGCCTCACACGCGAAAGGTCCCCGGTTCGAAACCGGGCAGAAGCACCA	76	)))))))..)))..........(((.))))).......(((((.....))))).......((((((((((((....	ACCGGGCAGAAGCACCA	tRF-3	17	ExactMatch	0.0000	497.4712	427.9252	216.0082	874.4316	784.3467	49.92167	1
AS-tDR-007301	-	-	Glu-TTC-2-1	1	33	TCCCACATGGTCTAGCGGTTAGGATTCCTGGTTTTCACCCAGGCGGCCCGGGTTCGACTCCCGGTGTGGGAACCA	75	)))))))..))))........((((.))))).......(((((....))))).......((((((((((((....	TCCCACATGGTCTAGCGGTTAGGATTCCTGGTC	tiRNA-5	33	33T>C	304.1671	207.2797	305.6608	589.1132	699.5453	0.0000	49.83412	1
AS-tDR-007301	-	-	Glu-TTC-2-2	1	33	TCCCACATGGTCTAGCGGTTAGGATTCCTGGTTTTCACCCAGGCGGCCCGGGTTCGACTCCCGGTGTGGGAACCA	75	)))))))..))))........((((.))))).......(((((....))))).......((((((((((((....	TCCCACATGGTCTAGCGGTTAGGATTCCTGGTC	tiRNA-5	33	33T>C	304.1671	207.2797	305.6608	589.1132	699.5453	0.0000	49.83412	1
AS-tDR-009260	-	-	Leu-CAG-1-1	69	85	GTCAGGATGGCCGAGCGGTCTAAGGCGCTGCGTTCAGGTCGCAGTCTCCCCTGGAGGCGTGGGTTCGAATCCCACTCCTGACACCA	86	)))))))..)))...........(((.))))).......(((((.))))...((((..))))).......((((((((((((....	ATCCCACTCCTGACACT	tRF-3	17	17C>T	253.4726	663.2949	366.7930	294.5566	0.0000	728.3219	49.71378	1
AS-tDR-009260	-	-	Leu-CAG-1-2	69	85	GTCAGGATGGCCGAGCGGTCTAAGGCGCTGCGTTCAGGTCGCAGTCTCCCCTGGAGGCGTGGGTTCGAATCCCACTCCTGACACCA	86	)))))))..)))...........(((.))))).......(((((.))))...((((..))))).......((((((((((((....	ATCCCACTCCTGACACT	tRF-3	17	17C>T	253.4726	663.2949	366.7930	294.5566	0.0000	728.3219	49.71378	1
AS-tDR-009260	-	-	Leu-CAG-1-3	69	85	GTCAGGATGGCCGAGCGGTCTAAGGCGCTGCGTTCAGGTCGCAGTCTCCCCTGGAGGCGTGGGTTCGAATCCCACTCCTGACACCA	86	)))))))..)))...........(((.))))).......(((((.))))...((((..))))).......((((((((((((....	ATCCCACTCCTGACACT	tRF-3	17	17C>T	253.4726	663.2949	366.7930	294.5566	0.0000	728.3219	49.71378	1
AS-tDR-009260	-	-	Leu-CAG-1-4	69	85	GTCAGGATGGCCGAGCGGTCTAAGGCGCTGCGTTCAGGTCGCAGTCTCCCCTGGAGGCGTGGGTTCGAATCCCACTCCTGACACCA	86	)))))))..)))...........(((.))))).......(((((.))))...((((..))))).......((((((((((((....	ATCCCACTCCTGACACT	tRF-3	17	17C>T	253.4726	663.2949	366.7930	294.5566	0.0000	728.3219	49.71378	1
AS-tDR-009260	-	-	Leu-CAG-1-5	69	85	GTCAGGATGGCCGAGCGGTCTAAGGCGCTGCGTTCAGGTCGCAGTCTCCCCTGGAGGCGTGGGTTCGAATCCCACTCCTGACACCA	86	)))))))..)))...........(((.))))).......(((((.))))...((((..))))).......((((((((((((....	ATCCCACTCCTGACACT	tRF-3	17	17C>T	253.4726	663.2949	366.7930	294.5566	0.0000	728.3219	49.71378	1
AS-tDR-009260	-	-	Leu-CAG-1-6	69	85	GTCAGGATGGCCGAGCGGTCTAAGGCGCTGCGTTCAGGTCGCAGTCTCCCCTGGAGGCGTGGGTTCGAATCCCACTCCTGACACCA	86	)))))))..)))...........(((.))))).......(((((.))))...((((..))))).......((((((((((((....	ATCCCACTCCTGACACT	tRF-3	17	17C>T	253.4726	663.2949	366.7930	294.5566	0.0000	728.3219	49.71378	1
AS-tDR-009260	-	-	Leu-CAG-1-7	69	85	GTCAGGATGGCCGAGCGGTCTAAGGCGCTGCGTTCAGGTCGCAGTCTCCCCTGGAGGCGTGGGTTCGAATCCCACTCCTGACACCA	86	)))))))..)))...........(((.))))).......(((((.))))...((((..))))).......((((((((((((....	ATCCCACTCCTGACACT	tRF-3	17	17C>T	253.4726	663.2949	366.7930	294.5566	0.0000	728.3219	49.71378	1
AS-tDR-009260	-	-	pre-Leu-CAG-1-7	109	125	GAGACAGAAGTGAGTCCTGAGCACAATGTAGCATAAGCGCGTCAGGATGGCCGAGCGGTCTAAGGCGCTGCGTTCAGGTCGCAGTCTCCCCTGGAGGCGTGGGTTCGAATCCCACTCCTGACAGTTCGTACTTTTAGTATTTAGACACAAATCGAGTTTAAGT	163	(((((....((((..(((((((.(......((....))(((((.((((.((...)).))))..))))).).))))))))))).)))))..(((.(((.(((((.......))))).)))..)))..............((((((((.(.....).))))))))	ATCCCACTCCTGACACT	tRF-1	17	16G>C	253.4726	663.2949	366.7930	294.5566	0.0000	728.3219	49.71378	1
AS-tDR-009203	-	-	Lys-CTT-1-1	16	32	GCCCGGCTAGCTCAGTCGGTAGAGCATGGGACTCTTAATCCCAGGGTCGTGGGTTCGAGCCCCACGTTGGGCGCCA	76	)))))))..))))........((((.))))).......(((((.....))))).......((((((((((((....	TCGGTAGAGCATGGGAT	i-tRF	17	17C>T	354.8616	538.9271	305.6608	1001.4924	0.0000	728.3219	49.70507	1
AS-tDR-009203	-	-	Lys-CTT-1-2	16	32	GCCCGGCTAGCTCAGTCGGTAGAGCATGGGACTCTTAATCCCAGGGTCGTGGGTTCGAGCCCCACGTTGGGCGCCA	76	)))))))..))))........((((.))))).......(((((.....))))).......((((((((((((....	TCGGTAGAGCATGGGAT	i-tRF	17	17C>T	354.8616	538.9271	305.6608	1001.4924	0.0000	728.3219	49.70507	1
AS-tDR-009203	-	-	pre-Lys-CTT-1-2	56	72	TTCCTTTGAAAAGATCTAGGAACAACACTTTTCTCTAACTGCCCGGCTAGCTCAGTCGGTAGAGCATGGGACTCTTAATCCCAGGGTCGTGGGTTCGAGCCCCACGTTGGGCGGGTTTGTTTTGCTTTCGTTTGACCAACTTCAGGTCTCATC	153	(((((..((.....)).)))))................(((((((((..((((........)))).((((.(((.....((((......))))...))).)))).)))))))))...................((((.......)))).....	TCGGTAGAGCATGGGAT	Other	17	17C>T	354.8616	538.9271	305.6608	1001.4924	0.0000	728.3219	49.70507	1
AS-tDR-009203	-	-	Lys-CTT-4-1	16	32	GCCCGGCTAGCTCAGTCGGTAGAGCATGGGACTCTTAATCTCAGGGTCGTGGGTTCGAGCCCCACGTTGGGCGCCA	76	)))))))..))))........((((.))))).......(((((.....))))).......((((((((((((....	TCGGTAGAGCATGGGAT	i-tRF	17	17C>T	354.8616	538.9271	305.6608	1001.4924	0.0000	728.3219	49.70507	1
AS-tDR-009203	-	-	pre-Lys-CTT-4-1	56	72	CCACCCCGCCAATTACTAGACATAAAACGTTCCCAGGGAAGCCCGGCTAGCTCAGTCGGTAGAGCATGGGACTCTTAATCTCAGGGTCGTGGGTTCGAGCCCCACGTTGGGCGACTTGTTTTCTTCCTTGCTACCTTGGAGTTCTGGAAACAG	153	................................((((((....((((((.....))))))...((((.((((((((.......))))))..(((..((((((((.....))).).))))..)))..)).)))).))))))....(((....)))	TCGGTAGAGCATGGGAT	Other	17	17C>T	354.8616	538.9271	305.6608	1001.4924	0.0000	728.3219	49.70507	1
AS-tDR-009203	-	-	Lys-CTT-6-1	16	32	GACGAGCTAGCTCAGTCGGTAGAGCATGGGACTCTTAATCCCAGGGTCGTGGGTTTGAGCCCCATGTTGGGCACCA	76	).).)))..))))........((((.))))).......(((((.....))))).......((((((((.(.(....	TCGGTAGAGCATGGGAT	i-tRF	17	17C>T	354.8616	538.9271	305.6608	1001.4924	0.0000	728.3219	49.70507	1
AS-tDR-001597	-	tRF-21-40KK5Y93E	Arg-CCT-3-1	35	55	GCCCCGGTGGCCTAATGGATAAGGCATTGGCCTCCTAAGCCAGGGATTGTGGGTTCGAGTCCCACCCGGGGTACCA	76	)))))))..))))........((((.))))).......(((((.....))))).......((((((((((((....	CTAAGCCAGGGATTGTGGGTT	i-tRF	21	ExactMatch	659.0287	373.1034	366.7930	549.8390	1224.2043	0.0000	49.69737	1
AS-tDR-001597	-	tRF-21-40KK5Y93E	Arg-CCT-4-1	35	55	GCCCCAGTGGCCTAATGGATAAGGCATTGGCCTCCTAAGCCAGGGATTGTGGGTTCGAGTCCCATCTGGGGTGCCA	76	)))))))..))))........((((.))))).......(((((.....))))).......((((((((((((....	CTAAGCCAGGGATTGTGGGTT	i-tRF	21	ExactMatch	659.0287	373.1034	366.7930	549.8390	1224.2043	0.0000	49.69737	1
AS-tDR-001597	-	tRF-21-40KK5Y93E	pre-Arg-CCT-3-1	75	95	GAGAAACTGGTCTAAGACAAGCGACAGCGTTTTGTTATCCGCCCCGGTGGCCTAATGGATAAGGCATTGGCCTCCTAAGCCAGGGATTGTGGGTTCGAGTCCCACCCGGGGTAAAGAAAGGCCGAATTTTAGTGTTCCTTATCGGGCAGAAGA	153	.((((..((((((..((((((((....)).))))))....(((((((.(((.....(((...(((....))))))...))).((((((.((....))))))))..)))))))......))))))..))))..(((((......))))).....	CTAAGCCAGGGATTGTGGGTT	Other	21	ExactMatch	659.0287	373.1034	366.7930	549.8390	1224.2043	0.0000	49.69737	1
AS-tDR-001597	-	tRF-21-40KK5Y93E	pre-Arg-CCT-4-1	75	95	AAATAGTTGAATATGTTGTGTGAGCGCGTCGTTTGCAGAAGCCCCAGTGGCCTAATGGATAAGGCATTGGCCTCCTAAGCCAGGGATTGTGGGTTCGAGTCCCATCTGGGGTGGCCTGTGACTTTTGTCCTTTTTTCCCCTTTCTAAACAAAG	153	.....(((.............(((.(((....(..(((..(((((((.(((.....(((...(((....))))))...))).((((((.((....))))))))..)))))))...)))..)....))).)))..............)))....	CTAAGCCAGGGATTGTGGGTT	Other	21	ExactMatch	659.0287	373.1034	366.7930	549.8390	1224.2043	0.0000	49.69737	1
AS-tDR-001597	-	tRF-21-40KK5Y93E	Arg-CCT-1-1	35	55	GCCCCAGTGGCCTAATGGATAAGGCACTGGCCTCCTAAGCCAGGGATTGTGGGTTCGAGTCCCACCTGGGGTACCA	76	)))))))..))))........((((.))))).......(((((.....))))).......((((((((((((....	CTAAGCCAGGGATTGTGGGTT	i-tRF	21	ExactMatch	659.0287	373.1034	366.7930	549.8390	1224.2043	0.0000	49.69737	1
AS-tDR-001597	-	tRF-21-40KK5Y93E	Arg-CCT-2-1	35	55	GCCCCAGTGGCCTAATGGATAAGGCACTGGCCTCCTAAGCCAGGGATTGTGGGTTCGAGTCCCACCTGGGGTGCCA	76	)))))))..))))........((((.))))).......(((((.....))))).......((((((((((((....	CTAAGCCAGGGATTGTGGGTT	i-tRF	21	ExactMatch	659.0287	373.1034	366.7930	549.8390	1224.2043	0.0000	49.69737	1
AS-tDR-001597	-	tRF-21-40KK5Y93E	pre-Arg-CCT-1-1	75	95	CGCTTATGAGGGGAAGGGATGGCACGGCCACGTGCCCCAAGCCCCAGTGGCCTAATGGATAAGGCACTGGCCTCCTAAGCCAGGGATTGTGGGTTCGAGTCCCACCTGGGGTAGAGGTGAAAGTTCCTTTTACGGAATTTTTTATTTCTTTTC	153	.(((((.((((((...((..((((((....))))))))...))((((((.(((........))))))))))))).)))))..((((((.((....))))))))....(..(.(((((((((((((((......)))).))))))))))))..)	CTAAGCCAGGGATTGTGGGTT	Other	21	ExactMatch	659.0287	373.1034	366.7930	549.8390	1224.2043	0.0000	49.69737	1
AS-tDR-001597	-	tRF-21-40KK5Y93E	Arg-CCT-5-1	35	55	GCCCCAGTGGCCTGATGGATAAGGTACTGGCCTCCTAAGCCAGGGATTGTGGGTTCGAGTTCCACCTGGGGTACCA	76	)))))))..))))........((((.))))).......(((((.....))))).......((((((((((((....	CTAAGCCAGGGATTGTGGGTT	i-tRF	21	ExactMatch	659.0287	373.1034	366.7930	549.8390	1224.2043	0.0000	49.69737	1
AS-tDR-001597	-	tRF-21-40KK5Y93E	pre-Arg-CCT-5-1	75	95	ATTCTGTCTTTTAATATTCTCAGTAGGGCACGTGGTAACTGCCCCAGTGGCCTGATGGATAAGGTACTGGCCTCCTAAGCCAGGGATTGTGGGTTCGAGTTCCACCTGGGGTAAGACAACACCGACCGTAGGTGACTTGGGGTAAGGTATCAC	153	....((((((..............)))))).((((((..(((((((((.((((.((((........(((((.......))))).....(((...((..(..((....))..)..))...)))...)))))))).)).)))))))...))))))	CTAAGCCAGGGATTGTGGGTT	Other	21	ExactMatch	659.0287	373.1034	366.7930	549.8390	1224.2043	0.0000	49.69737	1
AS-tDR-000002	-	tRF-31-PS5P4PW3FJHPB	Lys-TTT-3-1	1	31	GCCCGGATAGCTCAGTCGGTAGAGCATCAGACTTTTAATCTGAGGGTCCAGGGTTCAAGTCCCTGTTCGGGCGCCA	76	)))))))..))))........((((.))))).......(((((.....))))).......((((((((((((....	GCCCGGATAGCTCAGTCGGTAGAGCATCAGA	tRF-5	31	ExactMatch	253.4726	373.1034	427.9252	726.5729	466.3635	0.0000	49.45102	1
AS-tDR-000002	-	tRF-31-PS5P4PW3FJHPB	Lys-TTT-3-2	1	31	GCCCGGATAGCTCAGTCGGTAGAGCATCAGACTTTTAATCTGAGGGTCCAGGGTTCAAGTCCCTGTTCGGGCGCCA	76	)))))))..))))........((((.))))).......(((((.....))))).......((((((((((((....	GCCCGGATAGCTCAGTCGGTAGAGCATCAGA	tRF-5	31	ExactMatch	253.4726	373.1034	427.9252	726.5729	466.3635	0.0000	49.45102	1
AS-tDR-000002	-	tRF-31-PS5P4PW3FJHPB	Lys-TTT-3-3	1	31	GCCCGGATAGCTCAGTCGGTAGAGCATCAGACTTTTAATCTGAGGGTCCAGGGTTCAAGTCCCTGTTCGGGCGCCA	76	)))))))..))))........((((.))))).......(((((.....))))).......((((((((((((....	GCCCGGATAGCTCAGTCGGTAGAGCATCAGA	tRF-5	31	ExactMatch	253.4726	373.1034	427.9252	726.5729	466.3635	0.0000	49.45102	1
AS-tDR-000002	-	tRF-31-PS5P4PW3FJHPB	Lys-TTT-3-4	1	31	GCCCGGATAGCTCAGTCGGTAGAGCATCAGACTTTTAATCTGAGGGTCCAGGGTTCAAGTCCCTGTTCGGGCGCCA	76	)))))))..))))........((((.))))).......(((((.....))))).......((((((((((((....	GCCCGGATAGCTCAGTCGGTAGAGCATCAGA	tRF-5	31	ExactMatch	253.4726	373.1034	427.9252	726.5729	466.3635	0.0000	49.45102	1
AS-tDR-000002	-	tRF-31-PS5P4PW3FJHPB	Lys-TTT-3-5	1	31	GCCCGGATAGCTCAGTCGGTAGAGCATCAGACTTTTAATCTGAGGGTCCAGGGTTCAAGTCCCTGTTCGGGCGCCA	76	)))))))..))))........((((.))))).......(((((.....))))).......((((((((((((....	GCCCGGATAGCTCAGTCGGTAGAGCATCAGA	tRF-5	31	ExactMatch	253.4726	373.1034	427.9252	726.5729	466.3635	0.0000	49.45102	1
AS-tDR-000002	-	tRF-31-PS5P4PW3FJHPB	pre-Lys-TTT-3-1	41	71	ACCTATATGGAGTGAACAGAAAGAGCTTTTCTTCGGGAGCGCCCGGATAGCTCAGTCGGTAGAGCATCAGACTTTTAATCTGAGGGTCCAGGGTTCAAGTCCCTGTTCGGGCGTTTGTAGTTTTCGTTACTTTAACCTGCTAAATTATCCCAT	153	.......((((((((...(((((.((..(((....)))(((((((((..((((........))))....(((((((.....)))))))(((((.......))))))))))))))..))..))))).))))))))...................	GCCCGGATAGCTCAGTCGGTAGAGCATCAGA	Other	31	ExactMatch	253.4726	373.1034	427.9252	726.5729	466.3635	0.0000	49.45102	1
AS-tDR-000002	-	tRF-31-PS5P4PW3FJHPB	Lys-TTT-5-1	1	31	GCCCGGATAGCTCAGTCGGTAGAGCATCAGACTTTTAATCTGAGGGTCCGGGGTTCAAGTCCCTGTTCGGGCGCCA	76	)))))))..))))........((((.))))).......(((((.....))))).......((((((((((((....	GCCCGGATAGCTCAGTCGGTAGAGCATCAGA	tRF-5	31	ExactMatch	253.4726	373.1034	427.9252	726.5729	466.3635	0.0000	49.45102	1
AS-tDR-000002	-	tRF-31-PS5P4PW3FJHPB	pre-Lys-TTT-3-5	41	71	AGAACCCTCTTATAAGCAAAAAGTAAAGCTCTCGTGAAGAGCCCGGATAGCTCAGTCGGTAGAGCATCAGACTTTTAATCTGAGGGTCCAGGGTTCAAGTCCCTGTTCGGGCGGCATGTCTTTGCTTTTGGGTACCGCACTTCGCATAAAATG	153	...((((...........((((((((((....((((..((((((((((.((((........)))).(((((.......)))))..)))).))))))..((((......))))..)))).))))))))))))))...((.....))........	GCCCGGATAGCTCAGTCGGTAGAGCATCAGA	Other	31	ExactMatch	253.4726	373.1034	427.9252	726.5729	466.3635	0.0000	49.45102	1
AS-tDR-000002	-	tRF-31-PS5P4PW3FJHPB	pre-Lys-TTT-3-3	41	71	TTACTCACTAGAATGTGCAGGAAGAAGGCTTTTGCAGGGAGCCCGGATAGCTCAGTCGGTAGAGCATCAGACTTTTAATCTGAGGGTCCAGGGTTCAAGTCCCTGTTCGGGCGGGAGTGGTGGCTTTTAGTACCTGATTCTGGTATCATGTTT	153	......((((((((...((((..(((((((.(..(...((((((((((.((((........)))).(((((.......)))))..)))).)))))).....(((((....))))).)..).)))))))....)))))))))))).........	GCCCGGATAGCTCAGTCGGTAGAGCATCAGA	Other	31	ExactMatch	253.4726	373.1034	427.9252	726.5729	466.3635	0.0000	49.45102	1
AS-tDR-000002	-	tRF-31-PS5P4PW3FJHPB	pre-Lys-TTT-5-1	41	71	TTTTCCTGTGGATAGACTAAGCAAACGCTTTTCTTCAGGGGCCCGGATAGCTCAGTCGGTAGAGCATCAGACTTTTAATCTGAGGGTCCGGGGTTCAAGTCCCTGTTCGGGCGGATGCTGTTTTAGTTTCCAATAAAATGGATTTGGGCGAGG	153	...(((..((((..(((((((((..(((((.....(((((((((((((.((((........)))).(((((.......)))))..))))))).......))))))...)))))..))))....))))))))).......)))...........	GCCCGGATAGCTCAGTCGGTAGAGCATCAGA	Other	31	ExactMatch	253.4726	373.1034	427.9252	726.5729	466.3635	0.0000	49.45102	1
AS-tDR-005104	-	tRF-22-WLBSDEL8N	Thr-CGT-4-1	32	53	GGCGCGGTGGCCAAGTGGTAAGGCGTCGGTCTCGTAAACCGAAGATCGCGGGTTCGAACCCCGTCCGTGCCTCCA	75	)))))))..))).........(((.))))).......(((((.....))))).......((((((((((((....	TCGTAAACCGAAGATCGCGGGT	i-tRF	22	ExactMatch	0.0000	0.0000	122.2643	0.0000	291.4772	0.0000	155.70525	2
AS-tDR-005104	-	tRF-22-WLBSDEL8N	pre-Thr-CGT-4-1	72	93	TCCCCTCCACTGAGAGATTCCACCGGTCCCTGGGCTGTCAGGCGCGGTGGCCAAGTGGTAAGGCGTCGGTCTCGTAAACCGAAGATCGCGGGTTCGAACCCCGTCCGTGCCTGAGACCCGAGGTAGGGCTTTGGCTGTGGGGAAGTCGGGTT	152	.(((((((((.(..(((..(((((......((((.(.((((((((((..(((.........))).(((((.......))))).....(((((.......))))))))))))))).))))).))).))..)))..).)))))).....)))..	TCGTAAACCGAAGATCGCGGGT	Other	22	ExactMatch	0.0000	0.0000	122.2643	0.0000	291.4772	0.0000	155.70525	2
AS-tDR-001762	-	tRF-39-YDLBRY73W0K5KKH8	Asn-GTT-2-1	36	74	GTCTCTGTGGCGCAATCGGTTAGCGCGTTCGGCTGTTAACCGAAAGGTTGGTGGTTCGAGCCCACCCAGGGACGCCA	77	)))))))..)))).........((((.))))).......(((((.....))))).......((((((((((((....	TTAACCGAAAGGTTGGTGGTTCGAGCCCACCCAGGGACG	i-tRF	39	ExactMatch	0.0000	0.0000	122.2643	0.0000	233.1818	0.0000	155.37235	2
AS-tDR-001762	-	tRF-39-YDLBRY73W0K5KKH8	Asn-GTT-2-2	36	74	GTCTCTGTGGCGCAATCGGTTAGCGCGTTCGGCTGTTAACCGAAAGGTTGGTGGTTCGAGCCCACCCAGGGACGCCA	77	)))))))..)))).........((((.))))).......(((((.....))))).......((((((((((((....	TTAACCGAAAGGTTGGTGGTTCGAGCCCACCCAGGGACG	i-tRF	39	ExactMatch	0.0000	0.0000	122.2643	0.0000	233.1818	0.0000	155.37235	2
AS-tDR-001762	-	tRF-39-YDLBRY73W0K5KKH8	Asn-GTT-2-3	36	74	GTCTCTGTGGCGCAATCGGTTAGCGCGTTCGGCTGTTAACCGAAAGGTTGGTGGTTCGAGCCCACCCAGGGACGCCA	77	)))))))..)))).........((((.))))).......(((((.....))))).......((((((((((((....	TTAACCGAAAGGTTGGTGGTTCGAGCCCACCCAGGGACG	i-tRF	39	ExactMatch	0.0000	0.0000	122.2643	0.0000	233.1818	0.0000	155.37235	2
AS-tDR-001762	-	tRF-39-YDLBRY73W0K5KKH8	Asn-GTT-2-4	36	74	GTCTCTGTGGCGCAATCGGTTAGCGCGTTCGGCTGTTAACCGAAAGGTTGGTGGTTCGAGCCCACCCAGGGACGCCA	77	)))))))..)))).........((((.))))).......(((((.....))))).......((((((((((((....	TTAACCGAAAGGTTGGTGGTTCGAGCCCACCCAGGGACG	i-tRF	39	ExactMatch	0.0000	0.0000	122.2643	0.0000	233.1818	0.0000	155.37235	2
AS-tDR-001762	-	tRF-39-YDLBRY73W0K5KKH8	Asn-GTT-2-5	36	74	GTCTCTGTGGCGCAATCGGTTAGCGCGTTCGGCTGTTAACCGAAAGGTTGGTGGTTCGAGCCCACCCAGGGACGCCA	77	)))))))..)))).........((((.))))).......(((((.....))))).......((((((((((((....	TTAACCGAAAGGTTGGTGGTTCGAGCCCACCCAGGGACG	i-tRF	39	ExactMatch	0.0000	0.0000	122.2643	0.0000	233.1818	0.0000	155.37235	2
AS-tDR-001762	-	tRF-39-YDLBRY73W0K5KKH8	Asn-GTT-2-6	36	74	GTCTCTGTGGCGCAATCGGTTAGCGCGTTCGGCTGTTAACCGAAAGGTTGGTGGTTCGAGCCCACCCAGGGACGCCA	77	)))))))..)))).........((((.))))).......(((((.....))))).......((((((((((((....	TTAACCGAAAGGTTGGTGGTTCGAGCCCACCCAGGGACG	i-tRF	39	ExactMatch	0.0000	0.0000	122.2643	0.0000	233.1818	0.0000	155.37235	2
AS-tDR-001762	-	tRF-39-YDLBRY73W0K5KKH8	Asn-GTT-3-1	36	74	GTCTCTGTGGCGCAATCGGTTAGCGCATTCGGCTGTTAACCGAAAGGTTGGTGGTTCGAGCCCACCCAGGGACGCCA	77	)))))))..)))).........((((.))))).......(((((.....))))).......((((((((((((....	TTAACCGAAAGGTTGGTGGTTCGAGCCCACCCAGGGACG	i-tRF	39	ExactMatch	0.0000	0.0000	122.2643	0.0000	233.1818	0.0000	155.37235	2
AS-tDR-001762	-	tRF-39-YDLBRY73W0K5KKH8	Asn-GTT-3-2	36	74	GTCTCTGTGGCGCAATCGGTTAGCGCATTCGGCTGTTAACCGAAAGGTTGGTGGTTCGAGCCCACCCAGGGACGCCA	77	)))))))..)))).........((((.))))).......(((((.....))))).......((((((((((((....	TTAACCGAAAGGTTGGTGGTTCGAGCCCACCCAGGGACG	i-tRF	39	ExactMatch	0.0000	0.0000	122.2643	0.0000	233.1818	0.0000	155.37235	2
AS-tDR-001762	-	tRF-39-YDLBRY73W0K5KKH8	pre-Asn-GTT-2-1	76	114	TGCGCCCTTCCTATAGCGCCCAGTAGAACTAACAGTACCTGTCTCTGTGGCGCAATCGGTTAGCGCGTTCGGCTGTTAACCGAAAGGTTGGTGGTTCGAGCCCACCCAGGGACGCCTCTTTGAGCTTTTAAAGTATTCATGCATTGTCAATCAC	154	.(((((((.(((...((((((((.(((.....(((...))))))))).)))))..(((((((((((.....)).))))))))).)))..(((((.......))))).)))).))).....(((.....(((.(((....))).)))....))).	TTAACCGAAAGGTTGGTGGTTCGAGCCCACCCAGGGACG	Other	39	ExactMatch	0.0000	0.0000	122.2643	0.0000	233.1818	0.0000	155.37235	2
AS-tDR-001762	-	tRF-39-YDLBRY73W0K5KKH8	pre-Asn-GTT-2-6	76	114	ATCCTTTGTAAGGTCTCCCAGGGCGCCGGAGCGCAGTGTCGTCTCTGTGGCGCAATCGGTTAGCGCGTTCGGCTGTTAACCGAAAGGTTGGTGGTTCGAGCCCACCCAGGGACGCGTGGTGACTTTTGCCCTCCTGGAATAACAAGAAAATGAG	154	..(((.....)))....((((((.((..((((((..((.((((((((..((((.........))))(((((((..((((((....))))))..).)))))).....))))))))))..))).)))..)).).))))).................	TTAACCGAAAGGTTGGTGGTTCGAGCCCACCCAGGGACG	Other	39	ExactMatch	0.0000	0.0000	122.2643	0.0000	233.1818	0.0000	155.37235	2
AS-tDR-000080	3010a	tRF-18-HR05X6D2	Leu-TAG-2-1	68	85	GGTAGTGTGGCCGAGCGGTCTAAGGCGCTGGATTTAGGCTCCAGTCTCTTCGGGGGCGTGGGTTCGAATCCCACCACTGCCACCA	85	)))))))..)))...........(((.))))).......(((((.)))....(((..))))).......((((((((((((....	ATCCCACCACTGCCACCA	tRF-3	18	ExactMatch	152.0835	0.0000	0.0000	0.0000	291.4772	0.0000	155.34336	2
AS-tDR-013480	-	-	pre-Arg-TCG-2-1	115	137	ATTATTTTCCATCAAAAAATAGTTCTGATTTGTAACCCGGGACCACGTGGCCTAATGGATAAGGCGTCTGACTTCGGATCAGAAGATTGAGGGTTCGAATCCCTCCGTGGTTATTTGAGATACTGACTAGTCTGGTGTTATTTTCCTTCCTCA	153	((((((((.......))))))))...((...(((((((..(((((((..((((........)))).((((((....).))))).....(((((.......)))))))))))).....((((........)))))).)))))..))........	TTGAGATACTGACTAGTCTGGTG	tRF-1	23	ExactMatch	0.0000	248.7356	0.0000	137.4597	0.0000	0.0000	155.28897	2
AS-tDR-003757	-	tRF-17-MMUKLYL	pre-Leu-AAG-2-1	56	72	CATAACTGAAGGAAAATATGTAAATACCCAGCGGCAAAGAGGTAGCGTGGCCGAGCGGTCTAAGGCGCTGGATTAAGGCTCCAGTCTCTTCGGGGGCGTGGGTTCGAATCCCACCGCTGCCAGTTTGTGGTAGTTTTGTCACTTTTGTCCCCTATGGGTTAC	162	..(((((.((((.(((..((((((.((...((.(((((..(((((((.((((....)))).........(((((..(((.((((((((....))))).))))))..)))))...)))))))..))))).)).)))))).))..)))....))).).))))).	CGGTCTAAGGCGCTGGA	Other	17	ExactMatch	0.0000	207.2797	0.0000	0.0000	0.0000	126.0557	155.19279	2
AS-tDR-003757	-	tRF-17-MMUKLYL	pre-Leu-AAG-2-3	56	72	AGGAAAGGGTAGAGAATAGGTTCCCAACTGTTAGCCAGTAGGTAGCGTGGCCGAGCGGTCTAAGGCGCTGGATTAAGGCTCCAGTCTCTTCGGGGGCGTGGGTTCGAATCCCACCGCTGCCAGGTGCTTCCCTTTTCTTGGGGAAACCATCCGTGTATTCCG	162	(((((((((.((......((((..(....)..))))....(((((((.((((....)))).........(((((..(((.((((((((....))))).))))))..)))))...))))))).....)).)))))))))..((....))..............	CGGTCTAAGGCGCTGGA	Other	17	ExactMatch	0.0000	207.2797	0.0000	0.0000	0.0000	126.0557	155.19279	2
AS-tDR-003757	-	tRF-17-MMUKLYL	pre-Leu-AAG-2-4	56	72	AAGCATTAAGTAGCTTTCTGGCATAAACATATTGCAGCTGGGTAGCGTGGCCGAGCGGTCTAAGGCGCTGGATTAAGGCTCCAGTCTCTTCGGGGGCGTGGGTTCGAATCCCACCGCTGCCAGGGTTGCTGTCTTTTTGTCCCCGCTGCATACACTCCTGGC	162	.........(((((.....((((.(((.(((..((((((.(((((((.((((....)))).........(((((..(((.((((((((....))))).))))))..)))))...)))))))..))))))))).))).))))...))))).............	CGGTCTAAGGCGCTGGA	Other	17	ExactMatch	0.0000	207.2797	0.0000	0.0000	0.0000	126.0557	155.19279	2
AS-tDR-003757	-	tRF-17-MMUKLYL	pre-Leu-AAG-3-1	56	72	TCTACTAGGGAAAATGCGGAAGAACACAGTTGTAATCAACGGTAGCGTGGCCGAGCGGTCTAAGGCGCTGGATTAAGGCTCCAGTCTCTTCGGGGGCGTGGGTTCAAATCCCACCGCTGCCAAGTACTTTTCATTCTCACTAGGGACTGTTTTTAGGAGAAT	162	(((.((((.((.((((.(((((.((...((((....))))(((((((.((((....)))).........(((((..(((.((((((((....))))).))))))..)))))...)))))))..)).))))))))).)).)))))))................	CGGTCTAAGGCGCTGGA	Other	17	ExactMatch	0.0000	207.2797	0.0000	0.0000	0.0000	126.0557	155.19279	2
AS-tDR-003757	-	tRF-17-MMUKLYL	Leu-TAG-2-1	16	32	GGTAGTGTGGCCGAGCGGTCTAAGGCGCTGGATTTAGGCTCCAGTCTCTTCGGGGGCGTGGGTTCGAATCCCACCACTGCCACCA	85	)))))))..)))...........(((.))))).......(((((.)))....(((..))))).......((((((((((((....	CGGTCTAAGGCGCTGGA	i-tRF	17	ExactMatch	0.0000	207.2797	0.0000	0.0000	0.0000	126.0557	155.19279	2
AS-tDR-003757	-	tRF-17-MMUKLYL	pre-Leu-TAG-2-1	56	72	CAGAATGAAGAAGGTAATTGCAAACTCCTATAACGTGTGTGGTAGTGTGGCCGAGCGGTCTAAGGCGCTGGATTTAGGCTCCAGTCTCTTCGGGGGCGTGGGTTCGAATCCCACCACTGCCAGTGGTACGTTTTAGCACAACAAGGATCCTGAAGTACTAAC	162	............((((....((...((((....(((...((((......)))).)))((((((((((..((((((..((.((((((((....))))).)))))..)))))).(((((.....))))).)))))))).))....))))...))...))))...	CGGTCTAAGGCGCTGGA	Other	17	ExactMatch	0.0000	207.2797	0.0000	0.0000	0.0000	126.0557	155.19279	2
AS-tDR-003757	-	tRF-17-MMUKLYL	pre-Leu-AAG-1-2	56	72	TTATAAGGAAGGAAAAGATGTAGGTGAAGCCCAGAAGGAGGGTAGCGTGGCCGAGCGGTCTAAGGCGCTGGATTAAGGCTCCAGTCTCTTCGGAGGCGTGGGTTCGAATCCCACCGCTGCCAGCTTGTTGTGATTCCTCCATTTTTGTCCCTTCATGGGTTA	162	.......(((((.(((((((.(((.....(.(((.(((..(((((((.((((....)))).........(((((..(((.((((((((....))))).))))))..)))))...)))))))..))).))).)...))).)))))))...)))))........	CGGTCTAAGGCGCTGGA	Other	17	ExactMatch	0.0000	207.2797	0.0000	0.0000	0.0000	126.0557	155.19279	2
AS-tDR-013520	-	-	pre-Ala-TGC-2-1	99	115	TTTTTAAAAACTTTTTTTGGAACAACAAGGGTCTATGTGTGGGGATGTAGCTCAGTGGTAGAGCGCATGCTTTGCATGTATGAGGTCCCGGGTTCGATCCCCGGCATCTCCAATAGGTATTAAGGTTTTAGCGCTGATTCTTGTTCAACGTA	152	.((((((((.....)))))))).((((((((((..(((.((((((((...((((...(((((((....))))))).....))))...(((((.......)))))))))))))..................)))..)))))))))).......	CCCCGGCATCTCCACTA	tRF-1	17	15A>C	0.0000	0.0000	122.2643	0.0000	0.0000	196.0867	155.17010	2
AS-tDR-005818	-	tRF-18-07QSNHD2	Ser-TGA-1-1	68	85	GCAGCGATGGCCGAGTGGTTAAGGCGTTGGACTTGAAATCCAATGGGGTCTCCCCGCGCAGGTTCGAACCCTGCTCGCTGCGCCA	85	)))))))..)))..........(((.))))).......(((((.))))...((((..))))).......((((((((((((....	ACCCTGCTCGCTGCGCCA	tRF-3	18	ExactMatch	0.0000	0.0000	183.3965	0.0000	291.4772	0.0000	155.12747	2
AS-tDR-013499	-	-	Gly-GCC-4-1	8	24	GCATAGGTGGTTCAGTGGTAGAATTCTTGCCTGCCACGCAGGAGGCCCAGGTTTGATTCCTGGCCCATGCACCA	74	)))).))..)))).......((((.))))).......(((((....))))).......(((((((.((((....	TGGTTCAGTGGTAGAGT	i-tRF	17	16A>G	0.0000	207.2797	0.0000	137.4597	0.0000	0.0000	155.10289	2
AS-tDR-013499	-	-	pre-Gly-GCC-4-1	48	64	AGCTCTGCTGTGACAGCTTCCATTGGCATTTGCCATCAGTGCATAGGTGGTTCAGTGGTAGAATTCTTGCCTGCCACGCAGGAGGCCCAGGTTTGATTCCTGGCCCATGCAGCACGCCCTCCCATTTTGGTGCTGCAGCAGCACCAAGGCG	151	.(((.((((((..((((..(((.((((....))))...((((....(((((.....(((((.....))))).)))))(((.(.((((.(((.......)))))))).))).))))............))).))))..))))))....))).	TGGTTCAGTGGTAGAGT	Other	17	16A>G	0.0000	207.2797	0.0000	137.4597	0.0000	0.0000	155.10289	2
AS-tDR-006030	-	tRF-16-HSRVK7D	pre-Cys-GCA-2-2	98	113	AATCGATGTAAAAACAATTTACCAGAGAGCCACCGCCAGAGGGGGTATAGCTCAGTGGTAGAGCATTTGACTGCAGATCAAGAGGTCCCCGGTTCAAATCCGGGTGCCCCCTCGGGTTTCTTTAAGTTTTTTTCACAGCCATCCAGGAATAA	152	......(((.((((.((((((...(((((.....(((.((((((((((.((((.......)))).((((((((..((((....))))..))).))))).....)))))))))).)))))))))))))).)))).))).((.....)).....	ATCCGGGTGCCCCCTC	tRF-1	16	ExactMatch	0.0000	0.0000	122.2643	0.0000	174.8863	0.0000	155.06658	2
AS-tDR-004227	-	tRF-20-JMRPFQJD	Lys-TTT-4-1	13	32	GCCTGGATAGCTCAGTCGGTAGAGCATCAGACTTTTAATCTGAGGGTCCAGGGTTCAAGTCCCTGTTCAGGCGCCA	76	)))))))..))))........((((.))))).......(((((.....))))).......((((((((((((....	CAGTCGGTAGAGCATCAGAC	i-tRF	20	ExactMatch	0.0000	0.0000	122.2643	0.0000	174.8863	0.0000	155.06658	2
AS-tDR-004227	-	tRF-20-JMRPFQJD	Lys-TTT-6-1	13	32	GCCTGGGTAGCTCAGTCGGTAGAGCATCAGACTTTTAATCTGAGGGTCCAGGGTTCAAGTCCCTGTCCAGGCGCCA	76	)))))))..))))........((((.))))).......(((((.....))))).......((((((((((((....	CAGTCGGTAGAGCATCAGAC	i-tRF	20	ExactMatch	0.0000	0.0000	122.2643	0.0000	174.8863	0.0000	155.06658	2
AS-tDR-000393	-	tRF-16-R29P4PE	pre-Ala-TGC-2-1	41	56	TTTTTAAAAACTTTTTTTGGAACAACAAGGGTCTATGTGTGGGGATGTAGCTCAGTGGTAGAGCGCATGCTTTGCATGTATGAGGTCCCGGGTTCGATCCCCGGCATCTCCAATAGGTATTAAGGTTTTAGCGCTGATTCTTGTTCAACGTA	152	.((((((((.....)))))))).((((((((((..(((.((((((((...((((...(((((((....))))))).....))))...(((((.......)))))))))))))..................)))..)))))))))).......	GGGGATGTAGCTCAGT	Other	16	ExactMatch	0.0000	0.0000	122.2643	0.0000	174.8863	0.0000	155.06658	2
AS-tDR-000393	-	tRF-16-R29P4PE	pre-Ala-TGC-3-1	41	56	GACCAATAGGGACCATCTGGGAGAGCTGCTGAGAGTAGGTGGGGATGTAGCTCAGTGGTAGAGCGCATGCTTTGCATGTATGAGGCCCCGGGTTCGATCCCCGGCATCTCCAGTGTAGTTTTGCACATTCAATTATTGTTTTCGATTTTCCT	152	........((((..(((..(((((.((((.....))))..((((((..(((((.(.(((...(..(((((...)))))..)...)))).)))))..))))))....))))).(((((....))))).................)))..))))	GGGGATGTAGCTCAGT	Other	16	ExactMatch	0.0000	0.0000	122.2643	0.0000	174.8863	0.0000	155.06658	2
AS-tDR-000393	-	tRF-16-R29P4PE	Ala-AGC-4-1	1	16	GGGGATGTAGCTCAGTGGTAGAGCGCATGCTTAGCATGCATGAGGTCCCGGGTTCGATCCCCAGCATCTCCACCA	75	)))))))..)))).......((((.))))).......(((((.....).))).......(((.((((((((....	GGGGATGTAGCTCAGT	tRF-5	16	ExactMatch	0.0000	0.0000	122.2643	0.0000	174.8863	0.0000	155.06658	2
AS-tDR-000393	-	tRF-16-R29P4PE	pre-Ala-CGC-3-1	41	56	GACTGAATGAGTATGGACACCAGAAATATGCTTTCGGCTGGGGGATGTAGCTCAGTGGTAGAGCGCGCGCTTCGCATGTGTGAGGTCCCGGGTTCAATCCCCGGCATCTCCAAATCAGCCGACGTTTGCTTTTTATTTTTTCTCCTTTCCTG	152	........(((...(((....(((((((.((..((((((((((((((..((((.......))))....(((((((....))))))).(((((.......))))))))))))....))))))).....))....)))))))..))).)))...	GGGGATGTAGCTCAGT	Other	16	ExactMatch	0.0000	0.0000	122.2643	0.0000	174.8863	0.0000	155.06658	2
AS-tDR-000393	-	tRF-16-R29P4PE	pre-Ala-TGC-4-1	41	56	CCTGTATCACCATCCCCAGAAAAGACCAACACAAGGGGTAGGGGATGTAGCTCAGTGGTAGAGCGCATGCTTTGCACGTATGAGGCCCCGGGTTCAATCCCCGGCATCTCCAGACTTTTCCGCCTTTTTCGGGCAAATTACAGTCACGTGGT	152	........(((((((((.................))))..(((((((...((((...(((((((....))))))).....))))...(((((.......)))))))))))).((((.....((((.....)))).......))))..)))))	GGGGATGTAGCTCAGT	Other	16	ExactMatch	0.0000	0.0000	122.2643	0.0000	174.8863	0.0000	155.06658	2
AS-tDR-004077	-	tRF-25-RPFQRDWXHR	Lys-CTT-16-1	18	42	GCCTGGCTACCTCAGTTGGTAGAGCATGGGACTCTTAATCCCAGAGTCAGTGGGTTCAAGCCTCACATTGAGTGCCA	77	)).)))....)))........(((..))))).......(((((......))))).......(((((.(((.((....	GGTAGAGCATGGGACTCTTAATCCC	i-tRF	25	ExactMatch	0.0000	0.0000	122.2643	0.0000	174.8863	0.0000	155.06658	2
AS-tDR-013550	-	-	Ala-AGC-7-1	32	53	GGGGGTGTAGCTCAGTGGTAGAGCGCGTGCTTAGCATGCACGAGGCCCCGGGTTCAATCCCTGGCACCTCCACCA	75	)))))))..)))).......((((.))))).......(((((.....))))).......((((((((((((....	TAGCATGCACGAGGCCCCGGGT	i-tRF	22	ExactMatch	0.0000	0.0000	122.2643	0.0000	174.8863	0.0000	155.06658	2
AS-tDR-013550	-	-	pre-Ala-AGC-7-1	72	93	TAAATTATAATGTTTAGAACAAAAAAAAGGCTATTGCAACGGGGGTGTAGCTCAGTGGTAGAGCGCGTGCTTAGCATGCACGAGGCCCCGGGTTCAATCCCTGGCACCTCCAGTAGTTGATACCACGTTGTGTATCACCACCAATGAAGACG	152	...........((((..............((....))...((.((((..((...((((((.(((((((((...))))))..((((..(((((.......)))))..)))).....)))..))))))...))....)))).)).....)))).	TAGCATGCACGAGGCCCCGGGT	Other	22	ExactMatch	0.0000	0.0000	122.2643	0.0000	174.8863	0.0000	155.06658	2
AS-tDR-012127	-	-	pre-Lys-CTT-10-1	1	24	AACGATCTCAACCTATTCTCAAACTTTAAATGGGCAAGAAGCCCAGCTAGCTCAGTCGGTAGAGCATAAGACTCTTAATCTCAGGGTTGTGGATTCGTGCCCCATGCTGGGTGCCAGATGAAGAGGTGAGTTGCCCCTAAAAAGGATACCCTA	153	..(((.((((.(((.(((((..........(((((.....)))))....(((((((.(((((((..((.((((((.......)))))).))..))).))))....)))))))....)).))).)))))))))).........(((....))).	CGAAACGATCTCAACCTATTCTCA	Other	24	1+CGA	0.0000	0.0000	122.2643	0.0000	174.8863	0.0000	155.06658	2
AS-tDR-000393	-	tRF-16-R29P4PE	pre-Ala-CGC-1-1	41	56	AACAACTAGGGAGAGCTACAAAGAACGGTTTCTTAGGGTAGGGGATGTAGCTCAGTGGTAGAGCGCATGCTTCGCATGTATGAGGTCCCGGGTTCGATCCCCGGCATCTCCAAGTTGTTTTATCCTATCTGCCCAATACTATTAGAAACTAT	152	..........................(((((((...((((..((..((((...((.((((((((((((((...))))))..(((((.(((((.......))))).)))))......))))))))))..))))))..))))...)))))))..	GGGGATGTAGCTCAGT	Other	16	ExactMatch	0.0000	0.0000	122.2643	0.0000	174.8863	0.0000	155.06658	2
AS-tDR-013462	-	-	Val-CAC-2-1	11	32	GCTTCTGTAGTGTAGTGGTTATCACGTTCGCCTCACACGCGAAAGGTCCCCGGTTCGAAACCGGGCAGAAGCACCA	76	)))))))..)))..........(((.))))).......(((((.....))))).......((((((((((((....	TGTAGTGGTTATCACGTTCGCT	i-tRF	22	22C>T	0.0000	0.0000	244.5287	0.0000	174.8863	0.0000	155.03278	2
AS-tDR-013485	-	-	Gln-CTG-6-1	35	53	GGCCCCATGGTGTAATGGTCAGCACTCTGGACTCTGAATCCAGCGATCCGAGTTCAAATCTCGGTGGGACCCCCA	75	)).))))..))))........((((.))))).......(((((....))))).......(((((((((.((....	TGAATCCAGCGATCTGAGT	i-tRF	19	15C>T	0.0000	0.0000	183.3965	0.0000	0.0000	140.0619	154.99999	2
AS-tDR-013485	-	-	pre-Gln-CTG-3-1	75	93	TATTGGGAATTCAGACGCTTCCGGCAAACTTGCACGATGAGGTTCCATGGTGTAATGGTGAGCACTCTGGACTCTGAATCCAGCGATCCGAGTTCGAGTCTCGGTGGAACCTTTCTGTTTAATTAGGACGGCAATGTTGTGTTTTACTCCCT	152	....((((....((((((...(((((....))).))..((((((((((..........((((.((((.((((((.((.((....)))).)))))))))))))))))))))))).((((((.....)))))).......))))))...)))).	TGAATCCAGCGATCTGAGT	Other	19	15C>T	0.0000	0.0000	183.3965	0.0000	0.0000	140.0619	154.99999	2
AS-tDR-013485	-	-	pre-Gln-CTG-3-2	75	93	TATTGGGAATTCAGACGCTTCCGGCAAACTTGCACGATGAGGTTCCATGGTGTAATGGTGAGCACTCTGGACTCTGAATCCAGCGATCCGAGTTCGAGTCTCGGTGGAACCTTTCTGTTTAATTAGGACGGCAATGTTGTGTTTTACTCCCT	152	....((((....((((((...(((((....))).))..((((((((((..........((((.((((.((((((.((.((....)))).)))))))))))))))))))))))).((((((.....)))))).......))))))...)))).	TGAATCCAGCGATCTGAGT	Other	19	15C>T	0.0000	0.0000	183.3965	0.0000	0.0000	140.0619	154.99999	2
AS-tDR-013485	-	-	pre-Gln-CTG-4-2	75	93	TATTAGGAATTCAGACGCTTCTGGCAAATTCGCATTGTGAGGTTCCATGGTGTAATGGTAAGCACTCTGGACTCTGAATCCAGCGATCCGAGTTCGAGTCTCGGTGGAACCTTTCTGTTTAATTAGGAAGGCAATGCCGTGTTTTACTCCCT	152	.....(((....((((((....((((...((((....(.((..((((.(((((........))))).))))..)).).....)))).(((((.......))))).....((((((((......))))))))...))))))))))...)))..	TGAATCCAGCGATCTGAGT	Other	19	15C>T	0.0000	0.0000	183.3965	0.0000	0.0000	140.0619	154.99999	2
AS-tDR-013485	-	-	Gln-TTG-1-1	35	53	GGTCCCATGGTGTAATGGTTAGCACTCTGGACTTTGAATCCAGCGATCCGAGTTCAAATCTCGGTGGGACCTCCA	75	)))))))..))))........((((.))))).......(((((....))))).......((((((((((((....	TGAATCCAGCGATCTGAGT	i-tRF	19	15C>T	0.0000	0.0000	183.3965	0.0000	0.0000	140.0619	154.99999	2
AS-tDR-013485	-	-	Gln-TTG-3-1	35	53	GGCCCCATGGTGTAATGGTTAGCACTCTGGACTTTGAATCCAGCGATCCGAGTTCAAATCTCGGTGGGACCTCCA	75	)).))))..))))........((((.))))).......(((((....))))).......(((((((((.((....	TGAATCCAGCGATCTGAGT	i-tRF	19	15C>T	0.0000	0.0000	183.3965	0.0000	0.0000	140.0619	154.99999	2
AS-tDR-013485	-	-	Gln-TTG-3-2	35	53	GGCCCCATGGTGTAATGGTTAGCACTCTGGACTTTGAATCCAGCGATCCGAGTTCAAATCTCGGTGGGACCTCCA	75	)).))))..))))........((((.))))).......(((((....))))).......(((((((((.((....	TGAATCCAGCGATCTGAGT	i-tRF	19	15C>T	0.0000	0.0000	183.3965	0.0000	0.0000	140.0619	154.99999	2
AS-tDR-013485	-	-	Gln-TTG-3-3	35	53	GGCCCCATGGTGTAATGGTTAGCACTCTGGACTTTGAATCCAGCGATCCGAGTTCAAATCTCGGTGGGACCTCCA	75	)).))))..))))........((((.))))).......(((((....))))).......(((((((((.((....	TGAATCCAGCGATCTGAGT	i-tRF	19	15C>T	0.0000	0.0000	183.3965	0.0000	0.0000	140.0619	154.99999	2
AS-tDR-013485	-	-	pre-Gln-TTG-1-1	75	93	CTAGCTTGAGGAGACTCGCGGCCGCCTTAAGAAGCCAGCAGGTCCCATGGTGTAATGGTTAGCACTCTGGACTTTGAATCCAGCGATCCGAGTTCAAATCTCGGTGGGACCTCACGAGACTTTTTGGTCCTACAATTCCTGTTTTGGAGACC	152	.......((((.((((((.(..(((.....((((((((.((((.((((......))))...)).)))))).)))).......)))..)))))))....)))).((((((((..............))))))))..((((......))))...	TGAATCCAGCGATCTGAGT	Other	19	15C>T	0.0000	0.0000	183.3965	0.0000	0.0000	140.0619	154.99999	2
AS-tDR-013485	-	-	Gln-CTG-7-1	35	53	GGTTCCATGGTGTAATGGTAAGCACTCTGGACTCTGAATCCAGCCATCTGAGTTCGAGTCTCTGTGGAACCTCCA	75	)))))))..))))........((((.))))).......(((((....).))).......(((.((((((((....	TGAATCCAGCGATCTGAGT	i-tRF	19	11C>G	0.0000	0.0000	183.3965	0.0000	0.0000	140.0619	154.99999	2
AS-tDR-013485	-	-	pre-Gln-CTG-7-1	75	93	TATTAGGAATCCACACACCTGCAGAAAACTTGCATTGTGAGGTTCCATGGTGTAATGGTAAGCACTCTGGACTCTGAATCCAGCCATCTGAGTTCGAGTCTCTGTGGAACCTTTCTGTGTAACTGGGACGATAATGCCGTCTTTTACTCCCT	152	.....(((....(((((..(((((.....)))))....((((((((((.((((........))))...((((((.(((..(((....)))..)))))))))..))))))))))..)))))....((((((.......))))))....)))..	TGAATCCAGCGATCTGAGT	Other	19	11C>G	0.0000	0.0000	183.3965	0.0000	0.0000	140.0619	154.99999	2
AS-tDR-013400	-	-	SeC-TCA-1-1	1	35	GCCCGGATGATCCTCAGTGGTCTGGGGTGCAGGCTTCAAACCTGTAGCTGTCTAGCGACAGAGTGGTTCAATTCCACCTTTCGGGCCCA	89	)))))))....))))........((((.))))).......(((((.).)))...(((.(..))))).......((((.((((((((...	GCCCGGATGATCCTCAGTGGTCTGGGGTGCAGGCC	tiRNA-5	35	35T>C	0.0000	165.8237	0.0000	137.4597	0.0000	0.0000	154.95930	2
AS-tDR-006029	-	tRF-18-HSQS52D2	Tyr-GTA-6-1	59	76	CCTTCGATAGCTCAGCTGGTAGAGCGGAGGACTGTAGATCCTTAGGTCGCTGGTTCGAATCCGGCTCGGAGGACCA	76	)))))))..))))........((((.))))).......(((((.....))))).......((((((((((((....	ATCCGGCTCGGAGGACCA	tRF-3	18	ExactMatch	0.0000	165.8237	0.0000	196.3711	0.0000	0.0000	154.94969	2
AS-tDR-006029	-	tRF-18-HSQS52D2	Tyr-GTA-3-1	59	76	CCTTCGATAGCTCAGTTGGTAGAGCGGAGGACTGTAGATCCTTAGGTCGCTGGTTCGAATCCGGCTCGGAGGACCA	76	)))))))..))))........((((.))))).......(((((.....))))).......((((((((((((....	ATCCGGCTCGGAGGACCA	tRF-3	18	ExactMatch	0.0000	165.8237	0.0000	196.3711	0.0000	0.0000	154.94969	2
AS-tDR-013556	-	-	Cys-GCA-17-1	59	75	GGGGATATAGCTCAGGGGTAGAGCATTTGACTGCAGATCAAGAGGTCCCCGGTTCAAATCCGGGTGCCCCCCCCA	75	)))).))..)))).......((((.))))).......(((((.....))))).......(((((((.((((....	TCCGGGTGCCCCCCCCA	tRF-3	17	ExactMatch	0.0000	207.2797	0.0000	0.0000	174.8863	0.0000	154.94940	2
AS-tDR-008562	-	-	Gly-TCC-2-1	1	51	GCGTTGGTGGTATAGTGGTGAGCATAGCTGCCTTCCAAGCAGTTGACCCGGGTTCGATTCCCGGCCAACGCACCA	75	)))))))..)).)........(.((.))))).......(((((....))))).......((((((((((((....	GCGTTTGTGGTATAGTGGTGAGCATAGCTGCCTTCCAAGCAGTTGACCCGG	tRF-5	51	6G>T	202.7781	0.0000	0.0000	0.0000	174.8863	0.0000	154.94222	2
AS-tDR-008562	-	-	Gly-TCC-2-2	1	51	GCGTTGGTGGTATAGTGGTGAGCATAGCTGCCTTCCAAGCAGTTGACCCGGGTTCGATTCCCGGCCAACGCACCA	75	)))))))..)).)........(.((.))))).......(((((....))))).......((((((((((((....	GCGTTTGTGGTATAGTGGTGAGCATAGCTGCCTTCCAAGCAGTTGACCCGG	tRF-5	51	6G>T	202.7781	0.0000	0.0000	0.0000	174.8863	0.0000	154.94222	2
AS-tDR-008562	-	-	Gly-TCC-2-3	1	51	GCGTTGGTGGTATAGTGGTGAGCATAGCTGCCTTCCAAGCAGTTGACCCGGGTTCGATTCCCGGCCAACGCACCA	75	)))))))..)).)........(.((.))))).......(((((....))))).......((((((((((((....	GCGTTTGTGGTATAGTGGTGAGCATAGCTGCCTTCCAAGCAGTTGACCCGG	tRF-5	51	6G>T	202.7781	0.0000	0.0000	0.0000	174.8863	0.0000	154.94222	2
AS-tDR-008562	-	-	Gly-TCC-2-4	1	51	GCGTTGGTGGTATAGTGGTGAGCATAGCTGCCTTCCAAGCAGTTGACCCGGGTTCGATTCCCGGCCAACGCACCA	75	)))))))..)).)........(.((.))))).......(((((....))))).......((((((((((((....	GCGTTTGTGGTATAGTGGTGAGCATAGCTGCCTTCCAAGCAGTTGACCCGG	tRF-5	51	6G>T	202.7781	0.0000	0.0000	0.0000	174.8863	0.0000	154.94222	2
AS-tDR-008562	-	-	Gly-TCC-2-5	1	51	GCGTTGGTGGTATAGTGGTGAGCATAGCTGCCTTCCAAGCAGTTGACCCGGGTTCGATTCCCGGCCAACGCACCA	75	)))))))..)).)........(.((.))))).......(((((....))))).......((((((((((((....	GCGTTTGTGGTATAGTGGTGAGCATAGCTGCCTTCCAAGCAGTTGACCCGG	tRF-5	51	6G>T	202.7781	0.0000	0.0000	0.0000	174.8863	0.0000	154.94222	2
AS-tDR-008562	-	-	Gly-TCC-2-6	1	51	GCGTTGGTGGTATAGTGGTGAGCATAGCTGCCTTCCAAGCAGTTGACCCGGGTTCGATTCCCGGCCAACGCACCA	75	)))))))..)).)........(.((.))))).......(((((....))))).......((((((((((((....	GCGTTTGTGGTATAGTGGTGAGCATAGCTGCCTTCCAAGCAGTTGACCCGG	tRF-5	51	6G>T	202.7781	0.0000	0.0000	0.0000	174.8863	0.0000	154.94222	2
AS-tDR-008562	-	-	pre-Gly-TCC-2-6	41	91	TTATCTTATATATAGATATCTAAAACTCCAAACCGGGTACGCGTTGGTGGTATAGTGGTGAGCATAGCTGCCTTCCAAGCAGTTGACCCGGGTTCGATTCCCGGCCAACGCAAGGGTTTTTGTCTTTCCTTCTACGAAAAACCTTTCTCAGT	152	.(((((.......)))))......((((......))))..(((((((.................(((((((.......)))))))..(((((.......)))))))))))).(((((((((((..........)).))))))))).......	GCGTTTGTGGTATAGTGGTGAGCATAGCTGCCTTCCAAGCAGTTGACCCGG	Other	51	6G>T	202.7781	0.0000	0.0000	0.0000	174.8863	0.0000	154.94222	2
AS-tDR-002033	-	tRF-27-I3VF4YO9XEJ	pre-Gln-CTG-5-1	55	81	TAGGTCACCTATGACTTTAGGAAATGCTAGTTCAGCTTCAGGTTCCATGGTGTAATGGTTAGCACTCTGGACTCTGAATCCGGTAATCCGAGTTCAAATCTCGGTGGAACCTTGGATTTAGTCCTCTGCAGTCAAATCCCCATCGTCTCTCC	152	((((...))))(((((.((((....(((((((((..(((((..((((.(((((........))))).))))..)))))...(((...(((((.......)))))....))).)))).)))))..)))).)))))..................	ATGGTTAGCACTCTGGACTCTGAATCC	Other	27	ExactMatch	0.0000	0.0000	122.2643	0.0000	0.0000	140.0619	154.94150	2
AS-tDR-002315	-	tRF-16-I3VF4Y0	Gln-TTG-1-1	15	30	GGTCCCATGGTGTAATGGTTAGCACTCTGGACTTTGAATCCAGCGATCCGAGTTCAAATCTCGGTGGGACCTCCA	75	)))))))..))))........((((.))))).......(((((....))))).......((((((((((((....	ATGGTTAGCACTCTGG	i-tRF	16	ExactMatch	202.7781	0.0000	0.0000	0.0000	233.1818	0.0000	154.93869	2
AS-tDR-002315	-	tRF-16-I3VF4Y0	Gln-TTG-3-1	15	30	GGCCCCATGGTGTAATGGTTAGCACTCTGGACTTTGAATCCAGCGATCCGAGTTCAAATCTCGGTGGGACCTCCA	75	)).))))..))))........((((.))))).......(((((....))))).......(((((((((.((....	ATGGTTAGCACTCTGG	i-tRF	16	ExactMatch	202.7781	0.0000	0.0000	0.0000	233.1818	0.0000	154.93869	2
AS-tDR-002315	-	tRF-16-I3VF4Y0	Gln-TTG-3-2	15	30	GGCCCCATGGTGTAATGGTTAGCACTCTGGACTTTGAATCCAGCGATCCGAGTTCAAATCTCGGTGGGACCTCCA	75	)).))))..))))........((((.))))).......(((((....))))).......(((((((((.((....	ATGGTTAGCACTCTGG	i-tRF	16	ExactMatch	202.7781	0.0000	0.0000	0.0000	233.1818	0.0000	154.93869	2
AS-tDR-002315	-	tRF-16-I3VF4Y0	Gln-TTG-3-3	15	30	GGCCCCATGGTGTAATGGTTAGCACTCTGGACTTTGAATCCAGCGATCCGAGTTCAAATCTCGGTGGGACCTCCA	75	)).))))..))))........((((.))))).......(((((....))))).......(((((((((.((....	ATGGTTAGCACTCTGG	i-tRF	16	ExactMatch	202.7781	0.0000	0.0000	0.0000	233.1818	0.0000	154.93869	2
AS-tDR-002315	-	tRF-16-I3VF4Y0	Gln-TTG-2-1	15	30	GGTCCCATGGTGTAATGGTTAGCACTCTGGACTTTGAATCCAGCAATCCGAGTTCGAATCTCGGTGGGACCTCCA	75	)))))))..))))........((((.))))).......(((((....))))).......((((((((((((....	ATGGTTAGCACTCTGG	i-tRF	16	ExactMatch	202.7781	0.0000	0.0000	0.0000	233.1818	0.0000	154.93869	2
AS-tDR-002315	-	tRF-16-I3VF4Y0	pre-Gln-CTG-5-1	55	70	TAGGTCACCTATGACTTTAGGAAATGCTAGTTCAGCTTCAGGTTCCATGGTGTAATGGTTAGCACTCTGGACTCTGAATCCGGTAATCCGAGTTCAAATCTCGGTGGAACCTTGGATTTAGTCCTCTGCAGTCAAATCCCCATCGTCTCTCC	152	((((...))))(((((.((((....(((((((((..(((((..((((.(((((........))))).))))..)))))...(((...(((((.......)))))....))).)))).)))))..)))).)))))..................	ATGGTTAGCACTCTGG	Other	16	ExactMatch	202.7781	0.0000	0.0000	0.0000	233.1818	0.0000	154.93869	2
AS-tDR-002315	-	tRF-16-I3VF4Y0	pre-Gln-TTG-1-1	55	70	CTAGCTTGAGGAGACTCGCGGCCGCCTTAAGAAGCCAGCAGGTCCCATGGTGTAATGGTTAGCACTCTGGACTTTGAATCCAGCGATCCGAGTTCAAATCTCGGTGGGACCTCACGAGACTTTTTGGTCCTACAATTCCTGTTTTGGAGACC	152	.......((((.((((((.(..(((.....((((((((.((((.((((......))))...)).)))))).)))).......)))..)))))))....)))).((((((((..............))))))))..((((......))))...	ATGGTTAGCACTCTGG	Other	16	ExactMatch	202.7781	0.0000	0.0000	0.0000	233.1818	0.0000	154.93869	2
AS-tDR-002315	-	tRF-16-I3VF4Y0	pre-Gln-TTG-2-1	55	70	TTTAACCACGACTATACTTACCTACTGTACCCTTGTGGTTGGTCCCATGGTGTAATGGTTAGCACTCTGGACTTTGAATCCAGCAATCCGAGTTCGAATCTCGGTGGGACCTTTCAAAGGTGAACGTTTTACAGTTCCTGGCTTGGCCTCTG	152	...((((((((...(((.........)))...))))))))((((((..(((((........)))))(((((.......)))))....(((((.......))))).)))))).......((.((((........))))))(((...)))....	ATGGTTAGCACTCTGG	Other	16	ExactMatch	202.7781	0.0000	0.0000	0.0000	233.1818	0.0000	154.93869	2
AS-tDR-002315	-	tRF-16-I3VF4Y0	Gln-TTG-4-1	15	30	GGTCCCATGGTGTAATGGTTAGCACTCTGGGCTTTGAATCCAGCAATCCGAGTTCGAATCTTGGTGGGACCTCCA	75	)))))))..))))........((((.))))).......(((((....))))).......((((((((((((....	ATGGTTAGCACTCTGG	i-tRF	16	ExactMatch	202.7781	0.0000	0.0000	0.0000	233.1818	0.0000	154.93869	2
AS-tDR-002315	-	tRF-16-I3VF4Y0	pre-Gln-TTG-4-1	55	70	TTATTTCACATAGCATGCCTGTATTAAAACATTTTGGATTGGTCCCATGGTGTAATGGTTAGCACTCTGGGCTTTGAATCCAGCAATCCGAGTTCGAATCTTGGTGGGACCTTTCAAAGGAGTACATTTTGGCCAGGCGCAGTGGCTCACGC	152	.....((((...((..(((((((((......(((((((..((((((..(((((........)))))(..((.((((((..(........)..)))))).))..).)))))).))))))).))))))....)))...))...)))).......	ATGGTTAGCACTCTGG	Other	16	ExactMatch	202.7781	0.0000	0.0000	0.0000	233.1818	0.0000	154.93869	2
AS-tDR-011439	-	-	pre-Leu-CAA-4-1	132	148	ACAAGTATGAGGCTAAGTGAGAAGCGCTCTGCTTCCGAGTGTCAGGATGGCCGAGTGGTCTAAGGCGCCAGACTCAAGGTAAGCACCTTGCCTGCGGGCTTTCTGGTCTCCGGATGGAGGCGTGGGTTCGAATCCCACTTCTGACACATTCGTTTTATTAGCATTTTATTCCCCGGAAGAAACCCC	186	........((((((........))).)))..((((((.((((((((...(((...(.((((..((.(((((((((.(((((((...)))))))..)))...))))))))..)))).).)))(((((.......))))).))))))))....(((.....)))...........)))))).......	ATCCCACTCCTGACACA	tRF-1	17	9T>C	0.0000	207.2797	0.0000	0.0000	0.0000	182.0805	154.93670	2
AS-tDR-011439	-	-	pre-Leu-CAA-1-2	131	147	TCGAAGATTATATTAATTTGCGATGGTAAGTGTCCCAGGTGTCAGGATGGCCGAGTGGTCTAAGGCGCCAGACTCAAGCTTGGCTTCCTCGTGTTGAGGATTCTGGTCTCCAATGGAGGCGTGGGTTCGAATCCCACTTCTGACACAACTATCTTATTCTCCTTTTACTCTACTTTCTCAGCCAT	185	...(((((.......((((((....)))))).......((((((((..(((((((((((((........)))))...))))))))(((((.....))))).....((((((...))))))(((((.......))))).))))))))....)))))..............................	ATCCCACTCCTGACACA	tRF-1	17	9T>C	0.0000	207.2797	0.0000	0.0000	0.0000	182.0805	154.93670	2
AS-tDR-008756	-	-	pre-Gly-CCC-5-1	55	71	TACTCTTTTCTCTTATCCCCCAGGCCGTGGGTGTGTAGAGGCCTTGGTGGTGCAGTGGTAGAATTCTCGCCTCCCACGTGGGAGACCCGGGTTCAATTCCCGGCCAATGCAGCAGGTACTTCTTCATTTCATTATGGCCTTTTACCCGTCT	151	.....................((((...(((((...(((((((...((((((.(((((.((((..(..(((((((....)))))..(((((.......)))))........))..)...))))))))).))))))))))))))))))))))	GTGGTAGAATTCTCGCT	Other	17	17C>T	253.4726	0.0000	0.0000	0.0000	0.0000	224.0991	154.93390	2
AS-tDR-008756	-	-	Gly-CCC-chr1-16	15	31	GCGTTGGCAGTTCAGTGGTAGAATTCTCGCCTCCCACCCGGGAGACCTGGATTCCATTTCCGGCAAATGCACCA	74	))))).)..)))).......((((.)))).........((((....))))).......((((((.(((((....	GTGGTAGAATTCTCGCT	i-tRF	17	17C>T	253.4726	0.0000	0.0000	0.0000	0.0000	224.0991	154.93390	2
AS-tDR-008756	-	-	Gly-CCC-chr1-19	15	31	GCGTTGGCAGTTCAGTGGTAGAATTCTCGCCTCCCACCCGGGAGACCTGGATTCCATTTCCGGCAAATGCACCA	74	))))).)..)))).......((((.)))).........((((....))))).......((((((.(((((....	GTGGTAGAATTCTCGCT	i-tRF	17	17C>T	253.4726	0.0000	0.0000	0.0000	0.0000	224.0991	154.93390	2
AS-tDR-008756	-	-	pre-Gly-CCC-chr1-16	55	71	TCTTAACTCTTTCCAAGGCTGCACAGCTCGGGGTCAGGAGGCGTTGGCAGTTCAGTGGTAGAATTCTCGCCTCCCACCCGGGAGACCTGGATTCCATTTCCGGCAAATGCAGCGTCCTGTCTTTGTGCCCTGTGGGTTTTACATTTACTTA	151	...........(((((((..(((((.((((((....(((((((..((.(((((.......))))))))))))))..)))))).((((((.(((((......))..))).))).))).......)))))))).))))...............	GTGGTAGAATTCTCGCT	Other	17	17C>T	253.4726	0.0000	0.0000	0.0000	0.0000	224.0991	154.93390	2
AS-tDR-008756	-	-	pre-Gly-CCC-chr1-19	55	71	TCTTAACTCTTTCCAAGGCTGCACAGCTCGGGGTCAGGAGGCGTTGGCAGTTCAGTGGTAGAATTCTCGCCTCCCACCCGGGAGACCTGGATTCCATTTCCGGCAAATGCAGCGTCCTGTCTTTGTGCCCTGTGGGTTTTACATTTACTTA	151	...........(((((((..(((((.((((((....(((((((..((.(((((.......))))))))))))))..)))))).((((((.(((((......))..))).))).))).......)))))))).))))...............	GTGGTAGAATTCTCGCT	Other	17	17C>T	253.4726	0.0000	0.0000	0.0000	0.0000	224.0991	154.93390	2
AS-tDR-008756	-	-	Gly-CCC-4-1	15	31	GCGTTGGTGGTTTAGTGGTAGAATTCTCGCCTCCCATGCGGGAGACCCGGGTTCAATTCCCGGCCACTGCACCA	74	))).)))..)))).......((((.))))).......(((((....))))).......((((((((.(((....	GTGGTAGAATTCTCGCT	i-tRF	17	17C>T	253.4726	0.0000	0.0000	0.0000	0.0000	224.0991	154.93390	2
AS-tDR-004499	-	tRF-23-4QD7OK8YZ	Met-CAT-2-1	32	54	GCCCTCTTAGCGCAGTGGGCAGCGCGTCAGTCTCATAATCTGAAGGTCCTGAGTTCGAGCCTCAGAGAGGGCACCA	76	)))))))..))))........((((.)))).........((((.....))))).......((((((((((((....	CTCATAATCTGAAGGTCCTGAGT	i-tRF	23	ExactMatch	152.0835	0.0000	0.0000	0.0000	0.0000	140.0619	154.92714	2
AS-tDR-004499	-	tRF-23-4QD7OK8YZ	Met-CAT-3-1	32	54	GCCTCCTTAGCGCAGTAGGCAGCGCGTCAGTCTCATAATCTGAAGGTCCTGAGTTCGAACCTCAGAGGGGGCACCA	76	)))))))..))))........((((.)))).........((((.....))))).......((((((((((((....	CTCATAATCTGAAGGTCCTGAGT	i-tRF	23	ExactMatch	152.0835	0.0000	0.0000	0.0000	0.0000	140.0619	154.92714	2
AS-tDR-004499	-	tRF-23-4QD7OK8YZ	Met-CAT-3-2	32	54	GCCTCCTTAGCGCAGTAGGCAGCGCGTCAGTCTCATAATCTGAAGGTCCTGAGTTCGAACCTCAGAGGGGGCACCA	76	)))))))..))))........((((.)))).........((((.....))))).......((((((((((((....	CTCATAATCTGAAGGTCCTGAGT	i-tRF	23	ExactMatch	152.0835	0.0000	0.0000	0.0000	0.0000	140.0619	154.92714	2
AS-tDR-004499	-	tRF-23-4QD7OK8YZ	Met-CAT-4-1	32	54	GCCCTCTTAGCGCAGCGGGCAGCGCGTCAGTCTCATAATCTGAAGGTCCTGAGTTCGAGCCTCAGAGAGGGCACCA	76	)))))))..))))........((((.)))).........((((.....))))).......((((((((((((....	CTCATAATCTGAAGGTCCTGAGT	i-tRF	23	ExactMatch	152.0835	0.0000	0.0000	0.0000	0.0000	140.0619	154.92714	2
AS-tDR-004499	-	tRF-23-4QD7OK8YZ	Met-CAT-4-2	32	54	GCCCTCTTAGCGCAGCGGGCAGCGCGTCAGTCTCATAATCTGAAGGTCCTGAGTTCGAGCCTCAGAGAGGGCACCA	76	)))))))..))))........((((.)))).........((((.....))))).......((((((((((((....	CTCATAATCTGAAGGTCCTGAGT	i-tRF	23	ExactMatch	152.0835	0.0000	0.0000	0.0000	0.0000	140.0619	154.92714	2
AS-tDR-004499	-	tRF-23-4QD7OK8YZ	Met-CAT-4-3	32	54	GCCCTCTTAGCGCAGCGGGCAGCGCGTCAGTCTCATAATCTGAAGGTCCTGAGTTCGAGCCTCAGAGAGGGCACCA	76	)))))))..))))........((((.)))).........((((.....))))).......((((((((((((....	CTCATAATCTGAAGGTCCTGAGT	i-tRF	23	ExactMatch	152.0835	0.0000	0.0000	0.0000	0.0000	140.0619	154.92714	2
AS-tDR-004499	-	tRF-23-4QD7OK8YZ	Met-CAT-5-1	32	54	GCCCTCTTAGCGCAGCTGGCAGCGCGTCAGTCTCATAATCTGAAGGTCCTGAGTTCAAGCCTCAGAGAGGGCACCA	76	)))))))..))))........((((.)))).........((((.....))))).......((((((((((((....	CTCATAATCTGAAGGTCCTGAGT	i-tRF	23	ExactMatch	152.0835	0.0000	0.0000	0.0000	0.0000	140.0619	154.92714	2
AS-tDR-004499	-	tRF-23-4QD7OK8YZ	pre-Met-CAT-2-1	72	94	GCATTTTCTTACAGGAGGTAGCAAGCTTGTCTAAGCAGAGGCCCTCTTAGCGCAGTGGGCAGCGCGTCAGTCTCATAATCTGAAGGTCCTGAGTTCGAGCCTCAGAGAGGGCAGCTGTTTTGTTGTGCTACGAATGCAGCAAATGTTCGGATG	153	((((((((.....)))))).))......(((..((((...((((((...((((........)))).............(((((.((..(.......)..))))))))))))).((((((((((......))))).)))))...))))..))).	CTCATAATCTGAAGGTCCTGAGT	Other	23	ExactMatch	152.0835	0.0000	0.0000	0.0000	0.0000	140.0619	154.92714	2
AS-tDR-004499	-	tRF-23-4QD7OK8YZ	pre-Met-CAT-3-1	72	94	TCATCTTGGTAGAGCCGTTGGTTAAGCGGGAGAGACAGTTGCCTCCTTAGCGCAGTAGGCAGCGCGTCAGTCTCATAATCTGAAGGTCCTGAGTTCGAACCTCAGAGGGGGCAAGGCGTCTGTTTTGCCATTTTACTTCTTCTTGATCCAAAA	153	.......((.....)).(((((((((.(((((.(((.(((((((.((......)).)))))))..))).(((((....(((((.(((..((....)).)))))))).)))))..((((.......))))......))))).))))).))))..	CTCATAATCTGAAGGTCCTGAGT	Other	23	ExactMatch	152.0835	0.0000	0.0000	0.0000	0.0000	140.0619	154.92714	2
AS-tDR-004499	-	tRF-23-4QD7OK8YZ	pre-Met-CAT-4-3	72	94	GGAAATTCCTGTGGAAGCTGGCGCGTTGATGCACTTCGTCGCCCTCTTAGCGCAGCGGGCAGCGCGTCAGTCTCATAATCTGAAGGTCCTGAGTTCGAGCCTCAGAGAGGGCAGCTTTTGCAAGTGAACGCTTACCTTCCCGGCACTTGTGAT	153	((.....)).(((((..(((((((((.((......))...((((.((......)).)))).)))))))))..)).......((((((...(.(((((.((((......)))).((....))...))))).)..))))))....))).......	CTCATAATCTGAAGGTCCTGAGT	Other	23	ExactMatch	152.0835	0.0000	0.0000	0.0000	0.0000	140.0619	154.92714	2
AS-tDR-004499	-	tRF-23-4QD7OK8YZ	pre-Met-CAT-5-1	72	94	ACACTTCGACAAAATGGATGTTGCCCGAGCTCAACAGCAAGCCCTCTTAGCGCAGCTGGCAGCGCGTCAGTCTCATAATCTGAAGGTCCTGAGTTCAAGCCTCAGAGAGGGCATCACTTCTGCCAAAGAAGTTGGATACACTAAATATCGGAA	153	....(((((.....(((.(((...((..(((....)))..((((((((((.((.((((((.....))))))((((..(((....)))..)))).....))))..))))))))...((((((.....)))))).))..))))))....))))).	CTCATAATCTGAAGGTCCTGAGT	Other	23	ExactMatch	152.0835	0.0000	0.0000	0.0000	0.0000	140.0619	154.92714	2
AS-tDR-011412	-	-	Arg-TCT-1-1	39	68	GGCTCCGTGGCGCAATGGATAGCGCATTGGACTTCTAATTCAAAGGTTCCGGGTTCGAGTCCCGGCGGAGTCGCCA	76	)))))))..))))........((((.))))).......(((((.....))))).......((((((((((((....	TTCAAAGGTTCCGGGTTCGAGTCCCGGCGG	i-tRF	30	ExactMatch	253.4726	0.0000	0.0000	0.0000	233.1818	0.0000	154.92597	2
AS-tDR-011412	-	-	pre-Arg-TCT-1-1	91	120	TCTGGCTTAACATAGCAGATGCGCTGAGACTCCAACAGGTGGCTCCGTGGCGCAATGGATAGCGCATTGGACTTCTAGAGGCTGAAGGCATTCAAAGGTTCCGGGTTCGAGTCCCGGCGGAGTCGTAACGCTTTTTTCCCTCCCCCCTACAATTTATTTTCTGCC	165	..............((((((((((((((.(.((....)).).)))...))))))..(((.((((.....((((((..(((((.....)).))).......(((((.......))))).))))))....))))....)))....................))))).	TTCAAAGGTTCCGGGTTCGAGTCCCGGCGG	Other	30	ExactMatch	253.4726	0.0000	0.0000	0.0000	233.1818	0.0000	154.92597	2
AS-tDR-010692	-	-	Ala-AGC-1-1	15	30	GGGGGTATAGCTCAGTGGTAGAGCGCGTGCTTAGCATGCACGAGGTCCTGGGTTCGATCCCCAGTACCTCCACCA	75	)))))))..)))).......((((.))))).......(((((.....))))).......((((((((((((....	GTGGTAGAGCGCGTGC	i-tRF	16	ExactMatch	253.4726	0.0000	0.0000	0.0000	233.1818	0.0000	154.92597	2
AS-tDR-010692	-	-	Ala-AGC-7-1	15	30	GGGGGTGTAGCTCAGTGGTAGAGCGCGTGCTTAGCATGCACGAGGCCCCGGGTTCAATCCCTGGCACCTCCACCA	75	)))))))..)))).......((((.))))).......(((((.....))))).......((((((((((((....	GTGGTAGAGCGCGTGC	i-tRF	16	ExactMatch	253.4726	0.0000	0.0000	0.0000	233.1818	0.0000	154.92597	2
AS-tDR-010692	-	-	pre-Ala-AGC-7-1	55	70	TAAATTATAATGTTTAGAACAAAAAAAAGGCTATTGCAACGGGGGTGTAGCTCAGTGGTAGAGCGCGTGCTTAGCATGCACGAGGCCCCGGGTTCAATCCCTGGCACCTCCAGTAGTTGATACCACGTTGTGTATCACCACCAATGAAGACG	152	...........((((..............((....))...((.((((..((...((((((.(((((((((...))))))..((((..(((((.......)))))..)))).....)))..))))))...))....)))).)).....)))).	GTGGTAGAGCGCGTGC	Other	16	ExactMatch	253.4726	0.0000	0.0000	0.0000	233.1818	0.0000	154.92597	2
AS-tDR-010692	-	-	Ala-CGC-4-1	15	30	GGGGGTGTAGCTCAGTGGTAGAGCGCGTGCTTCGCATGTACGAGGCCCCGGGTTCGACCCCCGGCTCCTCCACCA	75	))))).)..)))).......((((.))))).......(((((.....))))).......((((((.(((((....	GTGGTAGAGCGCGTGC	i-tRF	16	ExactMatch	253.4726	0.0000	0.0000	0.0000	233.1818	0.0000	154.92597	2
AS-tDR-010692	-	-	Ala-AGC-5-1	15	30	GGGGGTGTAGCTCAGTGGTAGAGCGCGTGCTTAGCATGCACGAGGCCCTGGGTTCAATCCCCAGCACCTCCACCA	75	)))))))..)))).......((((.))))).......(((((.....))))).......((((((((((((....	GTGGTAGAGCGCGTGC	i-tRF	16	ExactMatch	253.4726	0.0000	0.0000	0.0000	233.1818	0.0000	154.92597	2
AS-tDR-010692	-	-	pre-Ala-AGC-5-1	55	70	GACAGCCAGTTATAAAATATAGCAAAAAAGCTAGCTTTAAGGGGGTGTAGCTCAGTGGTAGAGCGCGTGCTTAGCATGCACGAGGCCCTGGGTTCAATCCCCAGCACCTCCATGTATTATGCTCATTTGCCTAGCGGCCCAGAGCAGGGACC	152	....((......((((...((((......))))..)))).((((((..(((((((.(((...(.((((((...)))))).)...))))))))))..)))))).))...(((........(((((....(((....)))...))))).)))..	GTGGTAGAGCGCGTGC	Other	16	ExactMatch	253.4726	0.0000	0.0000	0.0000	233.1818	0.0000	154.92597	2
AS-tDR-010692	-	-	pre-Ala-CGC-4-1	55	70	GATATTTTATATATAAGCCAACAGAACTCTCATGCGGTCAGGGGGTGTAGCTCAGTGGTAGAGCGCGTGCTTCGCATGTACGAGGCCCCGGGTTCGACCCCCGGCTCCTCCAGTTGTCCATTTTCTTCATTCTCCTTTCTGGTTCTTTGCAT	152	................((.((.(((((.......(((..((((((((.((...(((((.(.(((((((((...))))))..((((..(((((.......)))))..))))..))).))))))..)).))))).)))..))))))))))))..	GTGGTAGAGCGCGTGC	Other	16	ExactMatch	253.4726	0.0000	0.0000	0.0000	233.1818	0.0000	154.92597	2
AS-tDR-011463	-	-	Pro-AGG-3-1	65	82	GGCTCGTTGGTCTAGGGGTGTGGTTCTCGCTTAGGGCGGGAGACCCAAGAGGTCCCGGGTTCAAATCCCGGACGAGCCCCCA	82	)))))))..))).........(((.))).).......(.(((.).)..(.(...))))).......((((((((((((....	ATCCCGGACGAGCCCCCC	tRF-3	18	18A>C	0.0000	165.8237	0.0000	0.0000	0.0000	154.0681	154.92534	2
AS-tDR-011409	-	-	Ser-AGA-2-1	49	67	GTAGTCGTGGCCGAGTGGTTAAGGCGATGGACTAGAAATCCATTGGGGTCTCCCCGCGCAGGTTCGAATCCTGCCGACTACGCCA	85	)))))))..)))..........(((.))))).......(((((.))))...((((..))))).......((((((((((((....	TCTCCCCGCGCAGGTTCGA	i-tRF	19	ExactMatch	0.0000	0.0000	183.3965	0.0000	174.8863	0.0000	154.92174	2
AS-tDR-011409	-	-	Ser-AGA-2-2	49	67	GTAGTCGTGGCCGAGTGGTTAAGGCGATGGACTAGAAATCCATTGGGGTCTCCCCGCGCAGGTTCGAATCCTGCCGACTACGCCA	85	)))))))..)))..........(((.))))).......(((((.))))...((((..))))).......((((((((((((....	TCTCCCCGCGCAGGTTCGA	i-tRF	19	ExactMatch	0.0000	0.0000	183.3965	0.0000	174.8863	0.0000	154.92174	2
AS-tDR-011409	-	-	Ser-AGA-2-3	49	67	GTAGTCGTGGCCGAGTGGTTAAGGCGATGGACTAGAAATCCATTGGGGTCTCCCCGCGCAGGTTCGAATCCTGCCGACTACGCCA	85	)))))))..)))..........(((.))))).......(((((.))))...((((..))))).......((((((((((((....	TCTCCCCGCGCAGGTTCGA	i-tRF	19	ExactMatch	0.0000	0.0000	183.3965	0.0000	174.8863	0.0000	154.92174	2
AS-tDR-011409	-	-	Ser-AGA-2-4	49	67	GTAGTCGTGGCCGAGTGGTTAAGGCGATGGACTAGAAATCCATTGGGGTCTCCCCGCGCAGGTTCGAATCCTGCCGACTACGCCA	85	)))))))..)))..........(((.))))).......(((((.))))...((((..))))).......((((((((((((....	TCTCCCCGCGCAGGTTCGA	i-tRF	19	ExactMatch	0.0000	0.0000	183.3965	0.0000	174.8863	0.0000	154.92174	2
AS-tDR-011409	-	-	Ser-AGA-2-5	49	67	GTAGTCGTGGCCGAGTGGTTAAGGCGATGGACTAGAAATCCATTGGGGTCTCCCCGCGCAGGTTCGAATCCTGCCGACTACGCCA	85	)))))))..)))..........(((.))))).......(((((.))))...((((..))))).......((((((((((((....	TCTCCCCGCGCAGGTTCGA	i-tRF	19	ExactMatch	0.0000	0.0000	183.3965	0.0000	174.8863	0.0000	154.92174	2
AS-tDR-011409	-	-	Ser-AGA-2-6	49	67	GTAGTCGTGGCCGAGTGGTTAAGGCGATGGACTAGAAATCCATTGGGGTCTCCCCGCGCAGGTTCGAATCCTGCCGACTACGCCA	85	)))))))..)))..........(((.))))).......(((((.))))...((((..))))).......((((((((((((....	TCTCCCCGCGCAGGTTCGA	i-tRF	19	ExactMatch	0.0000	0.0000	183.3965	0.0000	174.8863	0.0000	154.92174	2
AS-tDR-011409	-	-	Ser-TGA-3-1	49	67	GTAGTCGTGGCCGAGTGGTTAAGGCGATGGACTTGAAATCCATTGGGGTCTCCCCGCGCAGGTTCGAATCCTGCCGACTACGCCA	85	)))))))..)))..........(((.))))).......(((((.))))...((((..))))).......((((((((((((....	TCTCCCCGCGCAGGTTCGA	i-tRF	19	ExactMatch	0.0000	0.0000	183.3965	0.0000	174.8863	0.0000	154.92174	2
AS-tDR-011409	-	-	Ser-AGA-4-1	49	67	GTAGTCGTGGCCGAGTGGTTAAGGTGATGGACTAGAAACCCATTGGGGTCTCCCCGCGCAGGTTCGAATCCTGCCGACTACGCCA	85	)))))))..)))..........(((.)))).........((((.))))...((((..))))).......((((((((((((....	TCTCCCCGCGCAGGTTCGA	i-tRF	19	ExactMatch	0.0000	0.0000	183.3965	0.0000	174.8863	0.0000	154.92174	2
AS-tDR-011409	-	-	pre-Ser-AGA-2-1	89	107	ATGGAAACATGTAAGACATTTAATAAGGTTTTTGGTATCTGTAGTCGTGGCCGAGTGGTTAAGGCGATGGACTAGAAATCCATTGGGGTCTCCCCGCGCAGGTTCGAATCCTGCCGACTACGGCAGTGGGTTTTTGCATCTTCAAGCAGGTTTCATCCGACC	162	(((....)))................((((..(((.((((((.(((.(((((....))))).)))((((...((((((((((((((((....)))..(((((.......))))).........))))))))))))))))).....)))))).)))...))))	TCTCCCCGCGCAGGTTCGA	Other	19	ExactMatch	0.0000	0.0000	183.3965	0.0000	174.8863	0.0000	154.92174	2
AS-tDR-011409	-	-	pre-Ser-AGA-2-2	89	107	AATTCTGTTTAAAGATGTGAAGGGAGCCTTCTCCATTCGTGTAGTCGTGGCCGAGTGGTTAAGGCGATGGACTAGAAATCCATTGGGGTCTCCCCGCGCAGGTTCGAATCCTGCCGACTACGGGATGTTTTACTGAGAACAGTTCAGCGAGGAAATAGGATC	162	.(((((((((.....((((..(((((((((..(((((((.((.......)))))))))..))))(((((((.......)))))))....)))))..))))..((((.((((((.......))))))......(((((.....))))))))).))))))))).	TCTCCCCGCGCAGGTTCGA	Other	19	ExactMatch	0.0000	0.0000	183.3965	0.0000	174.8863	0.0000	154.92174	2
AS-tDR-011409	-	-	pre-Ser-AGA-2-3	89	107	GTCATTTCACCAATCTATCAAAGGGTGAAGTTCCACAGCTGTAGTCGTGGCCGAGTGGTTAAGGCGATGGACTAGAAATCCATTGGGGTCTCCCCGCGCAGGTTCGAATCCTGCCGACTACGGGGTGGTTTTTGCTCCCAGTGAGCTAACTTAACCCATCTG	162	......................((((.(((((((((..(((((((((..(((..........))).(((((.......))))).((((...))))..(((((.......)))))))))))))).)))).....((((.....)))).))))).)))).....	TCTCCCCGCGCAGGTTCGA	Other	19	ExactMatch	0.0000	0.0000	183.3965	0.0000	174.8863	0.0000	154.92174	2
AS-tDR-011409	-	-	pre-Ser-AGA-2-4	89	107	TCTCATGTCTATACCGTGAAAAAAAACGTTGTGATTCTGTGTAGTCGTGGCCGAGTGGTTAAGGCGATGGACTAGAAATCCATTGGGGTCTCCCCGCGCAGGTTCGAATCCTGCCGACTACGAGTTCGAGGTTTTAGATAATTAACAACAGAAAATTTAGAA	162	.....((((((.(((.((((.......((..(((((......)))))..))...((((((.....((((((.......))))))((((...))))..(((((.......))))).))))))...)))).)))..))))))......................	TCTCCCCGCGCAGGTTCGA	Other	19	ExactMatch	0.0000	0.0000	183.3965	0.0000	174.8863	0.0000	154.92174	2
AS-tDR-011443	-	-	pre-Pro-AGG-3-1	117	132	CTCATGAAGCGCGACAAAGGCCCCGACCCCTCTTCCGCTTGGCTCGTTGGTCTAGGGGTGTGGTTCTCGCTTAGGGACCACAGGGACAAGCCCGGGAGACCCAAGAGGTCCCGGGTTCAAATCCCGGACGAGCCCACACTTTAAGAACCCAGCAGGGGCTGGGCGCGGTCGCTCA	175	........(.(((((...(((((.(.(((((((....((((((((((((((((..(((((.......)))))..)))))...((((..(((((((((...((....)))))))))))....)))).))))))))........))).....)).)))))).)))).).))))).).	TCAAATCCCGGACGAG	Other	16	ExactMatch	0.0000	0.0000	183.3965	0.0000	174.8863	0.0000	154.92174	2
AS-tDR-011374	-	-	Ser-GCT-6-1	41	60	GAGGCCTGGCCGAGTGGTTAAGGCGATGGACTGCTAATCCATTGTGCTCTGCACGCGTGGGTTCGAATCCCATCCTCGCCA	81	))))....)))..........(((.))))).......(((((.))))...((((..))))).......(((((((((....	ATTGTGCTCTGCACGCGTGG	i-tRF	20	ExactMatch	0.0000	0.0000	183.3965	0.0000	174.8863	0.0000	154.92174	2
AS-tDR-011374	-	-	Ser-GCT-1-1	42	61	GACGAGGTGGCCGAGTGGTTAAGGCGATGGACTGCTAATCCATTGTGCTCTGCACGCGTGGGTTCGAATCCCACCCTCGTCGCCA	85	)))))))..)))..........(((.))))).......(((((.))))...((((..))))).......((((((((((((....	ATTGTGCTCTGCACGCGTGG	i-tRF	20	ExactMatch	0.0000	0.0000	183.3965	0.0000	174.8863	0.0000	154.92174	2
AS-tDR-011374	-	-	Ser-GCT-2-1	42	61	GACGAGGTGGCCGAGTGGTTAAGGCGATGGACTGCTAATCCATTGTGCTCTGCACGCGTGGGTTCGAATCCCACCTTCGTCGCCA	85	)))))))..)))..........(((.))))).......(((((.))))...((((..))))).......((((((((((((....	ATTGTGCTCTGCACGCGTGG	i-tRF	20	ExactMatch	0.0000	0.0000	183.3965	0.0000	174.8863	0.0000	154.92174	2
AS-tDR-011374	-	-	pre-Ser-GCT-1-1	82	101	AAACTCTGAAATAAAATACTCGGGAAACGTGGGTTATCAAGACGAGGTGGCCGAGTGGTTAAGGCGATGGACTGCTAATCCATTGTGCTCTGCACGCGTGGGTTCGAATCCCACCCTCGTCGGGGGAGGTCTTTTAATACGAAGAGGAGGAAACAACACCCA	162	.................((((((....).)))))......(((((((..((.((((.......((((((((.......)))))))))))).))....(((((.......)))))))))))).(((....(((((......)))))...(....)....))).	ATTGTGCTCTGCACGCGTGG	Other	20	ExactMatch	0.0000	0.0000	183.3965	0.0000	174.8863	0.0000	154.92174	2
AS-tDR-011374	-	-	pre-Ser-GCT-2-1	82	101	GCCTTAAAGGAGTATCCCAAAAACACATTTTCCCCAGAAGGACGAGGTGGCCGAGTGGTTAAGGCGATGGACTGCTAATCCATTGTGCTCTGCACGCGTGGGTTCGAATCCCACCTTCGTCGACCGTTTTCTTTAAGAGGGTAACCAGGTTTTTGTCGCAGG	162	((......((.....))(((((((.......((((..(((((.(((((.(.((((((((..((((((((((.......)))))))).))..)).)))(((((.......)))))..))).).))).)).)))))..).))).......)))))))..))...	ATTGTGCTCTGCACGCGTGG	Other	20	ExactMatch	0.0000	0.0000	183.3965	0.0000	174.8863	0.0000	154.92174	2
AS-tDR-011409	-	-	Ser-CGA-1-1	49	67	GCTGTGATGGCCGAGTGGTTAAGGCGTTGGACTCGAAATCCAATGGGGTCTCCCCGCGCAGGTTCGAATCCTGCTCACAGCGCCA	85	)))))))..)))..........(((.))))).......(((((.))))...((((..))))).......((((((((((((....	TCTCCCCGCGCAGGTTCGA	i-tRF	19	ExactMatch	0.0000	0.0000	183.3965	0.0000	174.8863	0.0000	154.92174	2
AS-tDR-011409	-	-	Ser-TGA-1-1	49	67	GCAGCGATGGCCGAGTGGTTAAGGCGTTGGACTTGAAATCCAATGGGGTCTCCCCGCGCAGGTTCGAACCCTGCTCGCTGCGCCA	85	)))))))..)))..........(((.))))).......(((((.))))...((((..))))).......((((((((((((....	TCTCCCCGCGCAGGTTCGA	i-tRF	19	ExactMatch	0.0000	0.0000	183.3965	0.0000	174.8863	0.0000	154.92174	2
AS-tDR-013471	-	-	Ala-AGC-8-1	59	76	GGGGGATTAGCTCAAATGGTAGAGCGCTCGCTTAGCATGCGAGAGGTAGCGGGATCGATGCCCGCATCCTCCACCA	76	)))))))..))))........((((.))))).......(((((.....))))).......((((((((((((....	TGCCCGCATCCTCCACCG	tRF-3	18	18A>G	152.0835	0.0000	122.2643	0.0000	233.1818	0.0000	109.84332	2
AS-tDR-013471	-	-	Ala-AGC-8-2	59	76	GGGGGATTAGCTCAAATGGTAGAGCGCTCGCTTAGCATGCGAGAGGTAGCGGGATCGATGCCCGCATCCTCCACCA	76	)))))))..))))........((((.))))).......(((((.....))))).......((((((((((((....	TGCCCGCATCCTCCACCG	tRF-3	18	18A>G	152.0835	0.0000	122.2643	0.0000	233.1818	0.0000	109.84332	2
AS-tDR-004527	-	tRF-24-W6UMX0S7HZ	Met-CAT-2-1	31	54	GCCCTCTTAGCGCAGTGGGCAGCGCGTCAGTCTCATAATCTGAAGGTCCTGAGTTCGAGCCTCAGAGAGGGCACCA	76	)))))))..))))........((((.)))).........((((.....))))).......((((((((((((....	TCTCATAATCTGAAGGTCCTGAGT	i-tRF	24	ExactMatch	0.0000	0.0000	183.3965	137.4597	0.0000	126.0557	109.65567	2
AS-tDR-004527	-	tRF-24-W6UMX0S7HZ	Met-CAT-3-1	31	54	GCCTCCTTAGCGCAGTAGGCAGCGCGTCAGTCTCATAATCTGAAGGTCCTGAGTTCGAACCTCAGAGGGGGCACCA	76	)))))))..))))........((((.)))).........((((.....))))).......((((((((((((....	TCTCATAATCTGAAGGTCCTGAGT	i-tRF	24	ExactMatch	0.0000	0.0000	183.3965	137.4597	0.0000	126.0557	109.65567	2
AS-tDR-004527	-	tRF-24-W6UMX0S7HZ	Met-CAT-3-2	31	54	GCCTCCTTAGCGCAGTAGGCAGCGCGTCAGTCTCATAATCTGAAGGTCCTGAGTTCGAACCTCAGAGGGGGCACCA	76	)))))))..))))........((((.)))).........((((.....))))).......((((((((((((....	TCTCATAATCTGAAGGTCCTGAGT	i-tRF	24	ExactMatch	0.0000	0.0000	183.3965	137.4597	0.0000	126.0557	109.65567	2
AS-tDR-004527	-	tRF-24-W6UMX0S7HZ	Met-CAT-4-1	31	54	GCCCTCTTAGCGCAGCGGGCAGCGCGTCAGTCTCATAATCTGAAGGTCCTGAGTTCGAGCCTCAGAGAGGGCACCA	76	)))))))..))))........((((.)))).........((((.....))))).......((((((((((((....	TCTCATAATCTGAAGGTCCTGAGT	i-tRF	24	ExactMatch	0.0000	0.0000	183.3965	137.4597	0.0000	126.0557	109.65567	2
AS-tDR-004527	-	tRF-24-W6UMX0S7HZ	Met-CAT-4-2	31	54	GCCCTCTTAGCGCAGCGGGCAGCGCGTCAGTCTCATAATCTGAAGGTCCTGAGTTCGAGCCTCAGAGAGGGCACCA	76	)))))))..))))........((((.)))).........((((.....))))).......((((((((((((....	TCTCATAATCTGAAGGTCCTGAGT	i-tRF	24	ExactMatch	0.0000	0.0000	183.3965	137.4597	0.0000	126.0557	109.65567	2
AS-tDR-004527	-	tRF-24-W6UMX0S7HZ	Met-CAT-4-3	31	54	GCCCTCTTAGCGCAGCGGGCAGCGCGTCAGTCTCATAATCTGAAGGTCCTGAGTTCGAGCCTCAGAGAGGGCACCA	76	)))))))..))))........((((.)))).........((((.....))))).......((((((((((((....	TCTCATAATCTGAAGGTCCTGAGT	i-tRF	24	ExactMatch	0.0000	0.0000	183.3965	137.4597	0.0000	126.0557	109.65567	2
AS-tDR-004527	-	tRF-24-W6UMX0S7HZ	Met-CAT-5-1	31	54	GCCCTCTTAGCGCAGCTGGCAGCGCGTCAGTCTCATAATCTGAAGGTCCTGAGTTCAAGCCTCAGAGAGGGCACCA	76	)))))))..))))........((((.)))).........((((.....))))).......((((((((((((....	TCTCATAATCTGAAGGTCCTGAGT	i-tRF	24	ExactMatch	0.0000	0.0000	183.3965	137.4597	0.0000	126.0557	109.65567	2
AS-tDR-004527	-	tRF-24-W6UMX0S7HZ	pre-Met-CAT-2-1	71	94	GCATTTTCTTACAGGAGGTAGCAAGCTTGTCTAAGCAGAGGCCCTCTTAGCGCAGTGGGCAGCGCGTCAGTCTCATAATCTGAAGGTCCTGAGTTCGAGCCTCAGAGAGGGCAGCTGTTTTGTTGTGCTACGAATGCAGCAAATGTTCGGATG	153	((((((((.....)))))).))......(((..((((...((((((...((((........)))).............(((((.((..(.......)..))))))))))))).((((((((((......))))).)))))...))))..))).	TCTCATAATCTGAAGGTCCTGAGT	Other	24	ExactMatch	0.0000	0.0000	183.3965	137.4597	0.0000	126.0557	109.65567	2
AS-tDR-004527	-	tRF-24-W6UMX0S7HZ	pre-Met-CAT-3-1	71	94	TCATCTTGGTAGAGCCGTTGGTTAAGCGGGAGAGACAGTTGCCTCCTTAGCGCAGTAGGCAGCGCGTCAGTCTCATAATCTGAAGGTCCTGAGTTCGAACCTCAGAGGGGGCAAGGCGTCTGTTTTGCCATTTTACTTCTTCTTGATCCAAAA	153	.......((.....)).(((((((((.(((((.(((.(((((((.((......)).)))))))..))).(((((....(((((.(((..((....)).)))))))).)))))..((((.......))))......))))).))))).))))..	TCTCATAATCTGAAGGTCCTGAGT	Other	24	ExactMatch	0.0000	0.0000	183.3965	137.4597	0.0000	126.0557	109.65567	2
AS-tDR-004527	-	tRF-24-W6UMX0S7HZ	pre-Met-CAT-4-3	71	94	GGAAATTCCTGTGGAAGCTGGCGCGTTGATGCACTTCGTCGCCCTCTTAGCGCAGCGGGCAGCGCGTCAGTCTCATAATCTGAAGGTCCTGAGTTCGAGCCTCAGAGAGGGCAGCTTTTGCAAGTGAACGCTTACCTTCCCGGCACTTGTGAT	153	((.....)).(((((..(((((((((.((......))...((((.((......)).)))).)))))))))..)).......((((((...(.(((((.((((......)))).((....))...))))).)..))))))....))).......	TCTCATAATCTGAAGGTCCTGAGT	Other	24	ExactMatch	0.0000	0.0000	183.3965	137.4597	0.0000	126.0557	109.65567	2
AS-tDR-004527	-	tRF-24-W6UMX0S7HZ	pre-Met-CAT-5-1	71	94	ACACTTCGACAAAATGGATGTTGCCCGAGCTCAACAGCAAGCCCTCTTAGCGCAGCTGGCAGCGCGTCAGTCTCATAATCTGAAGGTCCTGAGTTCAAGCCTCAGAGAGGGCATCACTTCTGCCAAAGAAGTTGGATACACTAAATATCGGAA	153	....(((((.....(((.(((...((..(((....)))..((((((((((.((.((((((.....))))))((((..(((....)))..)))).....))))..))))))))...((((((.....)))))).))..))))))....))))).	TCTCATAATCTGAAGGTCCTGAGT	Other	24	ExactMatch	0.0000	0.0000	183.3965	137.4597	0.0000	126.0557	109.65567	2
AS-tDR-001430	-	tRF-32-Q99P9P9NH57SJ	Val-CAC-2-1	1	32	GCTTCTGTAGTGTAGTGGTTATCACGTTCGCCTCACACGCGAAAGGTCCCCGGTTCGAAACCGGGCAGAAGCACCA	76	)))))))..)))..........(((.))))).......(((((.....))))).......((((((((((((....	GCTTCTGTAGTGTAGTGGTTATCACGTTCGCC	tiRNA-5	32	ExactMatch	0.0000	0.0000	122.2643	137.4597	174.8863	0.0000	109.64155	2
AS-tDR-013511	-	-	pre-Leu-CAA-4-1	128	148	ACAAGTATGAGGCTAAGTGAGAAGCGCTCTGCTTCCGAGTGTCAGGATGGCCGAGTGGTCTAAGGCGCCAGACTCAAGGTAAGCACCTTGCCTGCGGGCTTTCTGGTCTCCGGATGGAGGCGTGGGTTCGAATCCCACTTCTGACACATTCGTTTTATTAGCATTTTATTCCCCGGAAGAAACCCC	186	........((((((........))).)))..((((((.((((((((...(((...(.((((..((.(((((((((.(((((((...)))))))..)))...))))))))..)))).).)))(((((.......))))).))))))))....(((.....)))...........)))))).......	TCGAATCCCACTTCTGACACA	tRF-1	21	ExactMatch	0.0000	0.0000	183.3965	137.4597	174.8863	0.0000	109.61059	2
AS-tDR-013511	-	-	pre-Leu-CAA-1-2	127	147	TCGAAGATTATATTAATTTGCGATGGTAAGTGTCCCAGGTGTCAGGATGGCCGAGTGGTCTAAGGCGCCAGACTCAAGCTTGGCTTCCTCGTGTTGAGGATTCTGGTCTCCAATGGAGGCGTGGGTTCGAATCCCACTTCTGACACAACTATCTTATTCTCCTTTTACTCTACTTTCTCAGCCAT	185	...(((((.......((((((....)))))).......((((((((..(((((((((((((........)))))...))))))))(((((.....))))).....((((((...))))))(((((.......))))).))))))))....)))))..............................	TCGAATCCCACTTCTGACACA	tRF-1	21	ExactMatch	0.0000	0.0000	183.3965	137.4597	174.8863	0.0000	109.61059	2
AS-tDR-011389	-	-	Asp-GTC-1-1	31	53	TCCTCGTTAGTATAGTGGTTAGTATCCCCGCCTGTCACGCGGGAGACCGGGGTTCAATTCCCCGACGGGGAGCCA	75	)))))))..))))........((((.))))).......(((((....))))).......((((((((((((....	CCTGTCACGCGGGAGACCGGGGC	i-tRF	23	23T>C	0.0000	0.0000	183.3965	137.4597	0.0000	154.0681	109.60379	2
AS-tDR-011389	-	-	pre-Asp-GTC-1-1	71	93	TCCTTGAAGGGCTGTCTGAGAAAATACACAGCCTAACGACTCCTCGTTAGTATAGTGGTTAGTATCCCCGCCTGTCACGCGGGAGACCGGGGTTCAATTCCCCGACGGGGAGGTGTGTAGCTGCACTTTTTTGGCGACAGTTATTATTTTCT	152	.........(((((((...(((((....((((...(((.((((((((.................(((((((.......))))).)).(((((.......))))))))))))).)))...))))....)))))...)))))))..........	CCTGTCACGCGGGAGACCGGGGC	Other	23	23T>C	0.0000	0.0000	183.3965	137.4597	0.0000	154.0681	109.60379	2
AS-tDR-011389	-	-	Asp-GTC-4-1	31	53	TCCTCGTTAGTATGGTGGTGAGTATCCCTGCCTGTCACGCGGGAGACCGGGGTTCGATTCCCCAACGGGGAGCCA	75	)))))))..))))........((((.))))).......(((((.....)))).......((((.(((((((....	CCTGTCACGCGGGAGACCGGGGC	i-tRF	23	23T>C	0.0000	0.0000	183.3965	137.4597	0.0000	154.0681	109.60379	2
AS-tDR-006553	-	tRF-18-P6KP6HD2	Asn-GTT-2-1	60	77	GTCTCTGTGGCGCAATCGGTTAGCGCGTTCGGCTGTTAACCGAAAGGTTGGTGGTTCGAGCCCACCCAGGGACGCCA	77	)))))))..)))).........((((.))))).......(((((.....))))).......((((((((((((....	GCCCACCCAGGGACGCCA	tRF-3	18	ExactMatch	0.0000	0.0000	122.2643	157.0969	0.0000	140.0619	109.59091	2
AS-tDR-006553	-	tRF-18-P6KP6HD2	Asn-GTT-2-2	60	77	GTCTCTGTGGCGCAATCGGTTAGCGCGTTCGGCTGTTAACCGAAAGGTTGGTGGTTCGAGCCCACCCAGGGACGCCA	77	)))))))..)))).........((((.))))).......(((((.....))))).......((((((((((((....	GCCCACCCAGGGACGCCA	tRF-3	18	ExactMatch	0.0000	0.0000	122.2643	157.0969	0.0000	140.0619	109.59091	2
AS-tDR-006553	-	tRF-18-P6KP6HD2	Asn-GTT-2-3	60	77	GTCTCTGTGGCGCAATCGGTTAGCGCGTTCGGCTGTTAACCGAAAGGTTGGTGGTTCGAGCCCACCCAGGGACGCCA	77	)))))))..)))).........((((.))))).......(((((.....))))).......((((((((((((....	GCCCACCCAGGGACGCCA	tRF-3	18	ExactMatch	0.0000	0.0000	122.2643	157.0969	0.0000	140.0619	109.59091	2
AS-tDR-006553	-	tRF-18-P6KP6HD2	Asn-GTT-2-4	60	77	GTCTCTGTGGCGCAATCGGTTAGCGCGTTCGGCTGTTAACCGAAAGGTTGGTGGTTCGAGCCCACCCAGGGACGCCA	77	)))))))..)))).........((((.))))).......(((((.....))))).......((((((((((((....	GCCCACCCAGGGACGCCA	tRF-3	18	ExactMatch	0.0000	0.0000	122.2643	157.0969	0.0000	140.0619	109.59091	2
AS-tDR-006553	-	tRF-18-P6KP6HD2	Asn-GTT-2-5	60	77	GTCTCTGTGGCGCAATCGGTTAGCGCGTTCGGCTGTTAACCGAAAGGTTGGTGGTTCGAGCCCACCCAGGGACGCCA	77	)))))))..)))).........((((.))))).......(((((.....))))).......((((((((((((....	GCCCACCCAGGGACGCCA	tRF-3	18	ExactMatch	0.0000	0.0000	122.2643	157.0969	0.0000	140.0619	109.59091	2
AS-tDR-006553	-	tRF-18-P6KP6HD2	Asn-GTT-2-6	60	77	GTCTCTGTGGCGCAATCGGTTAGCGCGTTCGGCTGTTAACCGAAAGGTTGGTGGTTCGAGCCCACCCAGGGACGCCA	77	)))))))..)))).........((((.))))).......(((((.....))))).......((((((((((((....	GCCCACCCAGGGACGCCA	tRF-3	18	ExactMatch	0.0000	0.0000	122.2643	157.0969	0.0000	140.0619	109.59091	2
AS-tDR-006553	-	tRF-18-P6KP6HD2	Asn-GTT-3-1	60	77	GTCTCTGTGGCGCAATCGGTTAGCGCATTCGGCTGTTAACCGAAAGGTTGGTGGTTCGAGCCCACCCAGGGACGCCA	77	)))))))..)))).........((((.))))).......(((((.....))))).......((((((((((((....	GCCCACCCAGGGACGCCA	tRF-3	18	ExactMatch	0.0000	0.0000	122.2643	157.0969	0.0000	140.0619	109.59091	2
AS-tDR-006553	-	tRF-18-P6KP6HD2	Asn-GTT-3-2	60	77	GTCTCTGTGGCGCAATCGGTTAGCGCATTCGGCTGTTAACCGAAAGGTTGGTGGTTCGAGCCCACCCAGGGACGCCA	77	)))))))..)))).........((((.))))).......(((((.....))))).......((((((((((((....	GCCCACCCAGGGACGCCA	tRF-3	18	ExactMatch	0.0000	0.0000	122.2643	157.0969	0.0000	140.0619	109.59091	2
AS-tDR-006553	-	tRF-18-P6KP6HD2	Asn-GTT-4-1	60	77	GTCTCTGTGGCGCAATCGGTTAGCGCGTTCGGCTGTTAACCGAAAGATTGGTGGTTCGAGCCCACCCAGGGACGCCA	77	)))))))..)))).........((((.))))).......(((((.....))))).......((((((((((((....	GCCCACCCAGGGACGCCA	tRF-3	18	ExactMatch	0.0000	0.0000	122.2643	157.0969	0.0000	140.0619	109.59091	2
AS-tDR-006553	-	tRF-18-P6KP6HD2	Asn-GTT-5-1	60	77	GTCTCTGTGGCGCAATCGGTTAGCGCGTTCGGCTGTTAACTGAAAGGTTGGTGGTTCGAGCCCACCCAGGGACGCCA	77	)))))))..)))).........((((.))))).......(((((.....))))).......((((((((((((....	GCCCACCCAGGGACGCCA	tRF-3	18	ExactMatch	0.0000	0.0000	122.2643	157.0969	0.0000	140.0619	109.59091	2
AS-tDR-011407	-	-	Asn-GTT-2-1	30	76	GTCTCTGTGGCGCAATCGGTTAGCGCGTTCGGCTGTTAACCGAAAGGTTGGTGGTTCGAGCCCACCCAGGGACGCCA	77	)))))))..)))).........((((.))))).......(((((.....))))).......((((((((((((....	CGGCTGTTAACCGAAAGGTTGGTGGTAAACCGTTACCATTACTGAGT	tRF-3	47	27+AAACCGTTACCATTACTGAG	0.0000	331.6475	122.2643	0.0000	0.0000	0.0000	155.93107	3
AS-tDR-011407	-	-	Asn-GTT-2-2	30	76	GTCTCTGTGGCGCAATCGGTTAGCGCGTTCGGCTGTTAACCGAAAGGTTGGTGGTTCGAGCCCACCCAGGGACGCCA	77	)))))))..)))).........((((.))))).......(((((.....))))).......((((((((((((....	CGGCTGTTAACCGAAAGGTTGGTGGTAAACCGTTACCATTACTGAGT	tRF-3	47	27+AAACCGTTACCATTACTGAG	0.0000	331.6475	122.2643	0.0000	0.0000	0.0000	155.93107	3
AS-tDR-011407	-	-	Asn-GTT-2-3	30	76	GTCTCTGTGGCGCAATCGGTTAGCGCGTTCGGCTGTTAACCGAAAGGTTGGTGGTTCGAGCCCACCCAGGGACGCCA	77	)))))))..)))).........((((.))))).......(((((.....))))).......((((((((((((....	CGGCTGTTAACCGAAAGGTTGGTGGTAAACCGTTACCATTACTGAGT	tRF-3	47	27+AAACCGTTACCATTACTGAG	0.0000	331.6475	122.2643	0.0000	0.0000	0.0000	155.93107	3
AS-tDR-011407	-	-	Asn-GTT-2-4	30	76	GTCTCTGTGGCGCAATCGGTTAGCGCGTTCGGCTGTTAACCGAAAGGTTGGTGGTTCGAGCCCACCCAGGGACGCCA	77	)))))))..)))).........((((.))))).......(((((.....))))).......((((((((((((....	CGGCTGTTAACCGAAAGGTTGGTGGTAAACCGTTACCATTACTGAGT	tRF-3	47	27+AAACCGTTACCATTACTGAG	0.0000	331.6475	122.2643	0.0000	0.0000	0.0000	155.93107	3
AS-tDR-011407	-	-	Asn-GTT-2-5	30	76	GTCTCTGTGGCGCAATCGGTTAGCGCGTTCGGCTGTTAACCGAAAGGTTGGTGGTTCGAGCCCACCCAGGGACGCCA	77	)))))))..)))).........((((.))))).......(((((.....))))).......((((((((((((....	CGGCTGTTAACCGAAAGGTTGGTGGTAAACCGTTACCATTACTGAGT	tRF-3	47	27+AAACCGTTACCATTACTGAG	0.0000	331.6475	122.2643	0.0000	0.0000	0.0000	155.93107	3
AS-tDR-011407	-	-	Asn-GTT-2-6	30	76	GTCTCTGTGGCGCAATCGGTTAGCGCGTTCGGCTGTTAACCGAAAGGTTGGTGGTTCGAGCCCACCCAGGGACGCCA	77	)))))))..)))).........((((.))))).......(((((.....))))).......((((((((((((....	CGGCTGTTAACCGAAAGGTTGGTGGTAAACCGTTACCATTACTGAGT	tRF-3	47	27+AAACCGTTACCATTACTGAG	0.0000	331.6475	122.2643	0.0000	0.0000	0.0000	155.93107	3
AS-tDR-011407	-	-	Asn-GTT-3-1	30	76	GTCTCTGTGGCGCAATCGGTTAGCGCATTCGGCTGTTAACCGAAAGGTTGGTGGTTCGAGCCCACCCAGGGACGCCA	77	)))))))..)))).........((((.))))).......(((((.....))))).......((((((((((((....	CGGCTGTTAACCGAAAGGTTGGTGGTAAACCGTTACCATTACTGAGT	tRF-3	47	27+AAACCGTTACCATTACTGAG	0.0000	331.6475	122.2643	0.0000	0.0000	0.0000	155.93107	3
AS-tDR-011407	-	-	Asn-GTT-3-2	30	76	GTCTCTGTGGCGCAATCGGTTAGCGCATTCGGCTGTTAACCGAAAGGTTGGTGGTTCGAGCCCACCCAGGGACGCCA	77	)))))))..)))).........((((.))))).......(((((.....))))).......((((((((((((....	CGGCTGTTAACCGAAAGGTTGGTGGTAAACCGTTACCATTACTGAGT	tRF-3	47	27+AAACCGTTACCATTACTGAG	0.0000	331.6475	122.2643	0.0000	0.0000	0.0000	155.93107	3
AS-tDR-011407	-	-	pre-Asn-GTT-2-1	70	116	TGCGCCCTTCCTATAGCGCCCAGTAGAACTAACAGTACCTGTCTCTGTGGCGCAATCGGTTAGCGCGTTCGGCTGTTAACCGAAAGGTTGGTGGTTCGAGCCCACCCAGGGACGCCTCTTTGAGCTTTTAAAGTATTCATGCATTGTCAATCAC	154	.(((((((.(((...((((((((.(((.....(((...))))))))).)))))..(((((((((((.....)).))))))))).)))..(((((.......))))).)))).))).....(((.....(((.(((....))).)))....))).	CGGCTGTTAACCGAAAGGTTGGTGGTAAACCGTTACCATTACTGAGT	tRF-1	47	27+AAACCGTTACCATTACTGAG	0.0000	331.6475	122.2643	0.0000	0.0000	0.0000	155.93107	3
AS-tDR-011407	-	-	pre-Asn-GTT-2-6	70	116	ATCCTTTGTAAGGTCTCCCAGGGCGCCGGAGCGCAGTGTCGTCTCTGTGGCGCAATCGGTTAGCGCGTTCGGCTGTTAACCGAAAGGTTGGTGGTTCGAGCCCACCCAGGGACGCGTGGTGACTTTTGCCCTCCTGGAATAACAAGAAAATGAG	154	..(((.....)))....((((((.((..((((((..((.((((((((..((((.........))))(((((((..((((((....))))))..).)))))).....))))))))))..))).)))..)).).))))).................	CGGCTGTTAACCGAAAGGTTGGTGGTAAACCGTTACCATTACTGAGT	tRF-1	47	27+AAACCGTTACCATTACTGAG	0.0000	331.6475	122.2643	0.0000	0.0000	0.0000	155.93107	3
AS-tDR-011407	-	-	Asn-GTT-1-1	30	76	GTCTCTGTGGCGCAATCGGTTAGCGCGTTCGGCTGTTAACCGAAAGGTTGGTGGTTCGATCCCACCCAGGGACGCCA	77	)))))))..)))).........((((.))))).......(((((.....))))).......((((((((((((....	CGGCTGTTAACCGAAAGGTTGGTGGTAAACCGTTACCATTACTGAGT	tRF-3	47	27+AAACCGTTACCATTACTGAG	0.0000	331.6475	122.2643	0.0000	0.0000	0.0000	155.93107	3
AS-tDR-011407	-	-	Asn-GTT-6-1	30	76	GTCTCTGTGGCGCAATGGGTTAGCGCGTTCGGCTGTTAACCGAAAGGTTGGTGGTTCGAGCCCATCCAGGGACGCCA	77	)))))))..)))).........((((.))))).......(((((.....))))).......((((((((((((....	CGGCTGTTAACCGAAAGGTTGGTGGTAAACCGTTACCATTACTGAGT	tRF-3	47	27+AAACCGTTACCATTACTGAG	0.0000	331.6475	122.2643	0.0000	0.0000	0.0000	155.93107	3
AS-tDR-011407	-	-	pre-Asn-GTT-1-1	70	116	CTTCAGTGAAGTGACTTGGCAGCCAAAATCGCCAACGCCCGTCTCTGTGGCGCAATCGGTTAGCGCGTTCGGCTGTTAACCGAAAGGTTGGTGGTTCGATCCCACCCAGGGACGGAAGTCGCATTTTGTGAACCCTGGGTTTTTGAAACTTTGA	154	.......(((((...((((...)))).(((((((((...((((.....))))...(((((((((((.....)).)))))))))...)))))))))((((....((((((((.(....)((((.....)))).))))))))..)))).)))))..	CGGCTGTTAACCGAAAGGTTGGTGGTAAACCGTTACCATTACTGAGT	tRF-1	47	27+AAACCGTTACCATTACTGAG	0.0000	331.6475	122.2643	0.0000	0.0000	0.0000	155.93107	3
AS-tDR-002306	-	tRF-19-DRFU8U25	pre-Gln-CTG-1-1	77	95	TCTGCTGCCTGAATTTCTAGAATAAAACAGCAGGGAGGAGGGTTCCATGGTGTAATGGTTAGCACTCTGGACTCTGAATCCAGCGATCCGAGTTCAAATCTCGGTGGAACCTTTCATATTGGCTGGGTGCTGTGGGAGGCCAAGGTGGGCAG	152	.((((..(((...((((((.(.((...((((..(..((((((((((((.(......((((.(.((((.((((.(((....))).).))))))).).)))).).))))))))))))...)..))))..)).).))))))....)))..).)))	AATCCAGCGATCCGAGTTC	Other	19	ExactMatch	253.4726	0.0000	122.2643	0.0000	0.0000	0.0000	155.48780	3
AS-tDR-002306	-	tRF-19-DRFU8U25	pre-Gln-CTG-1-2	77	95	TTCCTTCAGGAAGGCCTGTTAAAAACACGAGCTATTGCGAGGTTCCATGGTGTAATGGTTAGCACTCTGGACTCTGAATCCAGCGATCCGAGTTCAAATCTCGGTGGAACCTGTCGTTTCTTCTTGCTTCCTCACTATTTTTTTCTTTCTAA	152	.......((((((.(..(....((((....((....)).(((((((((.(......((((.(.((((.((((.(((....))).).))))))).).)))).).)))))))))...))))...)..)))))))....................	AATCCAGCGATCCGAGTTC	Other	19	ExactMatch	253.4726	0.0000	122.2643	0.0000	0.0000	0.0000	155.48780	3
AS-tDR-002306	-	tRF-19-DRFU8U25	pre-Gln-CTG-1-5	77	95	GTCCAGTAATGTACACAATCTTGAAAGACACCACGAGGGAGGTTCCATGGTGTAATGGTTAGCACTCTGGACTCTGAATCCAGCGATCCGAGTTCAAATCTCGGTGGAACCTTGAAGCTTTTCTTTTAATATCAGCATGTTGAATATTGTTA	152	...(((((............((((((((..((....))((((((((((.(......((((.(.((((.((((.(((....))).).))))))).).)))).).))))))))))........))))))))..((((....)))).)))))...	AATCCAGCGATCCGAGTTC	Other	19	ExactMatch	253.4726	0.0000	122.2643	0.0000	0.0000	0.0000	155.48780	3
AS-tDR-002306	-	tRF-19-DRFU8U25	Gln-CTG-6-1	37	55	GGCCCCATGGTGTAATGGTCAGCACTCTGGACTCTGAATCCAGCGATCCGAGTTCAAATCTCGGTGGGACCCCCA	75	)).))))..))))........((((.))))).......(((((....))))).......(((((((((.((....	AATCCAGCGATCCGAGTTC	i-tRF	19	ExactMatch	253.4726	0.0000	122.2643	0.0000	0.0000	0.0000	155.48780	3
AS-tDR-002306	-	tRF-19-DRFU8U25	pre-Gln-CTG-3-1	77	95	TATTGGGAATTCAGACGCTTCCGGCAAACTTGCACGATGAGGTTCCATGGTGTAATGGTGAGCACTCTGGACTCTGAATCCAGCGATCCGAGTTCGAGTCTCGGTGGAACCTTTCTGTTTAATTAGGACGGCAATGTTGTGTTTTACTCCCT	152	....((((....((((((...(((((....))).))..((((((((((..........((((.((((.((((((.((.((....)))).)))))))))))))))))))))))).((((((.....)))))).......))))))...)))).	AATCCAGCGATCCGAGTTC	Other	19	ExactMatch	253.4726	0.0000	122.2643	0.0000	0.0000	0.0000	155.48780	3
AS-tDR-002306	-	tRF-19-DRFU8U25	pre-Gln-CTG-3-2	77	95	TATTGGGAATTCAGACGCTTCCGGCAAACTTGCACGATGAGGTTCCATGGTGTAATGGTGAGCACTCTGGACTCTGAATCCAGCGATCCGAGTTCGAGTCTCGGTGGAACCTTTCTGTTTAATTAGGACGGCAATGTTGTGTTTTACTCCCT	152	....((((....((((((...(((((....))).))..((((((((((..........((((.((((.((((((.((.((....)))).)))))))))))))))))))))))).((((((.....)))))).......))))))...)))).	AATCCAGCGATCCGAGTTC	Other	19	ExactMatch	253.4726	0.0000	122.2643	0.0000	0.0000	0.0000	155.48780	3
AS-tDR-002306	-	tRF-19-DRFU8U25	pre-Gln-CTG-4-2	77	95	TATTAGGAATTCAGACGCTTCTGGCAAATTCGCATTGTGAGGTTCCATGGTGTAATGGTAAGCACTCTGGACTCTGAATCCAGCGATCCGAGTTCGAGTCTCGGTGGAACCTTTCTGTTTAATTAGGAAGGCAATGCCGTGTTTTACTCCCT	152	.....(((....((((((....((((...((((....(.((..((((.(((((........))))).))))..)).).....)))).(((((.......))))).....((((((((......))))))))...))))))))))...)))..	AATCCAGCGATCCGAGTTC	Other	19	ExactMatch	253.4726	0.0000	122.2643	0.0000	0.0000	0.0000	155.48780	3
AS-tDR-002306	-	tRF-19-DRFU8U25	Gln-TTG-1-1	37	55	GGTCCCATGGTGTAATGGTTAGCACTCTGGACTTTGAATCCAGCGATCCGAGTTCAAATCTCGGTGGGACCTCCA	75	)))))))..))))........((((.))))).......(((((....))))).......((((((((((((....	AATCCAGCGATCCGAGTTC	i-tRF	19	ExactMatch	253.4726	0.0000	122.2643	0.0000	0.0000	0.0000	155.48780	3
AS-tDR-002306	-	tRF-19-DRFU8U25	Gln-TTG-3-1	37	55	GGCCCCATGGTGTAATGGTTAGCACTCTGGACTTTGAATCCAGCGATCCGAGTTCAAATCTCGGTGGGACCTCCA	75	)).))))..))))........((((.))))).......(((((....))))).......(((((((((.((....	AATCCAGCGATCCGAGTTC	i-tRF	19	ExactMatch	253.4726	0.0000	122.2643	0.0000	0.0000	0.0000	155.48780	3
AS-tDR-002306	-	tRF-19-DRFU8U25	Gln-TTG-3-2	37	55	GGCCCCATGGTGTAATGGTTAGCACTCTGGACTTTGAATCCAGCGATCCGAGTTCAAATCTCGGTGGGACCTCCA	75	)).))))..))))........((((.))))).......(((((....))))).......(((((((((.((....	AATCCAGCGATCCGAGTTC	i-tRF	19	ExactMatch	253.4726	0.0000	122.2643	0.0000	0.0000	0.0000	155.48780	3
AS-tDR-002306	-	tRF-19-DRFU8U25	Gln-TTG-3-3	37	55	GGCCCCATGGTGTAATGGTTAGCACTCTGGACTTTGAATCCAGCGATCCGAGTTCAAATCTCGGTGGGACCTCCA	75	)).))))..))))........((((.))))).......(((((....))))).......(((((((((.((....	AATCCAGCGATCCGAGTTC	i-tRF	19	ExactMatch	253.4726	0.0000	122.2643	0.0000	0.0000	0.0000	155.48780	3
AS-tDR-002306	-	tRF-19-DRFU8U25	pre-Gln-TTG-1-1	77	95	CTAGCTTGAGGAGACTCGCGGCCGCCTTAAGAAGCCAGCAGGTCCCATGGTGTAATGGTTAGCACTCTGGACTTTGAATCCAGCGATCCGAGTTCAAATCTCGGTGGGACCTCACGAGACTTTTTGGTCCTACAATTCCTGTTTTGGAGACC	152	.......((((.((((((.(..(((.....((((((((.((((.((((......))))...)).)))))).)))).......)))..)))))))....)))).((((((((..............))))))))..((((......))))...	AATCCAGCGATCCGAGTTC	Other	19	ExactMatch	253.4726	0.0000	122.2643	0.0000	0.0000	0.0000	155.48780	3
AS-tDR-013530	-	-	pre-Thr-AGT-1-3	116	134	ATAGTAATGAAGAATAGTTTAGGAAAGTACCTGTACGGGTGGCGCCGTGGCTTAGTTGGTTAAAGCGCCTGTCTAGTAAACAGGAGATCCTGGGTTCGAATCCCAGCGGTGCCTCAACCGAGCGTCCAAGCTCTTTCCATTTTTGCTCCTGCAC	154	.....((((.......(((.(((......(((((((.((.(((((..(((((.....)))))..)))))...)).))..)))))..((((((((.......))))).))).))).))).((((......))))....))))..(((....))).	AACCGAGCGTCCAAGCTCT	tRF-1	19	ExactMatch	202.7781	0.0000	122.2643	0.0000	0.0000	0.0000	155.20513	3
AS-tDR-012803	-	-	Pro-TGG-1-1	58	75	GGCTCGTTGGTCTAGTGGTATGATTCTCGCTTTGGGTGCGAGAGGTCCCGGGTTCAAATCCCGGACGAGCCCCCA	75	)))))))..))).........(((.))))).......(((((.....))))).......((((((((((((....	CTCCCGGACGAGCCCCCA	tRF-3	18	1A>C	152.0835	248.7356	0.0000	0.0000	0.0000	0.0000	155.16911	3
AS-tDR-012803	-	-	Pro-AGG-3-1	65	82	GGCTCGTTGGTCTAGGGGTGTGGTTCTCGCTTAGGGCGGGAGACCCAAGAGGTCCCGGGTTCAAATCCCGGACGAGCCCCCA	82	)))))))..))).........(((.))).).......(.(((.).)..(.(...))))).......((((((((((((....	CTCCCGGACGAGCCCCCA	tRF-3	18	1A>C	152.0835	248.7356	0.0000	0.0000	0.0000	0.0000	155.16911	3
AS-tDR-009205	-	-	pre-Asn-GTT-2-6	76	116	ATCCTTTGTAAGGTCTCCCAGGGCGCCGGAGCGCAGTGTCGTCTCTGTGGCGCAATCGGTTAGCGCGTTCGGCTGTTAACCGAAAGGTTGGTGGTTCGAGCCCACCCAGGGACGCGTGGTGACTTTTGCCCTCCTGGAATAACAAGAAAATGAG	154	..(((.....)))....((((((.((..((((((..((.((((((((..((((.........))))(((((((..((((((....))))))..).)))))).....))))))))))..))).)))..)).).))))).................	TTAACCGAAAGGTTGGTGGTTCGAGCCCACCCAGGGACGCA	tRF-1	41	41G>A	152.0835	0.0000	244.5287	0.0000	0.0000	0.0000	155.15284	3
AS-tDR-007572	-	-	Asn-GTT-2-1	22	72	GTCTCTGTGGCGCAATCGGTTAGCGCGTTCGGCTGTTAACCGAAAGGTTGGTGGTTCGAGCCCACCCAGGGACGCCA	77	)))))))..)))).........((((.))))).......(((((.....))))).......((((((((((((....	AGCGCGTTCGGCTGTTAACCGAAAGGTTGGTGGTTCGAGCCCACCCAGGGA	i-tRF	51	ExactMatch	0.0000	165.8237	122.2643	0.0000	0.0000	0.0000	155.02717	3
AS-tDR-007572	-	-	Asn-GTT-2-2	22	72	GTCTCTGTGGCGCAATCGGTTAGCGCGTTCGGCTGTTAACCGAAAGGTTGGTGGTTCGAGCCCACCCAGGGACGCCA	77	)))))))..)))).........((((.))))).......(((((.....))))).......((((((((((((....	AGCGCGTTCGGCTGTTAACCGAAAGGTTGGTGGTTCGAGCCCACCCAGGGA	i-tRF	51	ExactMatch	0.0000	165.8237	122.2643	0.0000	0.0000	0.0000	155.02717	3
AS-tDR-007572	-	-	Asn-GTT-2-3	22	72	GTCTCTGTGGCGCAATCGGTTAGCGCGTTCGGCTGTTAACCGAAAGGTTGGTGGTTCGAGCCCACCCAGGGACGCCA	77	)))))))..)))).........((((.))))).......(((((.....))))).......((((((((((((....	AGCGCGTTCGGCTGTTAACCGAAAGGTTGGTGGTTCGAGCCCACCCAGGGA	i-tRF	51	ExactMatch	0.0000	165.8237	122.2643	0.0000	0.0000	0.0000	155.02717	3
AS-tDR-007572	-	-	Asn-GTT-2-4	22	72	GTCTCTGTGGCGCAATCGGTTAGCGCGTTCGGCTGTTAACCGAAAGGTTGGTGGTTCGAGCCCACCCAGGGACGCCA	77	)))))))..)))).........((((.))))).......(((((.....))))).......((((((((((((....	AGCGCGTTCGGCTGTTAACCGAAAGGTTGGTGGTTCGAGCCCACCCAGGGA	i-tRF	51	ExactMatch	0.0000	165.8237	122.2643	0.0000	0.0000	0.0000	155.02717	3
AS-tDR-007572	-	-	Asn-GTT-2-5	22	72	GTCTCTGTGGCGCAATCGGTTAGCGCGTTCGGCTGTTAACCGAAAGGTTGGTGGTTCGAGCCCACCCAGGGACGCCA	77	)))))))..)))).........((((.))))).......(((((.....))))).......((((((((((((....	AGCGCGTTCGGCTGTTAACCGAAAGGTTGGTGGTTCGAGCCCACCCAGGGA	i-tRF	51	ExactMatch	0.0000	165.8237	122.2643	0.0000	0.0000	0.0000	155.02717	3
AS-tDR-007572	-	-	Asn-GTT-2-6	22	72	GTCTCTGTGGCGCAATCGGTTAGCGCGTTCGGCTGTTAACCGAAAGGTTGGTGGTTCGAGCCCACCCAGGGACGCCA	77	)))))))..)))).........((((.))))).......(((((.....))))).......((((((((((((....	AGCGCGTTCGGCTGTTAACCGAAAGGTTGGTGGTTCGAGCCCACCCAGGGA	i-tRF	51	ExactMatch	0.0000	165.8237	122.2643	0.0000	0.0000	0.0000	155.02717	3
AS-tDR-007572	-	-	pre-Asn-GTT-2-1	62	112	TGCGCCCTTCCTATAGCGCCCAGTAGAACTAACAGTACCTGTCTCTGTGGCGCAATCGGTTAGCGCGTTCGGCTGTTAACCGAAAGGTTGGTGGTTCGAGCCCACCCAGGGACGCCTCTTTGAGCTTTTAAAGTATTCATGCATTGTCAATCAC	154	.(((((((.(((...((((((((.(((.....(((...))))))))).)))))..(((((((((((.....)).))))))))).)))..(((((.......))))).)))).))).....(((.....(((.(((....))).)))....))).	AGCGCGTTCGGCTGTTAACCGAAAGGTTGGTGGTTCGAGCCCACCCAGGGA	Other	51	ExactMatch	0.0000	165.8237	122.2643	0.0000	0.0000	0.0000	155.02717	3
AS-tDR-007572	-	-	pre-Asn-GTT-2-6	62	112	ATCCTTTGTAAGGTCTCCCAGGGCGCCGGAGCGCAGTGTCGTCTCTGTGGCGCAATCGGTTAGCGCGTTCGGCTGTTAACCGAAAGGTTGGTGGTTCGAGCCCACCCAGGGACGCGTGGTGACTTTTGCCCTCCTGGAATAACAAGAAAATGAG	154	..(((.....)))....((((((.((..((((((..((.((((((((..((((.........))))(((((((..((((((....))))))..).)))))).....))))))))))..))).)))..)).).))))).................	AGCGCGTTCGGCTGTTAACCGAAAGGTTGGTGGTTCGAGCCCACCCAGGGA	Other	51	ExactMatch	0.0000	165.8237	122.2643	0.0000	0.0000	0.0000	155.02717	3
AS-tDR-005348	-	tRF-17-73FEWSJ	Gly-CCC-4-1	15	31	GCGTTGGTGGTTTAGTGGTAGAATTCTCGCCTCCCATGCGGGAGACCCGGGTTCAATTCCCGGCCACTGCACCA	74	))).)))..)))).......((((.))))).......(((((....))))).......((((((((.(((....	GTGGTAGAATTCTCGCC	i-tRF	17	ExactMatch	152.0835	0.0000	122.2643	0.0000	0.0000	0.0000	154.97559	3
AS-tDR-013497	-	-	Gly-CCC-4-1	16	32	GCGTTGGTGGTTTAGTGGTAGAATTCTCGCCTCCCATGCGGGAGACCCGGGTTCAATTCCCGGCCACTGCACCA	74	))).)))..)))).......((((.))))).......(((((....))))).......((((((((.(((....	TGGTAGAATTCTCGCCA	i-tRF	17	17T>A	152.0835	0.0000	122.2643	0.0000	0.0000	0.0000	154.97559	3
AS-tDR-013497	-	-	Gly-CCC-3-1	16	32	GCATTGGTGGTTCAATGGTAGAATTCTCGCCTCCCACGCAGGAGACCCAGGTTCGATTCCTGGCCAATGCACCA	74	)))))))..)))).......((((.)).)).......((.((....))))).......((((((((((((....	TGGTAGAATTCTCGCCA	i-tRF	17	17T>A	152.0835	0.0000	122.2643	0.0000	0.0000	0.0000	154.97559	3
AS-tDR-013497	-	-	pre-Gly-CCC-3-1	56	72	CCTGACACTTCTTAAATTTGTTTTTATAAATTAGTTAAAAGCATTGGTGGTTCAATGGTAGAATTCTCGCCTCCCACGCAGGAGACCCAGGTTCGATTCCTGGCCAATGCAGCTCCCACCTTAATCCCAGCTATTCAGGAGGCTGAGGCAG	151	.(((....((((..(((((((....))))))).........((((((....))))))..))))..(((((((((...(((......(((((.......)))))....))).(((..............)))......)))))).))).)))	TGGTAGAATTCTCGCCA	Other	17	17T>A	152.0835	0.0000	122.2643	0.0000	0.0000	0.0000	154.97559	3
AS-tDR-013506	-	-	pre-Cys-GCA-8-1	98	113	TCACCATAAGTGGACAAGGAAGGAGTTCCTGATAGGTGAAGGGGGTATAGCTCAGGGGTAGAGCATTTGACTGCAGATCAAGAGGTCCCCGGTTCAAATCCGGGTGCCCCCTTCCCGGATGTTTTCTCATTTAAAAGTAAATACTGTCAGCC	152	...(((....)))...............(((((((..(((((((((((.((((.......)))).((((((((..((((....))))..))).))))).....)))))))))))..(((((......)))))...........)))))))..	ATCCGGGTGCCCCCTT	tRF-1	16	ExactMatch	152.0835	0.0000	122.2643	0.0000	0.0000	0.0000	154.97559	3
AS-tDR-013513	-	-	pre-Asn-GTT-2-1	69	116	TGCGCCCTTCCTATAGCGCCCAGTAGAACTAACAGTACCTGTCTCTGTGGCGCAATCGGTTAGCGCGTTCGGCTGTTAACCGAAAGGTTGGTGGTTCGAGCCCACCCAGGGACGCCTCTTTGAGCTTTTAAAGTATTCATGCATTGTCAATCAC	154	.(((((((.(((...((((((((.(((.....(((...))))))))).)))))..(((((((((((.....)).))))))))).)))..(((((.......))))).)))).))).....(((.....(((.(((....))).)))....))).	TCGGCTGTTAACCGAAAGGTTGGTGGTAAACCGTTACCATTACTGAGC	tRF-1	48	28+AAACCGTTACCATTACTGAGC	152.0835	0.0000	122.2643	0.0000	0.0000	0.0000	154.97559	3
AS-tDR-013513	-	-	pre-Asn-GTT-2-6	69	116	ATCCTTTGTAAGGTCTCCCAGGGCGCCGGAGCGCAGTGTCGTCTCTGTGGCGCAATCGGTTAGCGCGTTCGGCTGTTAACCGAAAGGTTGGTGGTTCGAGCCCACCCAGGGACGCGTGGTGACTTTTGCCCTCCTGGAATAACAAGAAAATGAG	154	..(((.....)))....((((((.((..((((((..((.((((((((..((((.........))))(((((((..((((((....))))))..).)))))).....))))))))))..))).)))..)).).))))).................	TCGGCTGTTAACCGAAAGGTTGGTGGTAAACCGTTACCATTACTGAGC	tRF-1	48	28+AAACCGTTACCATTACTGAGC	152.0835	0.0000	122.2643	0.0000	0.0000	0.0000	154.97559	3
AS-tDR-013513	-	-	Asn-GTT-1-1	29	76	GTCTCTGTGGCGCAATCGGTTAGCGCGTTCGGCTGTTAACCGAAAGGTTGGTGGTTCGATCCCACCCAGGGACGCCA	77	)))))))..)))).........((((.))))).......(((((.....))))).......((((((((((((....	TCGGCTGTTAACCGAAAGGTTGGTGGTAAACCGTTACCATTACTGAGC	tRF-3	48	28+AAACCGTTACCATTACTGAGC	152.0835	0.0000	122.2643	0.0000	0.0000	0.0000	154.97559	3
AS-tDR-013513	-	-	Asn-GTT-6-1	29	76	GTCTCTGTGGCGCAATGGGTTAGCGCGTTCGGCTGTTAACCGAAAGGTTGGTGGTTCGAGCCCATCCAGGGACGCCA	77	)))))))..)))).........((((.))))).......(((((.....))))).......((((((((((((....	TCGGCTGTTAACCGAAAGGTTGGTGGTAAACCGTTACCATTACTGAGC	tRF-3	48	28+AAACCGTTACCATTACTGAGC	152.0835	0.0000	122.2643	0.0000	0.0000	0.0000	154.97559	3
AS-tDR-013513	-	-	pre-Asn-GTT-1-1	69	116	CTTCAGTGAAGTGACTTGGCAGCCAAAATCGCCAACGCCCGTCTCTGTGGCGCAATCGGTTAGCGCGTTCGGCTGTTAACCGAAAGGTTGGTGGTTCGATCCCACCCAGGGACGGAAGTCGCATTTTGTGAACCCTGGGTTTTTGAAACTTTGA	154	.......(((((...((((...)))).(((((((((...((((.....))))...(((((((((((.....)).)))))))))...)))))))))((((....((((((((.(....)((((.....)))).))))))))..)))).)))))..	TCGGCTGTTAACCGAAAGGTTGGTGGTAAACCGTTACCATTACTGAGC	tRF-1	48	28+AAACCGTTACCATTACTGAGC	152.0835	0.0000	122.2643	0.0000	0.0000	0.0000	154.97559	3
AS-tDR-009409	-	-	Asn-GTT-2-1	29	55	GTCTCTGTGGCGCAATCGGTTAGCGCGTTCGGCTGTTAACCGAAAGGTTGGTGGTTCGAGCCCACCCAGGGACGCCA	77	)))))))..)))).........((((.))))).......(((((.....))))).......((((((((((((....	TCGGCTGTTAACCGAAAGGTTGGTGGC	i-tRF	27	27T>C	202.7781	0.0000	244.5287	0.0000	0.0000	0.0000	154.95380	3
AS-tDR-009409	-	-	Asn-GTT-2-2	29	55	GTCTCTGTGGCGCAATCGGTTAGCGCGTTCGGCTGTTAACCGAAAGGTTGGTGGTTCGAGCCCACCCAGGGACGCCA	77	)))))))..)))).........((((.))))).......(((((.....))))).......((((((((((((....	TCGGCTGTTAACCGAAAGGTTGGTGGC	i-tRF	27	27T>C	202.7781	0.0000	244.5287	0.0000	0.0000	0.0000	154.95380	3
AS-tDR-009409	-	-	Asn-GTT-2-3	29	55	GTCTCTGTGGCGCAATCGGTTAGCGCGTTCGGCTGTTAACCGAAAGGTTGGTGGTTCGAGCCCACCCAGGGACGCCA	77	)))))))..)))).........((((.))))).......(((((.....))))).......((((((((((((....	TCGGCTGTTAACCGAAAGGTTGGTGGC	i-tRF	27	27T>C	202.7781	0.0000	244.5287	0.0000	0.0000	0.0000	154.95380	3
AS-tDR-009409	-	-	Asn-GTT-2-4	29	55	GTCTCTGTGGCGCAATCGGTTAGCGCGTTCGGCTGTTAACCGAAAGGTTGGTGGTTCGAGCCCACCCAGGGACGCCA	77	)))))))..)))).........((((.))))).......(((((.....))))).......((((((((((((....	TCGGCTGTTAACCGAAAGGTTGGTGGC	i-tRF	27	27T>C	202.7781	0.0000	244.5287	0.0000	0.0000	0.0000	154.95380	3
AS-tDR-009409	-	-	Asn-GTT-2-5	29	55	GTCTCTGTGGCGCAATCGGTTAGCGCGTTCGGCTGTTAACCGAAAGGTTGGTGGTTCGAGCCCACCCAGGGACGCCA	77	)))))))..)))).........((((.))))).......(((((.....))))).......((((((((((((....	TCGGCTGTTAACCGAAAGGTTGGTGGC	i-tRF	27	27T>C	202.7781	0.0000	244.5287	0.0000	0.0000	0.0000	154.95380	3
AS-tDR-009409	-	-	Asn-GTT-2-6	29	55	GTCTCTGTGGCGCAATCGGTTAGCGCGTTCGGCTGTTAACCGAAAGGTTGGTGGTTCGAGCCCACCCAGGGACGCCA	77	)))))))..)))).........((((.))))).......(((((.....))))).......((((((((((((....	TCGGCTGTTAACCGAAAGGTTGGTGGC	i-tRF	27	27T>C	202.7781	0.0000	244.5287	0.0000	0.0000	0.0000	154.95380	3
AS-tDR-009409	-	-	Asn-GTT-3-1	29	55	GTCTCTGTGGCGCAATCGGTTAGCGCATTCGGCTGTTAACCGAAAGGTTGGTGGTTCGAGCCCACCCAGGGACGCCA	77	)))))))..)))).........((((.))))).......(((((.....))))).......((((((((((((....	TCGGCTGTTAACCGAAAGGTTGGTGGC	i-tRF	27	27T>C	202.7781	0.0000	244.5287	0.0000	0.0000	0.0000	154.95380	3
AS-tDR-009409	-	-	Asn-GTT-3-2	29	55	GTCTCTGTGGCGCAATCGGTTAGCGCATTCGGCTGTTAACCGAAAGGTTGGTGGTTCGAGCCCACCCAGGGACGCCA	77	)))))))..)))).........((((.))))).......(((((.....))))).......((((((((((((....	TCGGCTGTTAACCGAAAGGTTGGTGGC	i-tRF	27	27T>C	202.7781	0.0000	244.5287	0.0000	0.0000	0.0000	154.95380	3
AS-tDR-009409	-	-	pre-Asn-GTT-2-1	69	95	TGCGCCCTTCCTATAGCGCCCAGTAGAACTAACAGTACCTGTCTCTGTGGCGCAATCGGTTAGCGCGTTCGGCTGTTAACCGAAAGGTTGGTGGTTCGAGCCCACCCAGGGACGCCTCTTTGAGCTTTTAAAGTATTCATGCATTGTCAATCAC	154	.(((((((.(((...((((((((.(((.....(((...))))))))).)))))..(((((((((((.....)).))))))))).)))..(((((.......))))).)))).))).....(((.....(((.(((....))).)))....))).	TCGGCTGTTAACCGAAAGGTTGGTGGC	Other	27	27T>C	202.7781	0.0000	244.5287	0.0000	0.0000	0.0000	154.95380	3
AS-tDR-009409	-	-	pre-Asn-GTT-2-6	69	95	ATCCTTTGTAAGGTCTCCCAGGGCGCCGGAGCGCAGTGTCGTCTCTGTGGCGCAATCGGTTAGCGCGTTCGGCTGTTAACCGAAAGGTTGGTGGTTCGAGCCCACCCAGGGACGCGTGGTGACTTTTGCCCTCCTGGAATAACAAGAAAATGAG	154	..(((.....)))....((((((.((..((((((..((.((((((((..((((.........))))(((((((..((((((....))))))..).)))))).....))))))))))..))).)))..)).).))))).................	TCGGCTGTTAACCGAAAGGTTGGTGGC	Other	27	27T>C	202.7781	0.0000	244.5287	0.0000	0.0000	0.0000	154.95380	3
AS-tDR-009409	-	-	Asn-GTT-1-1	29	55	GTCTCTGTGGCGCAATCGGTTAGCGCGTTCGGCTGTTAACCGAAAGGTTGGTGGTTCGATCCCACCCAGGGACGCCA	77	)))))))..)))).........((((.))))).......(((((.....))))).......((((((((((((....	TCGGCTGTTAACCGAAAGGTTGGTGGC	i-tRF	27	27T>C	202.7781	0.0000	244.5287	0.0000	0.0000	0.0000	154.95380	3
AS-tDR-009409	-	-	Asn-GTT-6-1	29	55	GTCTCTGTGGCGCAATGGGTTAGCGCGTTCGGCTGTTAACCGAAAGGTTGGTGGTTCGAGCCCATCCAGGGACGCCA	77	)))))))..)))).........((((.))))).......(((((.....))))).......((((((((((((....	TCGGCTGTTAACCGAAAGGTTGGTGGC	i-tRF	27	27T>C	202.7781	0.0000	244.5287	0.0000	0.0000	0.0000	154.95380	3
AS-tDR-009409	-	-	pre-Asn-GTT-1-1	69	95	CTTCAGTGAAGTGACTTGGCAGCCAAAATCGCCAACGCCCGTCTCTGTGGCGCAATCGGTTAGCGCGTTCGGCTGTTAACCGAAAGGTTGGTGGTTCGATCCCACCCAGGGACGGAAGTCGCATTTTGTGAACCCTGGGTTTTTGAAACTTTGA	154	.......(((((...((((...)))).(((((((((...((((.....))))...(((((((((((.....)).)))))))))...)))))))))((((....((((((((.(....)((((.....)))).))))))))..)))).)))))..	TCGGCTGTTAACCGAAAGGTTGGTGGC	Other	27	27T>C	202.7781	0.0000	244.5287	0.0000	0.0000	0.0000	154.95380	3
AS-tDR-000107	3023b	tRF-22-WEK879652	Phe-GAA-1-1	55	76	GCCGAAATAGCTCAGTTGGGAGAGCGTTAGACTGAAGATCTAAAGGTCCCTGGTTCGATCCCGGGTTTCGGCACCA	76	)))))))..))))........((((.))))).......(((((.....))))).......((((((((((((....	TCGATCCCGGGTTTCGGCACCA	tRF-3	22	ExactMatch	0.0000	207.2797	183.3965	0.0000	0.0000	0.0000	154.93480	3
AS-tDR-000107	3023b	tRF-22-WEK879652	Phe-GAA-1-2	55	76	GCCGAAATAGCTCAGTTGGGAGAGCGTTAGACTGAAGATCTAAAGGTCCCTGGTTCGATCCCGGGTTTCGGCACCA	76	)))))))..))))........((((.))))).......(((((.....))))).......((((((((((((....	TCGATCCCGGGTTTCGGCACCA	tRF-3	22	ExactMatch	0.0000	207.2797	183.3965	0.0000	0.0000	0.0000	154.93480	3
AS-tDR-000107	3023b	tRF-22-WEK879652	Phe-GAA-1-3	55	76	GCCGAAATAGCTCAGTTGGGAGAGCGTTAGACTGAAGATCTAAAGGTCCCTGGTTCGATCCCGGGTTTCGGCACCA	76	)))))))..))))........((((.))))).......(((((.....))))).......((((((((((((....	TCGATCCCGGGTTTCGGCACCA	tRF-3	22	ExactMatch	0.0000	207.2797	183.3965	0.0000	0.0000	0.0000	154.93480	3
AS-tDR-000107	3023b	tRF-22-WEK879652	Phe-GAA-1-4	55	76	GCCGAAATAGCTCAGTTGGGAGAGCGTTAGACTGAAGATCTAAAGGTCCCTGGTTCGATCCCGGGTTTCGGCACCA	76	)))))))..))))........((((.))))).......(((((.....))))).......((((((((((((....	TCGATCCCGGGTTTCGGCACCA	tRF-3	22	ExactMatch	0.0000	207.2797	183.3965	0.0000	0.0000	0.0000	154.93480	3
AS-tDR-000107	3023b	tRF-22-WEK879652	Phe-GAA-1-5	55	76	GCCGAAATAGCTCAGTTGGGAGAGCGTTAGACTGAAGATCTAAAGGTCCCTGGTTCGATCCCGGGTTTCGGCACCA	76	)))))))..))))........((((.))))).......(((((.....))))).......((((((((((((....	TCGATCCCGGGTTTCGGCACCA	tRF-3	22	ExactMatch	0.0000	207.2797	183.3965	0.0000	0.0000	0.0000	154.93480	3
AS-tDR-000107	3023b	tRF-22-WEK879652	Phe-GAA-1-6	55	76	GCCGAAATAGCTCAGTTGGGAGAGCGTTAGACTGAAGATCTAAAGGTCCCTGGTTCGATCCCGGGTTTCGGCACCA	76	)))))))..))))........((((.))))).......(((((.....))))).......((((((((((((....	TCGATCCCGGGTTTCGGCACCA	tRF-3	22	ExactMatch	0.0000	207.2797	183.3965	0.0000	0.0000	0.0000	154.93480	3
AS-tDR-001129	-	tRF-16-79MP9PE	Val-AAC-5-1	1	16	GTTTCCGTAGTGTAGTGGTTATCACGTTTGCCTAACACGCGAAAGGTCCCCGGTTCGAAACCGGGCAGAAACACCA	76	))))).)..)))..........(((.))))).......(((((.....))))).......((((((.(((((....	GTTTCCGTAGTGTAGT	tRF-5	16	ExactMatch	0.0000	165.8237	183.3965	0.0000	0.0000	0.0000	154.93025	3
AS-tDR-001129	-	tRF-16-79MP9PE	pre-Val-AAC-5-1	41	56	TTTAACTAATTCAAAACTGAAAAACACTCTCACTAAGCGAGTTTCCGTAGTGTAGTGGTTATCACGTTTGCCTAACACGCGAAAGGTCCCCGGTTCGAAACCGGGCAGAAACAGAGCGTAGTTTCGTTTTTTTGGTTGTTTTTTTTTTTTTTT	153	..(((((((...(((((.((((..((((..((((..(((......))))))).))))......((((((..........(....)...((((((.....))))))........))))))..))))))))).)))))))...............	GTTTCCGTAGTGTAGT	Other	16	ExactMatch	0.0000	165.8237	183.3965	0.0000	0.0000	0.0000	154.93025	3
AS-tDR-001129	-	tRF-16-79MP9PE	Val-CAC-7-1	1	16	GTTTCCGTAGTGTAGTGGTTATTATGTTCGCCTCACACGCGAAAAGTCCCCGGTTCGAAATCAGGCGGGAACACCA	76	)))))))..)))..........(((.))))).......(((((.....)).)).......((.(((((((((....	GTTTCCGTAGTGTAGT	tRF-5	16	ExactMatch	0.0000	165.8237	183.3965	0.0000	0.0000	0.0000	154.93025	3
AS-tDR-006201	-	tRF-16-KPJ7K1B	Ala-AGC-4-1	60	75	GGGGATGTAGCTCAGTGGTAGAGCGCATGCTTAGCATGCATGAGGTCCCGGGTTCGATCCCCAGCATCTCCACCA	75	)))))))..)))).......((((.))))).......(((((.....).))).......(((.((((((((....	CCCAGCATCTCCACCA	tRF-3	16	ExactMatch	202.7781	207.2797	0.0000	0.0000	0.0000	0.0000	154.91982	3
AS-tDR-006254	-	tRF-16-K8Q2B5D	Val-CAC-3-1	60	75	GTTTCCGTAGTGTAGCGGTTATCACATTCGCCTCACACGCGAAAGGTCCCCGGTTCGATCCCGGGCGGAAACACCA	76	)))))))..)))..........(((.))))).......(((((.....))))).......((((((((((((....	CCCGGGCGGAAACACC	tRF-3	16	ExactMatch	304.1671	538.9271	122.2643	0.0000	0.0000	0.0000	110.82508	3
AS-tDR-011395	-	-	Asn-GTT-2-1	29	76	GTCTCTGTGGCGCAATCGGTTAGCGCGTTCGGCTGTTAACCGAAAGGTTGGTGGTTCGAGCCCACCCAGGGACGCCA	77	)))))))..)))).........((((.))))).......(((((.....))))).......((((((((((((....	TCGGCTGTTAACCGAAAGGTTGGTGGTAAACCGTTACCATTACTGAGT	tRF-3	48	28+AAACCGTTACCATTACTGAG	456.2506	414.5593	244.5287	0.0000	0.0000	0.0000	109.78058	3
AS-tDR-011395	-	-	Asn-GTT-2-2	29	76	GTCTCTGTGGCGCAATCGGTTAGCGCGTTCGGCTGTTAACCGAAAGGTTGGTGGTTCGAGCCCACCCAGGGACGCCA	77	)))))))..)))).........((((.))))).......(((((.....))))).......((((((((((((....	TCGGCTGTTAACCGAAAGGTTGGTGGTAAACCGTTACCATTACTGAGT	tRF-3	48	28+AAACCGTTACCATTACTGAG	456.2506	414.5593	244.5287	0.0000	0.0000	0.0000	109.78058	3
AS-tDR-011395	-	-	Asn-GTT-2-3	29	76	GTCTCTGTGGCGCAATCGGTTAGCGCGTTCGGCTGTTAACCGAAAGGTTGGTGGTTCGAGCCCACCCAGGGACGCCA	77	)))))))..)))).........((((.))))).......(((((.....))))).......((((((((((((....	TCGGCTGTTAACCGAAAGGTTGGTGGTAAACCGTTACCATTACTGAGT	tRF-3	48	28+AAACCGTTACCATTACTGAG	456.2506	414.5593	244.5287	0.0000	0.0000	0.0000	109.78058	3
AS-tDR-011395	-	-	Asn-GTT-2-4	29	76	GTCTCTGTGGCGCAATCGGTTAGCGCGTTCGGCTGTTAACCGAAAGGTTGGTGGTTCGAGCCCACCCAGGGACGCCA	77	)))))))..)))).........((((.))))).......(((((.....))))).......((((((((((((....	TCGGCTGTTAACCGAAAGGTTGGTGGTAAACCGTTACCATTACTGAGT	tRF-3	48	28+AAACCGTTACCATTACTGAG	456.2506	414.5593	244.5287	0.0000	0.0000	0.0000	109.78058	3
AS-tDR-011395	-	-	Asn-GTT-2-5	29	76	GTCTCTGTGGCGCAATCGGTTAGCGCGTTCGGCTGTTAACCGAAAGGTTGGTGGTTCGAGCCCACCCAGGGACGCCA	77	)))))))..)))).........((((.))))).......(((((.....))))).......((((((((((((....	TCGGCTGTTAACCGAAAGGTTGGTGGTAAACCGTTACCATTACTGAGT	tRF-3	48	28+AAACCGTTACCATTACTGAG	456.2506	414.5593	244.5287	0.0000	0.0000	0.0000	109.78058	3
AS-tDR-011395	-	-	Asn-GTT-2-6	29	76	GTCTCTGTGGCGCAATCGGTTAGCGCGTTCGGCTGTTAACCGAAAGGTTGGTGGTTCGAGCCCACCCAGGGACGCCA	77	)))))))..)))).........((((.))))).......(((((.....))))).......((((((((((((....	TCGGCTGTTAACCGAAAGGTTGGTGGTAAACCGTTACCATTACTGAGT	tRF-3	48	28+AAACCGTTACCATTACTGAG	456.2506	414.5593	244.5287	0.0000	0.0000	0.0000	109.78058	3
AS-tDR-011395	-	-	Asn-GTT-3-1	29	76	GTCTCTGTGGCGCAATCGGTTAGCGCATTCGGCTGTTAACCGAAAGGTTGGTGGTTCGAGCCCACCCAGGGACGCCA	77	)))))))..)))).........((((.))))).......(((((.....))))).......((((((((((((....	TCGGCTGTTAACCGAAAGGTTGGTGGTAAACCGTTACCATTACTGAGT	tRF-3	48	28+AAACCGTTACCATTACTGAG	456.2506	414.5593	244.5287	0.0000	0.0000	0.0000	109.78058	3
AS-tDR-011395	-	-	Asn-GTT-3-2	29	76	GTCTCTGTGGCGCAATCGGTTAGCGCATTCGGCTGTTAACCGAAAGGTTGGTGGTTCGAGCCCACCCAGGGACGCCA	77	)))))))..)))).........((((.))))).......(((((.....))))).......((((((((((((....	TCGGCTGTTAACCGAAAGGTTGGTGGTAAACCGTTACCATTACTGAGT	tRF-3	48	28+AAACCGTTACCATTACTGAG	456.2506	414.5593	244.5287	0.0000	0.0000	0.0000	109.78058	3
AS-tDR-011395	-	-	pre-Asn-GTT-2-1	69	116	TGCGCCCTTCCTATAGCGCCCAGTAGAACTAACAGTACCTGTCTCTGTGGCGCAATCGGTTAGCGCGTTCGGCTGTTAACCGAAAGGTTGGTGGTTCGAGCCCACCCAGGGACGCCTCTTTGAGCTTTTAAAGTATTCATGCATTGTCAATCAC	154	.(((((((.(((...((((((((.(((.....(((...))))))))).)))))..(((((((((((.....)).))))))))).)))..(((((.......))))).)))).))).....(((.....(((.(((....))).)))....))).	TCGGCTGTTAACCGAAAGGTTGGTGGTAAACCGTTACCATTACTGAGT	tRF-1	48	28+AAACCGTTACCATTACTGAG	456.2506	414.5593	244.5287	0.0000	0.0000	0.0000	109.78058	3
AS-tDR-011395	-	-	pre-Asn-GTT-2-6	69	116	ATCCTTTGTAAGGTCTCCCAGGGCGCCGGAGCGCAGTGTCGTCTCTGTGGCGCAATCGGTTAGCGCGTTCGGCTGTTAACCGAAAGGTTGGTGGTTCGAGCCCACCCAGGGACGCGTGGTGACTTTTGCCCTCCTGGAATAACAAGAAAATGAG	154	..(((.....)))....((((((.((..((((((..((.((((((((..((((.........))))(((((((..((((((....))))))..).)))))).....))))))))))..))).)))..)).).))))).................	TCGGCTGTTAACCGAAAGGTTGGTGGTAAACCGTTACCATTACTGAGT	tRF-1	48	28+AAACCGTTACCATTACTGAG	456.2506	414.5593	244.5287	0.0000	0.0000	0.0000	109.78058	3
AS-tDR-011395	-	-	Asn-GTT-1-1	29	76	GTCTCTGTGGCGCAATCGGTTAGCGCGTTCGGCTGTTAACCGAAAGGTTGGTGGTTCGATCCCACCCAGGGACGCCA	77	)))))))..)))).........((((.))))).......(((((.....))))).......((((((((((((....	TCGGCTGTTAACCGAAAGGTTGGTGGTAAACCGTTACCATTACTGAGT	tRF-3	48	28+AAACCGTTACCATTACTGAG	456.2506	414.5593	244.5287	0.0000	0.0000	0.0000	109.78058	3
AS-tDR-011395	-	-	Asn-GTT-6-1	29	76	GTCTCTGTGGCGCAATGGGTTAGCGCGTTCGGCTGTTAACCGAAAGGTTGGTGGTTCGAGCCCATCCAGGGACGCCA	77	)))))))..)))).........((((.))))).......(((((.....))))).......((((((((((((....	TCGGCTGTTAACCGAAAGGTTGGTGGTAAACCGTTACCATTACTGAGT	tRF-3	48	28+AAACCGTTACCATTACTGAG	456.2506	414.5593	244.5287	0.0000	0.0000	0.0000	109.78058	3
AS-tDR-011395	-	-	pre-Asn-GTT-1-1	69	116	CTTCAGTGAAGTGACTTGGCAGCCAAAATCGCCAACGCCCGTCTCTGTGGCGCAATCGGTTAGCGCGTTCGGCTGTTAACCGAAAGGTTGGTGGTTCGATCCCACCCAGGGACGGAAGTCGCATTTTGTGAACCCTGGGTTTTTGAAACTTTGA	154	.......(((((...((((...)))).(((((((((...((((.....))))...(((((((((((.....)).)))))))))...)))))))))((((....((((((((.(....)((((.....)))).))))))))..)))).)))))..	TCGGCTGTTAACCGAAAGGTTGGTGGTAAACCGTTACCATTACTGAGT	tRF-1	48	28+AAACCGTTACCATTACTGAG	456.2506	414.5593	244.5287	0.0000	0.0000	0.0000	109.78058	3
AS-tDR-011379	-	-	pre-Tyr-GTA-2-1	119	139	AGCATTAGAGGGCTATCAGCAGCATCTTATCGCAGCGGAGCCTTCGATAGCTCAGTTGGTAGAGCGGAGGACTGTAGTGGATAGGGCGTGGCAATCCTTAGGTCGCTGGTTCGATTCCGGCTCGAAGGACTTCGTCTGTAATTTTTAACCTCAATTTAATTCAATTATC	169	.......(((((((......)))........((((((((((((((((..((((........)))).(((((.(((..((.......))..))).))))).....(((((.......)))))))))))).))))).)))).........)))).................	GGCTCGAAGGACTTCGTCTGC	tRF-1	21	21T>C	202.7781	0.0000	0.0000	0.0000	408.0681	0.0000	155.35817	4
AS-tDR-003779	-	tRF-17-ME6KM8N	Leu-CAA-4-1	49	65	GTCAGGATGGCCGAGTGGTCTAAGGCGCCAGACTCAAGTTCTGGTCTCCGGATGGAGGCGTGGGTTCGAATCCCACTTCTGACACCA	87	)))))))..)))...........(((.))))).......(((((.))))....((((..))))).......((((((((((((....	CGGATGGAGGCGTGGGT	i-tRF	17	ExactMatch	0.0000	290.1915	0.0000	0.0000	524.6590	0.0000	155.20349	4
AS-tDR-003779	-	tRF-17-ME6KM8N	pre-Leu-CAA-4-1	111	127	ACAAGTATGAGGCTAAGTGAGAAGCGCTCTGCTTCCGAGTGTCAGGATGGCCGAGTGGTCTAAGGCGCCAGACTCAAGGTAAGCACCTTGCCTGCGGGCTTTCTGGTCTCCGGATGGAGGCGTGGGTTCGAATCCCACTTCTGACACATTCGTTTTATTAGCATTTTATTCCCCGGAAGAAACCCC	186	........((((((........))).)))..((((((.((((((((...(((...(.((((..((.(((((((((.(((((((...)))))))..)))...))))))))..)))).).)))(((((.......))))).))))))))....(((.....)))...........)))))).......	CGGATGGAGGCGTGGGT	Other	17	ExactMatch	0.0000	290.1915	0.0000	0.0000	524.6590	0.0000	155.20349	4
AS-tDR-000025	5012a	-	Pro-AGG-3-1	1	17	GGCTCGTTGGTCTAGGGGTGTGGTTCTCGCTTAGGGCGGGAGACCCAAGAGGTCCCGGGTTCAAATCCCGGACGAGCCCCCA	82	)))))))..))).........(((.))).).......(.(((.).)..(.(...))))).......((((((((((((....	GGCTCGTTGGTCTAGGG	tRF-5	17	ExactMatch	0.0000	0.0000	244.5287	0.0000	349.7726	0.0000	155.03379	4
AS-tDR-000025	5012a	-	pre-Pro-AGG-3-1	41	57	CTCATGAAGCGCGACAAAGGCCCCGACCCCTCTTCCGCTTGGCTCGTTGGTCTAGGGGTGTGGTTCTCGCTTAGGGACCACAGGGACAAGCCCGGGAGACCCAAGAGGTCCCGGGTTCAAATCCCGGACGAGCCCACACTTTAAGAACCCAGCAGGGGCTGGGCGCGGTCGCTCA	175	........(.(((((...(((((.(.(((((((....((((((((((((((((..(((((.......)))))..)))))...((((..(((((((((...((....)))))))))))....)))).))))))))........))).....)).)))))).)))).).))))).).	GGCTCGTTGGTCTAGGG	Other	17	ExactMatch	0.0000	0.0000	244.5287	0.0000	349.7726	0.0000	155.03379	4
AS-tDR-000062	5032b	tRF-23-897PVP94Z	pre-Asp-GTC-2-6	41	63	CTTCACAGGGATTTCCTAAGAGCTCCATTTTCACGTCAATTCCTCGTTAGTATAGTGGTGAGTATCCCCGCCTGTCACGCGGGAGACCGGGGTTCGATTCCCCGACGGGGAGGAGGCTTAAACTTTTTTTTAGAAAAGCACACTTCCGGTAA	152	.......((((..((....(((((((................((((..(......)..))))..(((((((.......))))).))..))))))))).))))..((.(((((...((((...((.......))..))))...))))).))..	TCCTCGTTAGTATAGTGGTGAGT	Other	23	ExactMatch	0.0000	248.7356	0.0000	0.0000	349.7726	0.0000	155.02284	4
AS-tDR-000062	5032b	tRF-23-897PVP94Z	pre-Asp-GTC-2-7	41	63	GTTTATTAGAGGTAGTCAAAACTCGCTGACGCAGAGTTCTTCCTCGTTAGTATAGTGGTGAGTATCCCCGCCTGTCACGCGGGAGACCGGGGTTCGATTCCCCGACGGGGAGAAAAGTTGCTTTTTGCATCTTCTGCCCACTGATGGCCCCT	152	..(((((((.((((.(((..(((.(((((((.((........)))))))))..)))..))).))))(((((.......)))))....(((((.......)))))..(((.(((..((.(((.....))).))))).))).))))))).....	TCCTCGTTAGTATAGTGGTGAGT	Other	23	ExactMatch	0.0000	248.7356	0.0000	0.0000	349.7726	0.0000	155.02284	4
AS-tDR-000062	5032b	tRF-23-897PVP94Z	pre-Asp-GTC-2-8	41	63	ACGTAGAAAAGGCCTATCAGAAGGCTTTCTTTCGTGCGGTTCCTCGTTAGTATAGTGGTGAGTATCCCCGCCTGTCACGCGGGAGACCGGGGTTCGATTCCCCGACGGGGAGGCACAGTAATTGTTTTTTGTTTTTAGCTGTAAGTAATTCA	152	(((.(((.(((((((......))))))).))))))((((((..........(((((.(((....((((((((((.....))))....(((((.......))))).))))))..)))....)))))...........))))))..........	TCCTCGTTAGTATAGTGGTGAGT	Other	23	ExactMatch	0.0000	248.7356	0.0000	0.0000	349.7726	0.0000	155.02284	4
AS-tDR-000062	5032b	tRF-23-897PVP94Z	Asp-GTC-3-1	1	23	TCCTCGTTAGTATAGTGGTGAGTGTCCCCGTCTGTCACGCGGGAGACCGGGGTTCGATTCCCCGACGGGGAGCCA	75	)))))))..))))........((((.))))).......(((((....))))).......((((((((((((....	TCCTCGTTAGTATAGTGGTGAGT	tRF-5	23	ExactMatch	0.0000	248.7356	0.0000	0.0000	349.7726	0.0000	155.02284	4
AS-tDR-001214	-	tRF-35-897PVP941QKS3W	Asp-GTC-2-1	1	35	TCCTCGTTAGTATAGTGGTGAGTATCCCCGCCTGTCACGCGGGAGACCGGGGTTCGATTCCCCGACGGGGAGCCA	75	)))))))..))))........((((.))))).......(((((....))))).......((((((((((((....	TCCTCGTTAGTATAGTGGTGAGTATCCCCGCCTGT	tiRNA-5	35	ExactMatch	0.0000	0.0000	244.5287	0.0000	291.4772	0.0000	154.94778	4
AS-tDR-001214	-	tRF-35-897PVP941QKS3W	Asp-GTC-2-10	1	35	TCCTCGTTAGTATAGTGGTGAGTATCCCCGCCTGTCACGCGGGAGACCGGGGTTCGATTCCCCGACGGGGAGCCA	75	)))))))..))))........((((.))))).......(((((....))))).......((((((((((((....	TCCTCGTTAGTATAGTGGTGAGTATCCCCGCCTGT	tiRNA-5	35	ExactMatch	0.0000	0.0000	244.5287	0.0000	291.4772	0.0000	154.94778	4
AS-tDR-001214	-	tRF-35-897PVP941QKS3W	Asp-GTC-2-11	1	35	TCCTCGTTAGTATAGTGGTGAGTATCCCCGCCTGTCACGCGGGAGACCGGGGTTCGATTCCCCGACGGGGAGCCA	75	)))))))..))))........((((.))))).......(((((....))))).......((((((((((((....	TCCTCGTTAGTATAGTGGTGAGTATCCCCGCCTGT	tiRNA-5	35	ExactMatch	0.0000	0.0000	244.5287	0.0000	291.4772	0.0000	154.94778	4
AS-tDR-001214	-	tRF-35-897PVP941QKS3W	Asp-GTC-2-2	1	35	TCCTCGTTAGTATAGTGGTGAGTATCCCCGCCTGTCACGCGGGAGACCGGGGTTCGATTCCCCGACGGGGAGCCA	75	)))))))..))))........((((.))))).......(((((....))))).......((((((((((((....	TCCTCGTTAGTATAGTGGTGAGTATCCCCGCCTGT	tiRNA-5	35	ExactMatch	0.0000	0.0000	244.5287	0.0000	291.4772	0.0000	154.94778	4
AS-tDR-001214	-	tRF-35-897PVP941QKS3W	Asp-GTC-2-3	1	35	TCCTCGTTAGTATAGTGGTGAGTATCCCCGCCTGTCACGCGGGAGACCGGGGTTCGATTCCCCGACGGGGAGCCA	75	)))))))..))))........((((.))))).......(((((....))))).......((((((((((((....	TCCTCGTTAGTATAGTGGTGAGTATCCCCGCCTGT	tiRNA-5	35	ExactMatch	0.0000	0.0000	244.5287	0.0000	291.4772	0.0000	154.94778	4
AS-tDR-001214	-	tRF-35-897PVP941QKS3W	Asp-GTC-2-4	1	35	TCCTCGTTAGTATAGTGGTGAGTATCCCCGCCTGTCACGCGGGAGACCGGGGTTCGATTCCCCGACGGGGAGCCA	75	)))))))..))))........((((.))))).......(((((....))))).......((((((((((((....	TCCTCGTTAGTATAGTGGTGAGTATCCCCGCCTGT	tiRNA-5	35	ExactMatch	0.0000	0.0000	244.5287	0.0000	291.4772	0.0000	154.94778	4
AS-tDR-001214	-	tRF-35-897PVP941QKS3W	Asp-GTC-2-5	1	35	TCCTCGTTAGTATAGTGGTGAGTATCCCCGCCTGTCACGCGGGAGACCGGGGTTCGATTCCCCGACGGGGAGCCA	75	)))))))..))))........((((.))))).......(((((....))))).......((((((((((((....	TCCTCGTTAGTATAGTGGTGAGTATCCCCGCCTGT	tiRNA-5	35	ExactMatch	0.0000	0.0000	244.5287	0.0000	291.4772	0.0000	154.94778	4
AS-tDR-001214	-	tRF-35-897PVP941QKS3W	Asp-GTC-2-6	1	35	TCCTCGTTAGTATAGTGGTGAGTATCCCCGCCTGTCACGCGGGAGACCGGGGTTCGATTCCCCGACGGGGAGCCA	75	)))))))..))))........((((.))))).......(((((....))))).......((((((((((((....	TCCTCGTTAGTATAGTGGTGAGTATCCCCGCCTGT	tiRNA-5	35	ExactMatch	0.0000	0.0000	244.5287	0.0000	291.4772	0.0000	154.94778	4
AS-tDR-001214	-	tRF-35-897PVP941QKS3W	Asp-GTC-2-7	1	35	TCCTCGTTAGTATAGTGGTGAGTATCCCCGCCTGTCACGCGGGAGACCGGGGTTCGATTCCCCGACGGGGAGCCA	75	)))))))..))))........((((.))))).......(((((....))))).......((((((((((((....	TCCTCGTTAGTATAGTGGTGAGTATCCCCGCCTGT	tiRNA-5	35	ExactMatch	0.0000	0.0000	244.5287	0.0000	291.4772	0.0000	154.94778	4
AS-tDR-001214	-	tRF-35-897PVP941QKS3W	Asp-GTC-2-8	1	35	TCCTCGTTAGTATAGTGGTGAGTATCCCCGCCTGTCACGCGGGAGACCGGGGTTCGATTCCCCGACGGGGAGCCA	75	)))))))..))))........((((.))))).......(((((....))))).......((((((((((((....	TCCTCGTTAGTATAGTGGTGAGTATCCCCGCCTGT	tiRNA-5	35	ExactMatch	0.0000	0.0000	244.5287	0.0000	291.4772	0.0000	154.94778	4
AS-tDR-001214	-	tRF-35-897PVP941QKS3W	Asp-GTC-2-9	1	35	TCCTCGTTAGTATAGTGGTGAGTATCCCCGCCTGTCACGCGGGAGACCGGGGTTCGATTCCCCGACGGGGAGCCA	75	)))))))..))))........((((.))))).......(((((....))))).......((((((((((((....	TCCTCGTTAGTATAGTGGTGAGTATCCCCGCCTGT	tiRNA-5	35	ExactMatch	0.0000	0.0000	244.5287	0.0000	291.4772	0.0000	154.94778	4
AS-tDR-001214	-	tRF-35-897PVP941QKS3W	pre-Asp-GTC-2-6	41	75	CTTCACAGGGATTTCCTAAGAGCTCCATTTTCACGTCAATTCCTCGTTAGTATAGTGGTGAGTATCCCCGCCTGTCACGCGGGAGACCGGGGTTCGATTCCCCGACGGGGAGGAGGCTTAAACTTTTTTTTAGAAAAGCACACTTCCGGTAA	152	.......((((..((....(((((((................((((..(......)..))))..(((((((.......))))).))..))))))))).))))..((.(((((...((((...((.......))..))))...))))).))..	TCCTCGTTAGTATAGTGGTGAGTATCCCCGCCTGT	Other	35	ExactMatch	0.0000	0.0000	244.5287	0.0000	291.4772	0.0000	154.94778	4
AS-tDR-001214	-	tRF-35-897PVP941QKS3W	pre-Asp-GTC-2-7	41	75	GTTTATTAGAGGTAGTCAAAACTCGCTGACGCAGAGTTCTTCCTCGTTAGTATAGTGGTGAGTATCCCCGCCTGTCACGCGGGAGACCGGGGTTCGATTCCCCGACGGGGAGAAAAGTTGCTTTTTGCATCTTCTGCCCACTGATGGCCCCT	152	..(((((((.((((.(((..(((.(((((((.((........)))))))))..)))..))).))))(((((.......)))))....(((((.......)))))..(((.(((..((.(((.....))).))))).))).))))))).....	TCCTCGTTAGTATAGTGGTGAGTATCCCCGCCTGT	Other	35	ExactMatch	0.0000	0.0000	244.5287	0.0000	291.4772	0.0000	154.94778	4
AS-tDR-001214	-	tRF-35-897PVP941QKS3W	pre-Asp-GTC-2-8	41	75	ACGTAGAAAAGGCCTATCAGAAGGCTTTCTTTCGTGCGGTTCCTCGTTAGTATAGTGGTGAGTATCCCCGCCTGTCACGCGGGAGACCGGGGTTCGATTCCCCGACGGGGAGGCACAGTAATTGTTTTTTGTTTTTAGCTGTAAGTAATTCA	152	(((.(((.(((((((......))))))).))))))((((((..........(((((.(((....((((((((((.....))))....(((((.......))))).))))))..)))....)))))...........))))))..........	TCCTCGTTAGTATAGTGGTGAGTATCCCCGCCTGT	Other	35	ExactMatch	0.0000	0.0000	244.5287	0.0000	291.4772	0.0000	154.94778	4
AS-tDR-005295	-	tRF-22-8FLUD3KSN	Val-CAC-2-1	33	54	GCTTCTGTAGTGTAGTGGTTATCACGTTCGCCTCACACGCGAAAGGTCCCCGGTTCGAAACCGGGCAGAAGCACCA	76	)))))))..)))..........(((.))))).......(((((.....))))).......((((((((((((....	TCACACGCGAAAGGTCCCCGGT	i-tRF	22	ExactMatch	0.0000	373.1034	0.0000	0.0000	0.0000	420.1857	154.93073	4
AS-tDR-005295	-	tRF-22-8FLUD3KSN	Val-CAC-3-1	33	54	GTTTCCGTAGTGTAGCGGTTATCACATTCGCCTCACACGCGAAAGGTCCCCGGTTCGATCCCGGGCGGAAACACCA	76	)))))))..)))..........(((.))))).......(((((.....))))).......((((((((((((....	TCACACGCGAAAGGTCCCCGGT	i-tRF	22	ExactMatch	0.0000	373.1034	0.0000	0.0000	0.0000	420.1857	154.93073	4
AS-tDR-005295	-	tRF-22-8FLUD3KSN	Val-CAC-6-1	33	54	GTTTCCGTAGTGGAGTGGTTATCACGTTCGCCTCACACGCGAAAGGTCCCCGGTTTGAAACCAGGCGGAAACACCA	76	)))))))..))))........((((.))))).......(((((.....)).)).......((.(((((((((....	TCACACGCGAAAGGTCCCCGGT	i-tRF	22	ExactMatch	0.0000	373.1034	0.0000	0.0000	0.0000	420.1857	154.93073	4
AS-tDR-011367	-	-	Thr-AGT-1-1	56	74	GGCGCCGTGGCTTAGTTGGTTAAAGCGCCTGTCTAGTAAACAGGAGATCCTGGGTTCGAATCCCAGCGGTGCCTCCA	77	)))))))..)))).........((((.))))).......(((((.....))))).......((((((((((((....	TCGAATCCCAGCGGTGCCT	i-tRF	19	ExactMatch	0.0000	0.0000	427.9252	0.0000	408.0681	0.0000	154.92112	4
AS-tDR-011367	-	-	Thr-AGT-1-2	56	74	GGCGCCGTGGCTTAGTTGGTTAAAGCGCCTGTCTAGTAAACAGGAGATCCTGGGTTCGAATCCCAGCGGTGCCTCCA	77	)))))))..)))).........((((.))))).......(((((.....))))).......((((((((((((....	TCGAATCCCAGCGGTGCCT	i-tRF	19	ExactMatch	0.0000	0.0000	427.9252	0.0000	408.0681	0.0000	154.92112	4
AS-tDR-011367	-	-	Thr-AGT-1-3	56	74	GGCGCCGTGGCTTAGTTGGTTAAAGCGCCTGTCTAGTAAACAGGAGATCCTGGGTTCGAATCCCAGCGGTGCCTCCA	77	)))))))..)))).........((((.))))).......(((((.....))))).......((((((((((((....	TCGAATCCCAGCGGTGCCT	i-tRF	19	ExactMatch	0.0000	0.0000	427.9252	0.0000	408.0681	0.0000	154.92112	4
AS-tDR-011367	-	-	Thr-AGT-5-1	56	74	GGCGCCGTGGCTTAGCTGGTTAAAGCGCCTGTCTAGTAAACAGGAGATCCTGGGTTCGAATCCCAGCGGTGCCTCCA	77	)))))))..)))).........((((.))))).......(((((.....))))).......((((((((((((....	TCGAATCCCAGCGGTGCCT	i-tRF	19	ExactMatch	0.0000	0.0000	427.9252	0.0000	408.0681	0.0000	154.92112	4
AS-tDR-011367	-	-	pre-Thr-AGT-1-1	96	114	GACCTGGCCAAGGAAACAAGATCCTAAGCGTCTTTCCGGCGGCGCCGTGGCTTAGTTGGTTAAAGCGCCTGTCTAGTAAACAGGAGATCCTGGGTTCGAATCCCAGCGGTGCCTCCGTGTTTCCCCCACGCTTTTGCCAACATTAAACATTGTG	154	....((((..((((.......))))((((((......((((((((..(((((.....)))))..))))).)))..(.(((((((((((((((((.......))))).)))..)))).))))).)...))))))..))))...............	TCGAATCCCAGCGGTGCCT	Other	19	ExactMatch	0.0000	0.0000	427.9252	0.0000	408.0681	0.0000	154.92112	4
AS-tDR-011367	-	-	pre-Thr-AGT-1-3	96	114	ATAGTAATGAAGAATAGTTTAGGAAAGTACCTGTACGGGTGGCGCCGTGGCTTAGTTGGTTAAAGCGCCTGTCTAGTAAACAGGAGATCCTGGGTTCGAATCCCAGCGGTGCCTCAACCGAGCGTCCAAGCTCTTTCCATTTTTGCTCCTGCAC	154	.....((((.......(((.(((......(((((((.((.(((((..(((((.....)))))..)))))...)).))..)))))..((((((((.......))))).))).))).))).((((......))))....))))..(((....))).	TCGAATCCCAGCGGTGCCT	Other	19	ExactMatch	0.0000	0.0000	427.9252	0.0000	408.0681	0.0000	154.92112	4
AS-tDR-007730	-	-	Pro-TGG-1-1	1	33	GGCTCGTTGGTCTAGTGGTATGATTCTCGCTTTGGGTGCGAGAGGTCCCGGGTTCAAATCCCGGACGAGCCCCCA	75	)))))))..))).........(((.))))).......(((((.....))))).......((((((((((((....	GGCTCGTTGGTCTAGTGGTATGATTCTCGCTTT	tiRNA-5	33	ExactMatch	0.0000	165.8237	122.2643	0.0000	524.6590	0.0000	111.00160	4
AS-tDR-007730	-	-	pre-Pro-TGG-1-1	41	73	ATAAATGAACACTCTTAAAGAATAGAATCTCTCCAGTTCTGGCTCGTTGGTCTAGTGGTATGATTCTCGCTTTGGGTGCGAGAGGTCCCGGGTTCAAATCCCGGACGAGCCCCTTTACTTTCCTTTCCGTTTCATCTTTCTCTCTTTAAAGT	152	..........(((.(((((((..(((((.......)))))(((((((................(((((((.......)))))))...(((((.......))))))))))))...............................))))))))))	GGCTCGTTGGTCTAGTGGTATGATTCTCGCTTT	Other	33	ExactMatch	0.0000	165.8237	122.2643	0.0000	524.6590	0.0000	111.00160	4
AS-tDR-000074	3007a	tRF-17-WSNKP92	Thr-TGT-4-1	60	76	GGCTCCATAGCTCAGGGGTTAGAGCACTGGTCTTGTAAACCAGGGGTCGCGAGTTCAAATCTCGCTGGGGCCTCCA	76	)))))))..))))........((((.))))).......(((((.....))))).......((((((((((((....	TCTCGCTGGGGCCTCCA	tRF-3	17	ExactMatch	253.4726	0.0000	122.2643	0.0000	582.9544	0.0000	110.95915	4
AS-tDR-000074	3007a	tRF-17-WSNKP92	Thr-TGT-5-1	60	76	GGCCCTATAGCTCAGGGGTTAGAGCACTGGTCTTGTAAACCAGGGGTCGCGAGTTCAAATCTCGCTGGGGCCTCCA	76	)))))))..))))........((((.))))).......(((((.....))))).......((((((((((((....	TCTCGCTGGGGCCTCCA	tRF-3	17	ExactMatch	253.4726	0.0000	122.2643	0.0000	582.9544	0.0000	110.95915	4
AS-tDR-000074	3007a	tRF-17-WSNKP92	Thr-TGT-3-1	60	76	GGCTCCATAGCTCAGGGGTTAGAGCGCTGGTCTTGTAAACCAGGGGTCGCGAGTTCAATTCTCGCTGGGGCCTCCA	76	)))))))..))))........((((.))))).......(((((.....))))).......((((((((((((....	TCTCGCTGGGGCCTCCA	tRF-3	17	ExactMatch	253.4726	0.0000	122.2643	0.0000	582.9544	0.0000	110.95915	4
AS-tDR-000074	3007a	tRF-17-WSNKP92	Thr-TGT-6-1	59	75	GGCTCCATAGCTCAGGGGTTAGAGCACTGGTCTTGTAAACCAGGGTCGCGAGTTCAAATCTCGCTGGGGCCTCCA	75	)))))))..))))........((((.))))).......(((((....))))).......((((((((((((....	TCTCGCTGGGGCCTCCA	tRF-3	17	ExactMatch	253.4726	0.0000	122.2643	0.0000	582.9544	0.0000	110.95915	4
AS-tDR-007771	-	-	pre-Pro-TGG-1-1	41	72	ATAAATGAACACTCTTAAAGAATAGAATCTCTCCAGTTCTGGCTCGTTGGTCTAGTGGTATGATTCTCGCTTTGGGTGCGAGAGGTCCCGGGTTCAAATCCCGGACGAGCCCCTTTACTTTCCTTTCCGTTTCATCTTTCTCTCTTTAAAGT	152	..........(((.(((((((..(((((.......)))))(((((((................(((((((.......)))))))...(((((.......))))))))))))...............................))))))))))	GGCTCGTTGGTCTAGTGGTATGATTCTCGCTT	Other	32	ExactMatch	0.0000	165.8237	122.2643	0.0000	466.3635	0.0000	110.77876	4
AS-tDR-010988	-	-	pre-Leu-AAG-2-3	108	124	AGGAAAGGGTAGAGAATAGGTTCCCAACTGTTAGCCAGTAGGTAGCGTGGCCGAGCGGTCTAAGGCGCTGGATTAAGGCTCCAGTCTCTTCGGGGGCGTGGGTTCGAATCCCACCGCTGCCAGGTGCTTCCCTTTTCTTGGGGAAACCATCCGTGTATTCCG	162	(((((((((.((......((((..(....)..))))....(((((((.((((....)))).........(((((..(((.((((((((....))))).))))))..)))))...))))))).....)).)))))))))..((....))..............	ATCCCACCGCTGCCACG	tRF-1	17	16G>C	152.0835	0.0000	122.2643	0.0000	0.0000	420.1857	110.65888	4
AS-tDR-010988	-	-	pre-Leu-AAG-2-4	108	124	AAGCATTAAGTAGCTTTCTGGCATAAACATATTGCAGCTGGGTAGCGTGGCCGAGCGGTCTAAGGCGCTGGATTAAGGCTCCAGTCTCTTCGGGGGCGTGGGTTCGAATCCCACCGCTGCCAGGGTTGCTGTCTTTTTGTCCCCGCTGCATACACTCCTGGC	162	.........(((((.....((((.(((.(((..((((((.(((((((.((((....)))).........(((((..(((.((((((((....))))).))))))..)))))...)))))))..))))))))).))).))))...))))).............	ATCCCACCGCTGCCACG	tRF-1	17	16G>C	152.0835	0.0000	122.2643	0.0000	0.0000	420.1857	110.65888	4
AS-tDR-010988	-	-	pre-Leu-AAG-3-1	108	124	TCTACTAGGGAAAATGCGGAAGAACACAGTTGTAATCAACGGTAGCGTGGCCGAGCGGTCTAAGGCGCTGGATTAAGGCTCCAGTCTCTTCGGGGGCGTGGGTTCAAATCCCACCGCTGCCAAGTACTTTTCATTCTCACTAGGGACTGTTTTTAGGAGAAT	162	(((.((((.((.((((.(((((.((...((((....))))(((((((.((((....)))).........(((((..(((.((((((((....))))).))))))..)))))...)))))))..)).))))))))).)).)))))))................	ATCCCACCGCTGCCACG	tRF-1	17	16A>C	152.0835	0.0000	122.2643	0.0000	0.0000	420.1857	110.65888	4
AS-tDR-011924	-	-	pre-Gln-CTG-5-1	94	112	TAGGTCACCTATGACTTTAGGAAATGCTAGTTCAGCTTCAGGTTCCATGGTGTAATGGTTAGCACTCTGGACTCTGAATCCGGTAATCCGAGTTCAAATCTCGGTGGAACCTTGGATTTAGTCCTCTGCAGTCAAATCCCCATCGTCTCTCC	152	((((...))))(((((.((((....(((((((((..(((((..((((.(((((........))))).))))..)))))...(((...(((((.......)))))....))).)))).)))))..)))).)))))..................	TCAAATCTCGGTGGAACCT	Other	19	ExactMatch	0.0000	165.8237	122.2643	0.0000	408.0681	0.0000	110.54599	4
AS-tDR-008591	-	-	Arg-ACG-2-1	55	73	GGGCCAGTGGCGCAATGGATAACGCGTCTGACTACGGATCAGAAGATTCTAGGTTCGACTCCTGGCTGGCTCGCCA	76	)))))))..)))..........(((.))))).......(((((.....))))).......((((((((((((....	TCGACTCCTGGCTGGCTCA	i-tRF	19	19G>A	152.0835	165.8237	0.0000	0.0000	466.3635	0.0000	110.49519	4
AS-tDR-008591	-	-	Arg-ACG-2-2	55	73	GGGCCAGTGGCGCAATGGATAACGCGTCTGACTACGGATCAGAAGATTCTAGGTTCGACTCCTGGCTGGCTCGCCA	76	)))))))..)))..........(((.))))).......(((((.....))))).......((((((((((((....	TCGACTCCTGGCTGGCTCA	i-tRF	19	19G>A	152.0835	165.8237	0.0000	0.0000	466.3635	0.0000	110.49519	4
AS-tDR-008591	-	-	Arg-ACG-2-3	55	73	GGGCCAGTGGCGCAATGGATAACGCGTCTGACTACGGATCAGAAGATTCTAGGTTCGACTCCTGGCTGGCTCGCCA	76	)))))))..)))..........(((.))))).......(((((.....))))).......((((((((((((....	TCGACTCCTGGCTGGCTCA	i-tRF	19	19G>A	152.0835	165.8237	0.0000	0.0000	466.3635	0.0000	110.49519	4
AS-tDR-008591	-	-	Arg-ACG-2-4	55	73	GGGCCAGTGGCGCAATGGATAACGCGTCTGACTACGGATCAGAAGATTCTAGGTTCGACTCCTGGCTGGCTCGCCA	76	)))))))..)))..........(((.))))).......(((((.....))))).......((((((((((((....	TCGACTCCTGGCTGGCTCA	i-tRF	19	19G>A	152.0835	165.8237	0.0000	0.0000	466.3635	0.0000	110.49519	4
AS-tDR-008591	-	-	Arg-ACG-1-1	55	73	GGGCCAGTGGCGCAATGGATAACGCGTCTGACTACGGATCAGAAGATTCCAGGTTCGACTCCTGGCTGGCTCGCCA	76	)))))))..)))..........(((.))))).......(((((.....))))).......((((((((((((....	TCGACTCCTGGCTGGCTCA	i-tRF	19	19G>A	152.0835	165.8237	0.0000	0.0000	466.3635	0.0000	110.49519	4
AS-tDR-008591	-	-	Arg-ACG-1-2	55	73	GGGCCAGTGGCGCAATGGATAACGCGTCTGACTACGGATCAGAAGATTCCAGGTTCGACTCCTGGCTGGCTCGCCA	76	)))))))..)))..........(((.))))).......(((((.....))))).......((((((((((((....	TCGACTCCTGGCTGGCTCA	i-tRF	19	19G>A	152.0835	165.8237	0.0000	0.0000	466.3635	0.0000	110.49519	4
AS-tDR-008591	-	-	Arg-ACG-1-3	55	73	GGGCCAGTGGCGCAATGGATAACGCGTCTGACTACGGATCAGAAGATTCCAGGTTCGACTCCTGGCTGGCTCGCCA	76	)))))))..)))..........(((.))))).......(((((.....))))).......((((((((((((....	TCGACTCCTGGCTGGCTCA	i-tRF	19	19G>A	152.0835	165.8237	0.0000	0.0000	466.3635	0.0000	110.49519	4
AS-tDR-008591	-	-	pre-Arg-ACG-1-1	95	113	TTTTTTTCTATAGGTATAACGCCTGTCTTCGTTCGTCAGAGGGCCAGTGGCGCAATGGATAACGCGTCTGACTACGGATCAGAAGATTCCAGGTTCGACTCCTGGCTGGCTCGTTCGACTTTAGTGGAAACTTTGAGGTTTACATAAATGCCC	153	............(((((...(((...((((........))))(((((..(((...((((...(...((((((....).))))).)..))))....)).)..))))).)))..((..((((((((.(....).)))))))).))....))))).	TCGACTCCTGGCTGGCTCA	Other	19	19G>A	152.0835	165.8237	0.0000	0.0000	466.3635	0.0000	110.49519	4
AS-tDR-008591	-	-	pre-Arg-ACG-2-3	95	113	AGACGCAGACTGAGTGGCCAGTAGTCAAAAGCGCAACCGAGGGCCAGTGGCGCAATGGATAACGCGTCTGACTACGGATCAGAAGATTCTAGGTTCGACTCCTGGCTGGCTCGGGTGTTAATCTTGGCTTTTTTTTTTTTTTTTTTTAAGAAA	153	.(((((...((((((((((((.((((....((((.((.(.....).)).))))..((((...(...((((((....).))))).)..)))).....)))).)))))).)))))))))))..((((((..................))))))..	TCGACTCCTGGCTGGCTCA	Other	19	19G>A	152.0835	165.8237	0.0000	0.0000	466.3635	0.0000	110.49519	4
AS-tDR-008591	-	-	pre-Arg-ACG-1-2	95	113	CTAGTTTCTTATGAAATACCTCGCCCCTAAGGTACGCGCAGGGCCAGTGGCGCAATGGATAACGCGTCTGACTACGGATCAGAAGATTCCAGGTTCGACTCCTGGCTGGCTCGGTGTAAGCAGGGTCGTTTTACAACTTTCTGACTCCGCAGG	153	...(((((....))))).....(((.....)))..((((.(((((((..(((..........))).((((((....).))))).....(((((.......)))))))))))).))))..((.((((((.............)))))).))...	TCGACTCCTGGCTGGCTCA	Other	19	19G>A	152.0835	165.8237	0.0000	0.0000	466.3635	0.0000	110.49519	4
AS-tDR-008591	-	-	pre-Arg-ACG-1-3	95	113	ACCTTGAAGTACCATCACGGAGAGAAACAGTGCCATCTCAGGGCCAGTGGCGCAATGGATAACGCGTCTGACTACGGATCAGAAGATTCCAGGTTCGACTCCTGGCTGGCTCGGTGGGGTTCCTCGCAGCTTCGCTGCGTGAGCATTTTGTAA	153	...........(((((...((((............))))..((((((..(((...((((...(...((((((....).))))).)..))))....)).)..)))))).....))))).((((..((((((...)))))).)))).........	TCGACTCCTGGCTGGCTCA	Other	19	19G>A	152.0835	165.8237	0.0000	0.0000	466.3635	0.0000	110.49519	4
AS-tDR-008591	-	-	Leu-AAG-5-1	55	73	GGGCCAGTGGCTCAATGGATAATGCGTCTGACTAAGAATCAGAAGATTCCAGCCTTGACTCCTGGCTGGCTCACCA	76	)))))))..))............((.))))).......(((((.....)))).........(((((((((((....	TCGACTCCTGGCTGGCTCA	i-tRF	19	2T>C	152.0835	165.8237	0.0000	0.0000	466.3635	0.0000	110.49519	4
AS-tDR-008591	-	-	pre-Leu-AAG-5-1	95	113	ATTGCCATTACCATTTATTTTTAATTAAAAATCAGGCTCAGGGCCAGTGGCTCAATGGATAATGCGTCTGACTAAGAATCAGAAGATTCCAGCCTTGACTCCTGGCTGGCTCAGTGGGACTACTCTCAGTTTGGCTGGGTGTGGTGGTTCATG	153	...((((((((.......................(((.(((((.(((.((((....(((.....(.(((((.......))))).)..)))))))))).).))))))).(((((((.(((((......))))).))))))))))))))).....	TCGACTCCTGGCTGGCTCA	Other	19	2T>C	152.0835	165.8237	0.0000	0.0000	466.3635	0.0000	110.49519	4
AS-tDR-011414	-	-	Lys-TTT-4-1	14	35	GCCTGGATAGCTCAGTCGGTAGAGCATCAGACTTTTAATCTGAGGGTCCAGGGTTCAAGTCCCTGTTCAGGCGCCA	76	)))))))..))))........((((.))))).......(((((.....))))).......((((((((((((....	AGTCGGTAGAGCATCAGACTTT	i-tRF	22	ExactMatch	0.0000	207.2797	122.2643	0.0000	408.0681	0.0000	110.45011	4
AS-tDR-011414	-	-	Lys-TTT-6-1	14	35	GCCTGGGTAGCTCAGTCGGTAGAGCATCAGACTTTTAATCTGAGGGTCCAGGGTTCAAGTCCCTGTCCAGGCGCCA	76	)))))))..))))........((((.))))).......(((((.....))))).......((((((((((((....	AGTCGGTAGAGCATCAGACTTT	i-tRF	22	ExactMatch	0.0000	207.2797	122.2643	0.0000	408.0681	0.0000	110.45011	4
AS-tDR-001687	-	tRF-16-9EFVI8B	Arg-TCT-1-1	16	31	GGCTCCGTGGCGCAATGGATAGCGCATTGGACTTCTAATTCAAAGGTTCCGGGTTCGAGTCCCGGCGGAGTCGCCA	76	)))))))..))))........((((.))))).......(((((.....))))).......((((((((((((....	TGGATAGCGCATTGGA	i-tRF	16	ExactMatch	152.0835	0.0000	122.2643	353.4679	0.0000	0.0000	110.36974	4
AS-tDR-001687	-	tRF-16-9EFVI8B	pre-Arg-TCT-1-1	56	71	TCTGGCTTAACATAGCAGATGCGCTGAGACTCCAACAGGTGGCTCCGTGGCGCAATGGATAGCGCATTGGACTTCTAGAGGCTGAAGGCATTCAAAGGTTCCGGGTTCGAGTCCCGGCGGAGTCGTAACGCTTTTTTCCCTCCCCCCTACAATTTATTTTCTGCC	165	..............((((((((((((((.(.((....)).).)))...))))))..(((.((((.....((((((..(((((.....)).))).......(((((.......))))).))))))....))))....)))....................))))).	TGGATAGCGCATTGGA	Other	16	ExactMatch	152.0835	0.0000	122.2643	353.4679	0.0000	0.0000	110.36974	4
AS-tDR-001687	-	tRF-16-9EFVI8B	Arg-TCT-2-1	16	31	GGCTCTGTGGCGCAATGGATAGCGCATTGGACTTCTAATTCAAAGGTTGTGGGTTCGAATCCCACCAGAGTCGCCA	76	)))))))..))))........((((.))))).......(((((.....))))).......((((((((((((....	TGGATAGCGCATTGGA	i-tRF	16	ExactMatch	152.0835	0.0000	122.2643	353.4679	0.0000	0.0000	110.36974	4
AS-tDR-001687	-	tRF-16-9EFVI8B	Arg-TCT-3-1	16	31	GGCTCTGTGGCGCAATGGATAGCGCATTGGACTTCTAATTCAAAGGTTGTGGGTTCGAGTCCCACCAGAGTCGCCA	76	)))))))..))))........((((.))))).......(((((.....))))).......((((((((((((....	TGGATAGCGCATTGGA	i-tRF	16	ExactMatch	152.0835	0.0000	122.2643	353.4679	0.0000	0.0000	110.36974	4
AS-tDR-001687	-	tRF-16-9EFVI8B	Arg-TCT-3-2	16	31	GGCTCTGTGGCGCAATGGATAGCGCATTGGACTTCTAATTCAAAGGTTGTGGGTTCGAGTCCCACCAGAGTCGCCA	76	)))))))..))))........((((.))))).......(((((.....))))).......((((((((((((....	TGGATAGCGCATTGGA	i-tRF	16	ExactMatch	152.0835	0.0000	122.2643	353.4679	0.0000	0.0000	110.36974	4
AS-tDR-001687	-	tRF-16-9EFVI8B	Arg-TCT-5-1	16	31	GGCTCTGTGGCGCAATGGATAGCGCATTGGACTTCTAATTCAAAGGTTGCGGGTTCGAGTCCCTCCAGAGTCGCCA	76	)))))))..))))........((((.))))).......(((((.....).))).......(((.((((((((....	TGGATAGCGCATTGGA	i-tRF	16	ExactMatch	152.0835	0.0000	122.2643	353.4679	0.0000	0.0000	110.36974	4
AS-tDR-001687	-	tRF-16-9EFVI8B	pre-Arg-TCT-2-1	56	71	CTAGTACCCGTAAGCTACAAGACGCCGCCGTTCGTCGGGTGGCTCTGTGGCGCAATGGATAGCGCATTGGACTTCTAGTGACGAATAGAGCAATTCAAAGGTTGTGGGTTCGAATCCCACCAGAGTCGATTTTATTTCAATTTTTCCTTTTTATCCGTTTTTTTCTTA	168	.............((((((.((.((((((........))))))))))))))..((((((((.((((((((....)))))).)).............(((((..(((((.......))))).(((((.((.......)).))))).))))).)))))))).........	TGGATAGCGCATTGGA	Other	16	ExactMatch	152.0835	0.0000	122.2643	353.4679	0.0000	0.0000	110.36974	4
AS-tDR-001687	-	tRF-16-9EFVI8B	pre-Arg-TCT-3-2	56	71	CTCCCCTGATGTGTTCATCGCGGAGAGGTCGCACGTGTCTGGCTCTGTGGCGCAATGGATAGCGCATTGGACTTCTAGATAGTTAGAGAAATTCAAAGGTTGTGGGTTCGAGTCCCACCAGAGTCGCTTTTTGTTTGAAGAAGAGCAAACGGAAAGTTAGGCGGAG	166	(((((.(((((....))))).)).))).((((........(((((((..((((........)))).(((((.((((..(....)..)))).))))).....(((((.......)))))))))))).(((((((((((........)))))))))))....))))..	TGGATAGCGCATTGGA	Other	16	ExactMatch	152.0835	0.0000	122.2643	353.4679	0.0000	0.0000	110.36974	4
AS-tDR-001687	-	tRF-16-9EFVI8B	pre-Arg-TCT-5-1	56	71	TAATTAGCAACCTCAGGACAAAACGGGGGGAGCTCAAGCAGGCTCTGTGGCGCAATGGATAGCGCATTGGACTTCTAGCCTAAATCAAGAGATTCAAAGGTTGCGGGTTCGAGTCCCTCCAGAGTCGCATGTTGCATTTTGTGATCTGAGTGGATACCTGTACCAGT	167	.....(((..((((.(.......).))))..)))...(((((.......((((........)))).(((((((..((((((.((((....))))...))))))..)))))))(((((((.(((.(((((..........))))))))))).)))).)))))......	TGGATAGCGCATTGGA	Other	16	ExactMatch	152.0835	0.0000	122.2643	353.4679	0.0000	0.0000	110.36974	4
AS-tDR-012827	-	-	pre-Pro-TGG-1-1	97	114	ATAAATGAACACTCTTAAAGAATAGAATCTCTCCAGTTCTGGCTCGTTGGTCTAGTGGTATGATTCTCGCTTTGGGTGCGAGAGGTCCCGGGTTCAAATCCCGGACGAGCCCCTTTACTTTCCTTTCCGTTTCATCTTTCTCTCTTTAAAGT	152	..........(((.(((((((..(((((.......)))))(((((((................(((((((.......)))))))...(((((.......))))))))))))...............................))))))))))	AATCCCGGACGAGCCCCA	tRF-1	18	18T>A	0.0000	165.8237	244.5287	0.0000	466.3635	0.0000	110.17583	4
AS-tDR-005147	-	tRF-20-SBKKRSL3	Thr-TGT-4-1	35	54	GGCTCCATAGCTCAGGGGTTAGAGCACTGGTCTTGTAAACCAGGGGTCGCGAGTTCAAATCTCGCTGGGGCCTCCA	76	)))))))..))))........((((.))))).......(((((.....))))).......((((((((((((....	GTAAACCAGGGGTCGCGAGT	i-tRF	20	ExactMatch	152.0835	0.0000	122.2643	0.0000	291.4772	0.0000	110.09437	4
AS-tDR-005147	-	tRF-20-SBKKRSL3	Thr-TGT-5-1	35	54	GGCCCTATAGCTCAGGGGTTAGAGCACTGGTCTTGTAAACCAGGGGTCGCGAGTTCAAATCTCGCTGGGGCCTCCA	76	)))))))..))))........((((.))))).......(((((.....))))).......((((((((((((....	GTAAACCAGGGGTCGCGAGT	i-tRF	20	ExactMatch	152.0835	0.0000	122.2643	0.0000	291.4772	0.0000	110.09437	4
AS-tDR-005147	-	tRF-20-SBKKRSL3	Thr-TGT-3-1	35	54	GGCTCCATAGCTCAGGGGTTAGAGCGCTGGTCTTGTAAACCAGGGGTCGCGAGTTCAATTCTCGCTGGGGCCTCCA	76	)))))))..))))........((((.))))).......(((((.....))))).......((((((((((((....	GTAAACCAGGGGTCGCGAGT	i-tRF	20	ExactMatch	152.0835	0.0000	122.2643	0.0000	291.4772	0.0000	110.09437	4
AS-tDR-005147	-	tRF-20-SBKKRSL3	pre-Thr-TGT-5-1	75	94	TTTTCCTTTTCTGTGAAAGGAAGAGGCGGTTTCTGCGTGAGGCCCTATAGCTCAGGGGTTAGAGCACTGGTCTTGTAAACCAGGGGTCGCGAGTTCAAATCTCGCTGGGGCCTTGCGAAACTACTTTCTTGATTCAGGTGTTTTTTGAAAAAC	153	..((((((((....))))))))((((.(((.....((..(((((((...((((........)))).(((((.......))))).....(((((.......))))).)))))))..)).....))).))))..((((((.....))))))....	GTAAACCAGGGGTCGCGAGT	Other	20	ExactMatch	152.0835	0.0000	122.2643	0.0000	291.4772	0.0000	110.09437	4
AS-tDR-005147	-	tRF-20-SBKKRSL3	Thr-TGT-2-1	35	54	GGCTCCATAGCTCAGTGGTTAGAGCACTGGTCTTGTAAACCAGGGGTCGCGAGTTCGATCCTCGCTGGGGCCTCCA	76	)))))))..))))........((((.))))).......(((((.....))))).......((((((((((((....	GTAAACCAGGGGTCGCGAGT	i-tRF	20	ExactMatch	152.0835	0.0000	122.2643	0.0000	291.4772	0.0000	110.09437	4
AS-tDR-005147	-	tRF-20-SBKKRSL3	pre-Thr-TGT-2-1	75	94	TGGTAAGATCTGTGAATTCCTGAAAACAACGCCTCACGTGGGCTCCATAGCTCAGTGGTTAGAGCACTGGTCTTGTAAACCAGGGGTCGCGAGTTCGATCCTCGCTGGGGCCTCCTGTTGGCTTACTTTTATTTTAATCCATAGCATTTAAAT	153	.....(((((((((.(((....((((....(((.((.(..((((((...((((........)))).(((((.......))))).....(((((.......))))).))))))..)))..)))....)))).....))).))))).))))....	GTAAACCAGGGGTCGCGAGT	Other	20	ExactMatch	152.0835	0.0000	122.2643	0.0000	291.4772	0.0000	110.09437	4
AS-tDR-013531	-	-	pre-Pro-AGG-3-1	117	134	CTCATGAAGCGCGACAAAGGCCCCGACCCCTCTTCCGCTTGGCTCGTTGGTCTAGGGGTGTGGTTCTCGCTTAGGGACCACAGGGACAAGCCCGGGAGACCCAAGAGGTCCCGGGTTCAAATCCCGGACGAGCCCACACTTTAAGAACCCAGCAGGGGCTGGGCGCGGTCGCTCA	175	........(.(((((...(((((.(.(((((((....((((((((((((((((..(((((.......)))))..)))))...((((..(((((((((...((....)))))))))))....)))).))))))))........))).....)).)))))).)))).).))))).).	TCAAATCCCGGACGAGCT	Other	18	18C>T	0.0000	165.8237	122.2643	0.0000	291.4772	0.0000	110.06183	4
AS-tDR-013496	-	-	pre-Leu-CAG-1-7	108	125	GAGACAGAAGTGAGTCCTGAGCACAATGTAGCATAAGCGCGTCAGGATGGCCGAGCGGTCTAAGGCGCTGCGTTCAGGTCGCAGTCTCCCCTGGAGGCGTGGGTTCGAATCCCACTCCTGACAGTTCGTACTTTTAGTATTTAGACACAAATCGAGTTTAAGT	163	(((((....((((..(((((((.(......((....))(((((.((((.((...)).))))..))))).).))))))))))).)))))..(((.(((.(((((.......))))).)))..)))..............((((((((.(.....).))))))))	AATCCCACTCCTGACACT	tRF-1	18	17G>C	152.0835	0.0000	183.3965	0.0000	349.7726	0.0000	110.02291	4
AS-tDR-006921	-	tRF-16-884U1DD	Tyr-GTA-1-1	60	75	CCTTCGATAGCTCAGTTGGTAGAGCGGAGGACTGTAGATCCTTAGGTCGCTGGTTCGAATCCGGCTCGAAGGACCA	76	)))))))..))))........((((.))))).......(((((.....))))).......((((((((((((....	TCCGGCTCGAAGGACC	tRF-3	16	ExactMatch	0.0000	0.0000	244.5287	176.7340	408.0681	0.0000	109.96015	4
AS-tDR-006921	-	tRF-16-884U1DD	Tyr-GTA-8-1	60	75	CTTTCGATAGCTCAGTTGGTAGAGCGGAGGACTGTAGATCCTTAGGTCGCTGGTTCGAATCCGGCTCGAAGGACCA	76	)))))))..))))........((((.))))).......(((((.....))))).......((((((((((((....	TCCGGCTCGAAGGACC	tRF-3	16	ExactMatch	0.0000	0.0000	244.5287	176.7340	408.0681	0.0000	109.96015	4
AS-tDR-006921	-	tRF-16-884U1DD	Tyr-GTA-5-1	60	75	CCTTCGATAGCTCAGCTGGTAGAGCGGAGGACTGTAGATCCTTAGGTCGCTGGTTCGATTCCGGCTCGAAGGACCA	76	)))))))..))))........((((.))))).......(((((.....))))).......((((((((((((....	TCCGGCTCGAAGGACC	tRF-3	16	ExactMatch	0.0000	0.0000	244.5287	176.7340	408.0681	0.0000	109.96015	4
AS-tDR-006921	-	tRF-16-884U1DD	Tyr-GTA-5-2	60	75	CCTTCGATAGCTCAGCTGGTAGAGCGGAGGACTGTAGATCCTTAGGTCGCTGGTTCGATTCCGGCTCGAAGGACCA	76	)))))))..))))........((((.))))).......(((((.....))))).......((((((((((((....	TCCGGCTCGAAGGACC	tRF-3	16	ExactMatch	0.0000	0.0000	244.5287	176.7340	408.0681	0.0000	109.96015	4
AS-tDR-006921	-	tRF-16-884U1DD	Tyr-GTA-5-3	60	75	CCTTCGATAGCTCAGCTGGTAGAGCGGAGGACTGTAGATCCTTAGGTCGCTGGTTCGATTCCGGCTCGAAGGACCA	76	)))))))..))))........((((.))))).......(((((.....))))).......((((((((((((....	TCCGGCTCGAAGGACC	tRF-3	16	ExactMatch	0.0000	0.0000	244.5287	176.7340	408.0681	0.0000	109.96015	4
AS-tDR-006921	-	tRF-16-884U1DD	Tyr-GTA-5-4	60	75	CCTTCGATAGCTCAGCTGGTAGAGCGGAGGACTGTAGATCCTTAGGTCGCTGGTTCGATTCCGGCTCGAAGGACCA	76	)))))))..))))........((((.))))).......(((((.....))))).......((((((((((((....	TCCGGCTCGAAGGACC	tRF-3	16	ExactMatch	0.0000	0.0000	244.5287	176.7340	408.0681	0.0000	109.96015	4
AS-tDR-006921	-	tRF-16-884U1DD	Tyr-GTA-5-5	60	75	CCTTCGATAGCTCAGCTGGTAGAGCGGAGGACTGTAGATCCTTAGGTCGCTGGTTCGATTCCGGCTCGAAGGACCA	76	)))))))..))))........((((.))))).......(((((.....))))).......((((((((((((....	TCCGGCTCGAAGGACC	tRF-3	16	ExactMatch	0.0000	0.0000	244.5287	176.7340	408.0681	0.0000	109.96015	4
AS-tDR-006921	-	tRF-16-884U1DD	Tyr-GTA-2-1	60	75	CCTTCGATAGCTCAGTTGGTAGAGCGGAGGACTGTAGATCCTTAGGTCGCTGGTTCGATTCCGGCTCGAAGGACCA	76	)))))))..))))........((((.))))).......(((((.....))))).......((((((((((((....	TCCGGCTCGAAGGACC	tRF-3	16	ExactMatch	0.0000	0.0000	244.5287	176.7340	408.0681	0.0000	109.96015	4
AS-tDR-006921	-	tRF-16-884U1DD	Tyr-GTA-7-1	60	75	CCTTCGATAGCTCAGCTGGTAGAGCGGAGGACTGTAGATCCTTAGGTCGCTGGTTCAATTCCGGCTCGAAGGACCA	76	)))))))..))))........((((.))))).......(((((.....))))).......((((((((((((....	TCCGGCTCGAAGGACC	tRF-3	16	ExactMatch	0.0000	0.0000	244.5287	176.7340	408.0681	0.0000	109.96015	4
AS-tDR-009281	-	-	pre-Pro-TGG-1-1	98	114	ATAAATGAACACTCTTAAAGAATAGAATCTCTCCAGTTCTGGCTCGTTGGTCTAGTGGTATGATTCTCGCTTTGGGTGCGAGAGGTCCCGGGTTCAAATCCCGGACGAGCCCCTTTACTTTCCTTTCCGTTTCATCTTTCTCTCTTTAAAGT	152	..........(((.(((((((..(((((.......)))))(((((((................(((((((.......)))))))...(((((.......))))))))))))...............................))))))))))	ATCCCGGACGAGCCCCT	tRF-1	17	ExactMatch	0.0000	248.7356	0.0000	0.0000	233.1818	126.0557	109.90920	4
AS-tDR-011096	-	-	pre-Leu-AAG-2-1	69	103	CATAACTGAAGGAAAATATGTAAATACCCAGCGGCAAAGAGGTAGCGTGGCCGAGCGGTCTAAGGCGCTGGATTAAGGCTCCAGTCTCTTCGGGGGCGTGGGTTCGAATCCCACCGCTGCCAGTTTGTGGTAGTTTTGTCACTTTTGTCCCCTATGGGTTAC	162	..(((((.((((.(((..((((((.((...((.(((((..(((((((.((((....)))).........(((((..(((.((((((((....))))).))))))..)))))...)))))))..))))).)).)))))).))..)))....))).).))))).	TGGATTGAGGCTCCAGTCTCTTCGGGGGCGTGGGT	Other	35	7A>G	152.0835	165.8237	0.0000	0.0000	0.0000	294.1300	109.87765	4
AS-tDR-011096	-	-	pre-Leu-AAG-2-3	69	103	AGGAAAGGGTAGAGAATAGGTTCCCAACTGTTAGCCAGTAGGTAGCGTGGCCGAGCGGTCTAAGGCGCTGGATTAAGGCTCCAGTCTCTTCGGGGGCGTGGGTTCGAATCCCACCGCTGCCAGGTGCTTCCCTTTTCTTGGGGAAACCATCCGTGTATTCCG	162	(((((((((.((......((((..(....)..))))....(((((((.((((....)))).........(((((..(((.((((((((....))))).))))))..)))))...))))))).....)).)))))))))..((....))..............	TGGATTGAGGCTCCAGTCTCTTCGGGGGCGTGGGT	Other	35	7A>G	152.0835	165.8237	0.0000	0.0000	0.0000	294.1300	109.87765	4
AS-tDR-011096	-	-	pre-Leu-AAG-2-4	69	103	AAGCATTAAGTAGCTTTCTGGCATAAACATATTGCAGCTGGGTAGCGTGGCCGAGCGGTCTAAGGCGCTGGATTAAGGCTCCAGTCTCTTCGGGGGCGTGGGTTCGAATCCCACCGCTGCCAGGGTTGCTGTCTTTTTGTCCCCGCTGCATACACTCCTGGC	162	.........(((((.....((((.(((.(((..((((((.(((((((.((((....)))).........(((((..(((.((((((((....))))).))))))..)))))...)))))))..))))))))).))).))))...))))).............	TGGATTGAGGCTCCAGTCTCTTCGGGGGCGTGGGT	Other	35	7A>G	152.0835	165.8237	0.0000	0.0000	0.0000	294.1300	109.87765	4
AS-tDR-011096	-	-	pre-Leu-AAG-3-1	69	103	TCTACTAGGGAAAATGCGGAAGAACACAGTTGTAATCAACGGTAGCGTGGCCGAGCGGTCTAAGGCGCTGGATTAAGGCTCCAGTCTCTTCGGGGGCGTGGGTTCAAATCCCACCGCTGCCAAGTACTTTTCATTCTCACTAGGGACTGTTTTTAGGAGAAT	162	(((.((((.((.((((.(((((.((...((((....))))(((((((.((((....)))).........(((((..(((.((((((((....))))).))))))..)))))...)))))))..)).))))))))).)).)))))))................	TGGATTGAGGCTCCAGTCTCTTCGGGGGCGTGGGT	Other	35	7A>G	152.0835	165.8237	0.0000	0.0000	0.0000	294.1300	109.87765	4
AS-tDR-011096	-	-	Leu-TAG-2-1	29	63	GGTAGTGTGGCCGAGCGGTCTAAGGCGCTGGATTTAGGCTCCAGTCTCTTCGGGGGCGTGGGTTCGAATCCCACCACTGCCACCA	85	)))))))..)))...........(((.))))).......(((((.)))....(((..))))).......((((((((((((....	TGGATTGAGGCTCCAGTCTCTTCGGGGGCGTGGGT	i-tRF	35	7T>G	152.0835	165.8237	0.0000	0.0000	0.0000	294.1300	109.87765	4
AS-tDR-011096	-	-	pre-Leu-TAG-2-1	69	103	CAGAATGAAGAAGGTAATTGCAAACTCCTATAACGTGTGTGGTAGTGTGGCCGAGCGGTCTAAGGCGCTGGATTTAGGCTCCAGTCTCTTCGGGGGCGTGGGTTCGAATCCCACCACTGCCAGTGGTACGTTTTAGCACAACAAGGATCCTGAAGTACTAAC	162	............((((....((...((((....(((...((((......)))).)))((((((((((..((((((..((.((((((((....))))).)))))..)))))).(((((.....))))).)))))))).))....))))...))...))))...	TGGATTGAGGCTCCAGTCTCTTCGGGGGCGTGGGT	Other	35	7T>G	152.0835	165.8237	0.0000	0.0000	0.0000	294.1300	109.87765	4
AS-tDR-013459	-	-	Leu-CAG-1-1	65	86	GTCAGGATGGCCGAGCGGTCTAAGGCGCTGCGTTCAGGTCGCAGTCTCCCCTGGAGGCGTGGGTTCGAATCCCACTCCTGACACCA	86	)))))))..)))...........(((.))))).......(((((.))))...((((..))))).......((((((((((((....	TCGAATCCCACTCCTGACACCT	tRF-3	22	22A>T	0.0000	0.0000	244.5287	412.3792	0.0000	210.0929	109.83090	4
AS-tDR-013459	-	-	Leu-CAG-1-2	65	86	GTCAGGATGGCCGAGCGGTCTAAGGCGCTGCGTTCAGGTCGCAGTCTCCCCTGGAGGCGTGGGTTCGAATCCCACTCCTGACACCA	86	)))))))..)))...........(((.))))).......(((((.))))...((((..))))).......((((((((((((....	TCGAATCCCACTCCTGACACCT	tRF-3	22	22A>T	0.0000	0.0000	244.5287	412.3792	0.0000	210.0929	109.83090	4
AS-tDR-013459	-	-	Leu-CAG-1-3	65	86	GTCAGGATGGCCGAGCGGTCTAAGGCGCTGCGTTCAGGTCGCAGTCTCCCCTGGAGGCGTGGGTTCGAATCCCACTCCTGACACCA	86	)))))))..)))...........(((.))))).......(((((.))))...((((..))))).......((((((((((((....	TCGAATCCCACTCCTGACACCT	tRF-3	22	22A>T	0.0000	0.0000	244.5287	412.3792	0.0000	210.0929	109.83090	4
AS-tDR-013459	-	-	Leu-CAG-1-4	65	86	GTCAGGATGGCCGAGCGGTCTAAGGCGCTGCGTTCAGGTCGCAGTCTCCCCTGGAGGCGTGGGTTCGAATCCCACTCCTGACACCA	86	)))))))..)))...........(((.))))).......(((((.))))...((((..))))).......((((((((((((....	TCGAATCCCACTCCTGACACCT	tRF-3	22	22A>T	0.0000	0.0000	244.5287	412.3792	0.0000	210.0929	109.83090	4
AS-tDR-013459	-	-	Leu-CAG-1-5	65	86	GTCAGGATGGCCGAGCGGTCTAAGGCGCTGCGTTCAGGTCGCAGTCTCCCCTGGAGGCGTGGGTTCGAATCCCACTCCTGACACCA	86	)))))))..)))...........(((.))))).......(((((.))))...((((..))))).......((((((((((((....	TCGAATCCCACTCCTGACACCT	tRF-3	22	22A>T	0.0000	0.0000	244.5287	412.3792	0.0000	210.0929	109.83090	4
AS-tDR-013459	-	-	Leu-CAG-1-6	65	86	GTCAGGATGGCCGAGCGGTCTAAGGCGCTGCGTTCAGGTCGCAGTCTCCCCTGGAGGCGTGGGTTCGAATCCCACTCCTGACACCA	86	)))))))..)))...........(((.))))).......(((((.))))...((((..))))).......((((((((((((....	TCGAATCCCACTCCTGACACCT	tRF-3	22	22A>T	0.0000	0.0000	244.5287	412.3792	0.0000	210.0929	109.83090	4
AS-tDR-013459	-	-	Leu-CAG-1-7	65	86	GTCAGGATGGCCGAGCGGTCTAAGGCGCTGCGTTCAGGTCGCAGTCTCCCCTGGAGGCGTGGGTTCGAATCCCACTCCTGACACCA	86	)))))))..)))...........(((.))))).......(((((.))))...((((..))))).......((((((((((((....	TCGAATCCCACTCCTGACACCT	tRF-3	22	22A>T	0.0000	0.0000	244.5287	412.3792	0.0000	210.0929	109.83090	4
AS-tDR-009236	-	-	pre-Tyr-GTA-2-1	119	141	AGCATTAGAGGGCTATCAGCAGCATCTTATCGCAGCGGAGCCTTCGATAGCTCAGTTGGTAGAGCGGAGGACTGTAGTGGATAGGGCGTGGCAATCCTTAGGTCGCTGGTTCGATTCCGGCTCGAAGGACTTCGTCTGTAATTTTTAACCTCAATTTAATTCAATTATC	169	.......(((((((......)))........((((((((((((((((..((((........)))).(((((.(((..((.......))..))).))))).....(((((.......)))))))))))).))))).)))).........)))).................	GGCTCGAAGGACTTCGTCTGTAA	tRF-1	23	ExactMatch	253.4726	0.0000	183.3965	0.0000	349.7726	0.0000	109.79033	4
AS-tDR-003931	-	tRF-20-1SS2P4FI	Lys-CTT-11-1	14	33	CTGCAGCTAGCTCAGTCGGTAGAGCATGAGACTCTTAATCTCAGGGTCATGGGTTCGTGCCCCATGTTGGGCCA	74	)..))))..))))........((((.))))).......(((((.....))))).......((((((((((....	AGTCGGTAGAGCATGAGACT	i-tRF	20	ExactMatch	253.4726	0.0000	0.0000	0.0000	174.8863	140.0619	109.78248	4
AS-tDR-003931	-	tRF-20-1SS2P4FI	Lys-CTT-7-1	14	33	GCCCAGCTAGCTCAGTCGGTAGAGCATGAGACTCTTAATCTCAGGGTCATGGGTTTGAGCCCCACGTTTGGTGCCA	76	))).)))..))))........((((.))))).......(((((......)))).......((((.(((.(((....	AGTCGGTAGAGCATGAGACT	i-tRF	20	ExactMatch	253.4726	0.0000	0.0000	0.0000	174.8863	140.0619	109.78248	4
AS-tDR-004319	-	tRF-17-S8V0J6L	Lys-TTT-4-1	15	31	GCCTGGATAGCTCAGTCGGTAGAGCATCAGACTTTTAATCTGAGGGTCCAGGGTTCAAGTCCCTGTTCAGGCGCCA	76	)))))))..))))........((((.))))).......(((((.....))))).......((((((((((((....	GTCGGTAGAGCATCAGA	i-tRF	17	ExactMatch	253.4726	0.0000	0.0000	157.0969	174.8863	0.0000	109.70924	4
AS-tDR-004319	-	tRF-17-S8V0J6L	Lys-TTT-6-1	15	31	GCCTGGGTAGCTCAGTCGGTAGAGCATCAGACTTTTAATCTGAGGGTCCAGGGTTCAAGTCCCTGTCCAGGCGCCA	76	)))))))..))))........((((.))))).......(((((.....))))).......((((((((((((....	GTCGGTAGAGCATCAGA	i-tRF	17	ExactMatch	253.4726	0.0000	0.0000	157.0969	174.8863	0.0000	109.70924	4
AS-tDR-006258	-	tRF-16-K87965D	Phe-GAA-1-1	60	75	GCCGAAATAGCTCAGTTGGGAGAGCGTTAGACTGAAGATCTAAAGGTCCCTGGTTCGATCCCGGGTTTCGGCACCA	76	)))))))..))))........((((.))))).......(((((.....))))).......((((((((((((....	CCCGGGTTTCGGCACC	tRF-3	16	ExactMatch	0.0000	0.0000	244.5287	157.0969	0.0000	210.0929	109.67420	4
AS-tDR-006258	-	tRF-16-K87965D	Phe-GAA-1-2	60	75	GCCGAAATAGCTCAGTTGGGAGAGCGTTAGACTGAAGATCTAAAGGTCCCTGGTTCGATCCCGGGTTTCGGCACCA	76	)))))))..))))........((((.))))).......(((((.....))))).......((((((((((((....	CCCGGGTTTCGGCACC	tRF-3	16	ExactMatch	0.0000	0.0000	244.5287	157.0969	0.0000	210.0929	109.67420	4
AS-tDR-006258	-	tRF-16-K87965D	Phe-GAA-1-3	60	75	GCCGAAATAGCTCAGTTGGGAGAGCGTTAGACTGAAGATCTAAAGGTCCCTGGTTCGATCCCGGGTTTCGGCACCA	76	)))))))..))))........((((.))))).......(((((.....))))).......((((((((((((....	CCCGGGTTTCGGCACC	tRF-3	16	ExactMatch	0.0000	0.0000	244.5287	157.0969	0.0000	210.0929	109.67420	4
AS-tDR-006258	-	tRF-16-K87965D	Phe-GAA-1-4	60	75	GCCGAAATAGCTCAGTTGGGAGAGCGTTAGACTGAAGATCTAAAGGTCCCTGGTTCGATCCCGGGTTTCGGCACCA	76	)))))))..))))........((((.))))).......(((((.....))))).......((((((((((((....	CCCGGGTTTCGGCACC	tRF-3	16	ExactMatch	0.0000	0.0000	244.5287	157.0969	0.0000	210.0929	109.67420	4
AS-tDR-006258	-	tRF-16-K87965D	Phe-GAA-1-5	60	75	GCCGAAATAGCTCAGTTGGGAGAGCGTTAGACTGAAGATCTAAAGGTCCCTGGTTCGATCCCGGGTTTCGGCACCA	76	)))))))..))))........((((.))))).......(((((.....))))).......((((((((((((....	CCCGGGTTTCGGCACC	tRF-3	16	ExactMatch	0.0000	0.0000	244.5287	157.0969	0.0000	210.0929	109.67420	4
AS-tDR-006258	-	tRF-16-K87965D	Phe-GAA-1-6	60	75	GCCGAAATAGCTCAGTTGGGAGAGCGTTAGACTGAAGATCTAAAGGTCCCTGGTTCGATCCCGGGTTTCGGCACCA	76	)))))))..))))........((((.))))).......(((((.....))))).......((((((((((((....	CCCGGGTTTCGGCACC	tRF-3	16	ExactMatch	0.0000	0.0000	244.5287	157.0969	0.0000	210.0929	109.67420	4
AS-tDR-006258	-	tRF-16-K87965D	Phe-GAA-2-1	60	75	GCCGAAATAGCTCAGTTGGGAGAGCGTTAGACTGAAGATCTAAAGGTCCCTGGTTCAATCCCGGGTTTCGGCACCA	76	)))))))..))))........((((.))))).......(((((.....))))).......((((((((((((....	CCCGGGTTTCGGCACC	tRF-3	16	ExactMatch	0.0000	0.0000	244.5287	157.0969	0.0000	210.0929	109.67420	4
AS-tDR-006258	-	tRF-16-K87965D	Phe-GAA-3-1	60	75	GCCGAGATAGCTCAGTTGGGAGAGCGTTAGACTGAAGATCTAAAGGTCCCTGGTTCAATCCCGGGTTTCGGCACCA	76	)))))))..))))........((((.))))).......(((((.....))))).......((((((((((((....	CCCGGGTTTCGGCACC	tRF-3	16	ExactMatch	0.0000	0.0000	244.5287	157.0969	0.0000	210.0929	109.67420	4
AS-tDR-006258	-	tRF-16-K87965D	Phe-GAA-4-1	61	76	GCCGAAATAGCTCAGTTGGGAGAGCGTTAGACCGAAGATCTTAAAGGTCCCTGGTTCAATCCCGGGTTTCGGCACCA	77	)))))))..))))........((((.))))).......(((.((.....))))).......((((((((((((....	CCCGGGTTTCGGCACC	tRF-3	16	ExactMatch	0.0000	0.0000	244.5287	157.0969	0.0000	210.0929	109.67420	4
AS-tDR-013461	-	-	Thr-AGT-1-1	56	77	GGCGCCGTGGCTTAGTTGGTTAAAGCGCCTGTCTAGTAAACAGGAGATCCTGGGTTCGAATCCCAGCGGTGCCTCCA	77	)))))))..)))).........((((.))))).......(((((.....))))).......((((((((((((....	TCGAATCCCAGCGGTGCCTCCC	tRF-3	22	22A>C	0.0000	290.1915	0.0000	196.3711	0.0000	266.1176	109.64459	4
AS-tDR-013461	-	-	Thr-AGT-1-2	56	77	GGCGCCGTGGCTTAGTTGGTTAAAGCGCCTGTCTAGTAAACAGGAGATCCTGGGTTCGAATCCCAGCGGTGCCTCCA	77	)))))))..)))).........((((.))))).......(((((.....))))).......((((((((((((....	TCGAATCCCAGCGGTGCCTCCC	tRF-3	22	22A>C	0.0000	290.1915	0.0000	196.3711	0.0000	266.1176	109.64459	4
AS-tDR-013461	-	-	Thr-AGT-1-3	56	77	GGCGCCGTGGCTTAGTTGGTTAAAGCGCCTGTCTAGTAAACAGGAGATCCTGGGTTCGAATCCCAGCGGTGCCTCCA	77	)))))))..)))).........((((.))))).......(((((.....))))).......((((((((((((....	TCGAATCCCAGCGGTGCCTCCC	tRF-3	22	22A>C	0.0000	290.1915	0.0000	196.3711	0.0000	266.1176	109.64459	4
AS-tDR-013461	-	-	Thr-AGT-5-1	56	77	GGCGCCGTGGCTTAGCTGGTTAAAGCGCCTGTCTAGTAAACAGGAGATCCTGGGTTCGAATCCCAGCGGTGCCTCCA	77	)))))))..)))).........((((.))))).......(((((.....))))).......((((((((((((....	TCGAATCCCAGCGGTGCCTCCC	tRF-3	22	22A>C	0.0000	290.1915	0.0000	196.3711	0.0000	266.1176	109.64459	4
AS-tDR-013461	-	-	pre-Thr-AGT-1-1	96	117	GACCTGGCCAAGGAAACAAGATCCTAAGCGTCTTTCCGGCGGCGCCGTGGCTTAGTTGGTTAAAGCGCCTGTCTAGTAAACAGGAGATCCTGGGTTCGAATCCCAGCGGTGCCTCCGTGTTTCCCCCACGCTTTTGCCAACATTAAACATTGTG	154	....((((..((((.......))))((((((......((((((((..(((((.....)))))..))))).)))..(.(((((((((((((((((.......))))).)))..)))).))))).)...))))))..))))...............	TCGAATCCCAGCGGTGCCTCCC	tRF-1	22	22G>C	0.0000	290.1915	0.0000	196.3711	0.0000	266.1176	109.64459	4
AS-tDR-004224	-	tRF-17-JMRPFQ2	Lys-TTT-4-1	13	29	GCCTGGATAGCTCAGTCGGTAGAGCATCAGACTTTTAATCTGAGGGTCCAGGGTTCAAGTCCCTGTTCAGGCGCCA	76	)))))))..))))........((((.))))).......(((((.....))))).......((((((((((((....	CAGTCGGTAGAGCATCA	i-tRF	17	ExactMatch	0.0000	207.2797	0.0000	216.0082	174.8863	0.0000	109.57679	4
AS-tDR-004224	-	tRF-17-JMRPFQ2	Lys-TTT-6-1	13	29	GCCTGGGTAGCTCAGTCGGTAGAGCATCAGACTTTTAATCTGAGGGTCCAGGGTTCAAGTCCCTGTCCAGGCGCCA	76	)))))))..))))........((((.))))).......(((((.....))))).......((((((((((((....	CAGTCGGTAGAGCATCA	i-tRF	17	ExactMatch	0.0000	207.2797	0.0000	216.0082	174.8863	0.0000	109.57679	4
AS-tDR-006246	-	tRF-16-K8E0KRB	Pro-AGG-3-1	67	82	GGCTCGTTGGTCTAGGGGTGTGGTTCTCGCTTAGGGCGGGAGACCCAAGAGGTCCCGGGTTCAAATCCCGGACGAGCCCCCA	82	)))))))..))).........(((.))).).......(.(((.).)..(.(...))))).......((((((((((((....	CCCGGACGAGCCCCCA	tRF-3	16	ExactMatch	0.0000	165.8237	122.2643	196.3711	466.3635	0.0000	78.45179	4
AS-tDR-003113	-	tRF-36-3IRW18V6XO59KND	Gly-CCC-2-1	4	39	GCGCCGCTGGTGTAGTGGTATCATGCAAGATTCCCATTCTTGCGACCCGGGTTCGATTCCCGGGCGGCGCACCA	74	)))))))..))).........(((.))))).......(((((....))))).......((((((((((((....	CCGCTGGTGTAGTGGTATCATGCAAGATTCCCATTC	i-tRF	36	ExactMatch	0.0000	290.1915	122.2643	0.0000	408.0681	168.0743	78.31636	4
AS-tDR-003113	-	tRF-36-3IRW18V6XO59KND	Gly-CCC-2-2	4	39	GCGCCGCTGGTGTAGTGGTATCATGCAAGATTCCCATTCTTGCGACCCGGGTTCGATTCCCGGGCGGCGCACCA	74	)))))))..))).........(((.))))).......(((((....))))).......((((((((((((....	CCGCTGGTGTAGTGGTATCATGCAAGATTCCCATTC	i-tRF	36	ExactMatch	0.0000	290.1915	122.2643	0.0000	408.0681	168.0743	78.31636	4
AS-tDR-011118	-	-	Met-CAT-1-1	36	54	GCCTCGTTAGCGCAGTAGGTAGCGCGTCAGTCTCATAATCTGAAGGTCGTGAGTTCGATCCTCACACGGGGCACCA	76	)))))))..))))........((((.)))).........((((.....))))).......((((((((((((....	TAATCTGAAGGTCGTGAGT	i-tRF	19	ExactMatch	0.0000	290.1915	122.2643	137.4597	291.4772	0.0000	78.13828	4
AS-tDR-011118	-	-	Met-CAT-6-1	36	54	GCCTCGTTAGCGCAGTAGGCAGCGCGTCAGTCTCATAATCTGAAGGTCGTGAGTTCGAGCCTCACACGGGGCACCA	76	)))))))..))))........((((.)))).........((((.....))))).......((((((((((((....	TAATCTGAAGGTCGTGAGT	i-tRF	19	ExactMatch	0.0000	290.1915	122.2643	137.4597	291.4772	0.0000	78.13828	4
AS-tDR-002356	-	tRF-16-9NF5W8B	pre-Gln-CTG-1-1	56	71	TCTGCTGCCTGAATTTCTAGAATAAAACAGCAGGGAGGAGGGTTCCATGGTGTAATGGTTAGCACTCTGGACTCTGAATCCAGCGATCCGAGTTCAAATCTCGGTGGAACCTTTCATATTGGCTGGGTGCTGTGGGAGGCCAAGGTGGGCAG	152	.((((..(((...((((((.(.((...((((..(..((((((((((((.(......((((.(.((((.((((.(((....))).).))))))).).)))).).))))))))))))...)..))))..)).).))))))....)))..).)))	TGGTTAGCACTCTGGA	Other	16	ExactMatch	202.7781	0.0000	183.3965	0.0000	408.0681	154.0681	78.00010	4
AS-tDR-002356	-	tRF-16-9NF5W8B	pre-Gln-CTG-1-2	56	71	TTCCTTCAGGAAGGCCTGTTAAAAACACGAGCTATTGCGAGGTTCCATGGTGTAATGGTTAGCACTCTGGACTCTGAATCCAGCGATCCGAGTTCAAATCTCGGTGGAACCTGTCGTTTCTTCTTGCTTCCTCACTATTTTTTTCTTTCTAA	152	.......((((((.(..(....((((....((....)).(((((((((.(......((((.(.((((.((((.(((....))).).))))))).).)))).).)))))))))...))))...)..)))))))....................	TGGTTAGCACTCTGGA	Other	16	ExactMatch	202.7781	0.0000	183.3965	0.0000	408.0681	154.0681	78.00010	4
AS-tDR-002356	-	tRF-16-9NF5W8B	pre-Gln-CTG-1-5	56	71	GTCCAGTAATGTACACAATCTTGAAAGACACCACGAGGGAGGTTCCATGGTGTAATGGTTAGCACTCTGGACTCTGAATCCAGCGATCCGAGTTCAAATCTCGGTGGAACCTTGAAGCTTTTCTTTTAATATCAGCATGTTGAATATTGTTA	152	...(((((............((((((((..((....))((((((((((.(......((((.(.((((.((((.(((....))).).))))))).).)))).).))))))))))........))))))))..((((....)))).)))))...	TGGTTAGCACTCTGGA	Other	16	ExactMatch	202.7781	0.0000	183.3965	0.0000	408.0681	154.0681	78.00010	4
AS-tDR-002356	-	tRF-16-9NF5W8B	Gln-TTG-1-1	16	31	GGTCCCATGGTGTAATGGTTAGCACTCTGGACTTTGAATCCAGCGATCCGAGTTCAAATCTCGGTGGGACCTCCA	75	)))))))..))))........((((.))))).......(((((....))))).......((((((((((((....	TGGTTAGCACTCTGGA	i-tRF	16	ExactMatch	202.7781	0.0000	183.3965	0.0000	408.0681	154.0681	78.00010	4
AS-tDR-002356	-	tRF-16-9NF5W8B	Gln-TTG-3-1	16	31	GGCCCCATGGTGTAATGGTTAGCACTCTGGACTTTGAATCCAGCGATCCGAGTTCAAATCTCGGTGGGACCTCCA	75	)).))))..))))........((((.))))).......(((((....))))).......(((((((((.((....	TGGTTAGCACTCTGGA	i-tRF	16	ExactMatch	202.7781	0.0000	183.3965	0.0000	408.0681	154.0681	78.00010	4
AS-tDR-002356	-	tRF-16-9NF5W8B	Gln-TTG-3-2	16	31	GGCCCCATGGTGTAATGGTTAGCACTCTGGACTTTGAATCCAGCGATCCGAGTTCAAATCTCGGTGGGACCTCCA	75	)).))))..))))........((((.))))).......(((((....))))).......(((((((((.((....	TGGTTAGCACTCTGGA	i-tRF	16	ExactMatch	202.7781	0.0000	183.3965	0.0000	408.0681	154.0681	78.00010	4
AS-tDR-002356	-	tRF-16-9NF5W8B	Gln-TTG-3-3	16	31	GGCCCCATGGTGTAATGGTTAGCACTCTGGACTTTGAATCCAGCGATCCGAGTTCAAATCTCGGTGGGACCTCCA	75	)).))))..))))........((((.))))).......(((((....))))).......(((((((((.((....	TGGTTAGCACTCTGGA	i-tRF	16	ExactMatch	202.7781	0.0000	183.3965	0.0000	408.0681	154.0681	78.00010	4
AS-tDR-002356	-	tRF-16-9NF5W8B	Gln-TTG-2-1	16	31	GGTCCCATGGTGTAATGGTTAGCACTCTGGACTTTGAATCCAGCAATCCGAGTTCGAATCTCGGTGGGACCTCCA	75	)))))))..))))........((((.))))).......(((((....))))).......((((((((((((....	TGGTTAGCACTCTGGA	i-tRF	16	ExactMatch	202.7781	0.0000	183.3965	0.0000	408.0681	154.0681	78.00010	4
AS-tDR-002356	-	tRF-16-9NF5W8B	pre-Gln-CTG-5-1	56	71	TAGGTCACCTATGACTTTAGGAAATGCTAGTTCAGCTTCAGGTTCCATGGTGTAATGGTTAGCACTCTGGACTCTGAATCCGGTAATCCGAGTTCAAATCTCGGTGGAACCTTGGATTTAGTCCTCTGCAGTCAAATCCCCATCGTCTCTCC	152	((((...))))(((((.((((....(((((((((..(((((..((((.(((((........))))).))))..)))))...(((...(((((.......)))))....))).)))).)))))..)))).)))))..................	TGGTTAGCACTCTGGA	Other	16	ExactMatch	202.7781	0.0000	183.3965	0.0000	408.0681	154.0681	78.00010	4
AS-tDR-002356	-	tRF-16-9NF5W8B	pre-Gln-TTG-1-1	56	71	CTAGCTTGAGGAGACTCGCGGCCGCCTTAAGAAGCCAGCAGGTCCCATGGTGTAATGGTTAGCACTCTGGACTTTGAATCCAGCGATCCGAGTTCAAATCTCGGTGGGACCTCACGAGACTTTTTGGTCCTACAATTCCTGTTTTGGAGACC	152	.......((((.((((((.(..(((.....((((((((.((((.((((......))))...)).)))))).)))).......)))..)))))))....)))).((((((((..............))))))))..((((......))))...	TGGTTAGCACTCTGGA	Other	16	ExactMatch	202.7781	0.0000	183.3965	0.0000	408.0681	154.0681	78.00010	4
AS-tDR-002356	-	tRF-16-9NF5W8B	pre-Gln-TTG-2-1	56	71	TTTAACCACGACTATACTTACCTACTGTACCCTTGTGGTTGGTCCCATGGTGTAATGGTTAGCACTCTGGACTTTGAATCCAGCAATCCGAGTTCGAATCTCGGTGGGACCTTTCAAAGGTGAACGTTTTACAGTTCCTGGCTTGGCCTCTG	152	...((((((((...(((.........)))...))))))))((((((..(((((........)))))(((((.......)))))....(((((.......))))).)))))).......((.((((........))))))(((...)))....	TGGTTAGCACTCTGGA	Other	16	ExactMatch	202.7781	0.0000	183.3965	0.0000	408.0681	154.0681	78.00010	4
AS-tDR-006957	-	tRF-21-WB884U1DD	Tyr-GTA-1-1	55	75	CCTTCGATAGCTCAGTTGGTAGAGCGGAGGACTGTAGATCCTTAGGTCGCTGGTTCGAATCCGGCTCGAAGGACCA	76	)))))))..))))........((((.))))).......(((((.....))))).......((((((((((((....	TCGAATCCGGCTCGAAGGACC	tRF-3	21	ExactMatch	304.1671	0.0000	0.0000	216.0082	291.4772	126.0557	77.94434	4
AS-tDR-006957	-	tRF-21-WB884U1DD	Tyr-GTA-8-1	55	75	CTTTCGATAGCTCAGTTGGTAGAGCGGAGGACTGTAGATCCTTAGGTCGCTGGTTCGAATCCGGCTCGAAGGACCA	76	)))))))..))))........((((.))))).......(((((.....))))).......((((((((((((....	TCGAATCCGGCTCGAAGGACC	tRF-3	21	ExactMatch	304.1671	0.0000	0.0000	216.0082	291.4772	126.0557	77.94434	4
AS-tDR-006810	-	tRF-20-8B8SOUPR	Pro-TGG-1-1	54	73	GGCTCGTTGGTCTAGTGGTATGATTCTCGCTTTGGGTGCGAGAGGTCCCGGGTTCAAATCCCGGACGAGCCCCCA	75	)))))))..))).........(((.))))).......(((((.....))))).......((((((((((((....	TCAAATCCCGGACGAGCCCC	i-tRF	20	ExactMatch	152.0835	0.0000	244.5287	0.0000	291.4772	126.0557	77.93949	4
AS-tDR-006810	-	tRF-20-8B8SOUPR	pre-Pro-TGG-1-1	94	113	ATAAATGAACACTCTTAAAGAATAGAATCTCTCCAGTTCTGGCTCGTTGGTCTAGTGGTATGATTCTCGCTTTGGGTGCGAGAGGTCCCGGGTTCAAATCCCGGACGAGCCCCTTTACTTTCCTTTCCGTTTCATCTTTCTCTCTTTAAAGT	152	..........(((.(((((((..(((((.......)))))(((((((................(((((((.......)))))))...(((((.......))))))))))))...............................))))))))))	TCAAATCCCGGACGAGCCCC	tRF-1	20	ExactMatch	152.0835	0.0000	244.5287	0.0000	291.4772	126.0557	77.93949	4
AS-tDR-009325	-	-	Ser-AGA-2-1	68	85	GTAGTCGTGGCCGAGTGGTTAAGGCGATGGACTAGAAATCCATTGGGGTCTCCCCGCGCAGGTTCGAATCCTGCCGACTACGCCA	85	)))))))..)))..........(((.))))).......(((((.))))...((((..))))).......((((((((((((....	ATCCTGCCGACTACGCCG	tRF-3	18	18A>G	0.0000	207.2797	122.2643	0.0000	291.4772	154.0681	77.90613	4
AS-tDR-009325	-	-	Ser-AGA-2-2	68	85	GTAGTCGTGGCCGAGTGGTTAAGGCGATGGACTAGAAATCCATTGGGGTCTCCCCGCGCAGGTTCGAATCCTGCCGACTACGCCA	85	)))))))..)))..........(((.))))).......(((((.))))...((((..))))).......((((((((((((....	ATCCTGCCGACTACGCCG	tRF-3	18	18A>G	0.0000	207.2797	122.2643	0.0000	291.4772	154.0681	77.90613	4
AS-tDR-009325	-	-	Ser-AGA-2-3	68	85	GTAGTCGTGGCCGAGTGGTTAAGGCGATGGACTAGAAATCCATTGGGGTCTCCCCGCGCAGGTTCGAATCCTGCCGACTACGCCA	85	)))))))..)))..........(((.))))).......(((((.))))...((((..))))).......((((((((((((....	ATCCTGCCGACTACGCCG	tRF-3	18	18A>G	0.0000	207.2797	122.2643	0.0000	291.4772	154.0681	77.90613	4
AS-tDR-009325	-	-	Ser-AGA-2-4	68	85	GTAGTCGTGGCCGAGTGGTTAAGGCGATGGACTAGAAATCCATTGGGGTCTCCCCGCGCAGGTTCGAATCCTGCCGACTACGCCA	85	)))))))..)))..........(((.))))).......(((((.))))...((((..))))).......((((((((((((....	ATCCTGCCGACTACGCCG	tRF-3	18	18A>G	0.0000	207.2797	122.2643	0.0000	291.4772	154.0681	77.90613	4
AS-tDR-009325	-	-	Ser-AGA-2-5	68	85	GTAGTCGTGGCCGAGTGGTTAAGGCGATGGACTAGAAATCCATTGGGGTCTCCCCGCGCAGGTTCGAATCCTGCCGACTACGCCA	85	)))))))..)))..........(((.))))).......(((((.))))...((((..))))).......((((((((((((....	ATCCTGCCGACTACGCCG	tRF-3	18	18A>G	0.0000	207.2797	122.2643	0.0000	291.4772	154.0681	77.90613	4
AS-tDR-009325	-	-	Ser-AGA-2-6	68	85	GTAGTCGTGGCCGAGTGGTTAAGGCGATGGACTAGAAATCCATTGGGGTCTCCCCGCGCAGGTTCGAATCCTGCCGACTACGCCA	85	)))))))..)))..........(((.))))).......(((((.))))...((((..))))).......((((((((((((....	ATCCTGCCGACTACGCCG	tRF-3	18	18A>G	0.0000	207.2797	122.2643	0.0000	291.4772	154.0681	77.90613	4
AS-tDR-009325	-	-	Ser-TGA-3-1	68	85	GTAGTCGTGGCCGAGTGGTTAAGGCGATGGACTTGAAATCCATTGGGGTCTCCCCGCGCAGGTTCGAATCCTGCCGACTACGCCA	85	)))))))..)))..........(((.))))).......(((((.))))...((((..))))).......((((((((((((....	ATCCTGCCGACTACGCCG	tRF-3	18	18A>G	0.0000	207.2797	122.2643	0.0000	291.4772	154.0681	77.90613	4
AS-tDR-009325	-	-	Ser-AGA-1-1	68	85	GTAGTCGTGGCCGAGTGGTTAAGGCGATGGACTAGAAATCCATTGGGGTTTCCCCGCGCAGGTTCGAATCCTGCCGACTACGCCA	85	)))))))..)))..........(((.))))).......(((((.))))...((((..))))).......((((((((((((....	ATCCTGCCGACTACGCCG	tRF-3	18	18A>G	0.0000	207.2797	122.2643	0.0000	291.4772	154.0681	77.90613	4
AS-tDR-009325	-	-	Ser-TGA-2-1	68	85	GTAGTCGTGGCCGAGTGGTTAAGGCGATGGACTTGAAATCCATTGGGGTTTCCCCGCGCAGGTTCGAATCCTGCCGACTACGCCA	85	)))))))..)))..........(((.))))).......(((((.))))...((((..))))).......((((((((((((....	ATCCTGCCGACTACGCCG	tRF-3	18	18A>G	0.0000	207.2797	122.2643	0.0000	291.4772	154.0681	77.90613	4
AS-tDR-009325	-	-	Ser-AGA-3-1	68	85	GTAGTCGTGGCCGAGTGGTTAAGGCGATGGACTAGAAATCCATTGGGGTTTCCCCACGCAGGTTCGAATCCTGCCGACTACGCCA	85	)))))))..)))..........(((.))))).......(((((.))))...((((..))))).......((((((((((((....	ATCCTGCCGACTACGCCG	tRF-3	18	18A>G	0.0000	207.2797	122.2643	0.0000	291.4772	154.0681	77.90613	4
AS-tDR-009325	-	-	Ser-AGA-4-1	68	85	GTAGTCGTGGCCGAGTGGTTAAGGTGATGGACTAGAAACCCATTGGGGTCTCCCCGCGCAGGTTCGAATCCTGCCGACTACGCCA	85	)))))))..)))..........(((.)))).........((((.))))...((((..))))).......((((((((((((....	ATCCTGCCGACTACGCCG	tRF-3	18	18A>G	0.0000	207.2797	122.2643	0.0000	291.4772	154.0681	77.90613	4
AS-tDR-008313	-	-	Arg-ACG-2-1	43	60	GGGCCAGTGGCGCAATGGATAACGCGTCTGACTACGGATCAGAAGATTCTAGGTTCGACTCCTGGCTGGCTCGCCA	76	)))))))..)))..........(((.))))).......(((((.....))))).......((((((((((((....	AAGATTCTAGGTTCGACT	i-tRF	18	ExactMatch	152.0835	0.0000	122.2643	196.3711	291.4772	0.0000	77.90210	4
AS-tDR-008313	-	-	Arg-ACG-2-2	43	60	GGGCCAGTGGCGCAATGGATAACGCGTCTGACTACGGATCAGAAGATTCTAGGTTCGACTCCTGGCTGGCTCGCCA	76	)))))))..)))..........(((.))))).......(((((.....))))).......((((((((((((....	AAGATTCTAGGTTCGACT	i-tRF	18	ExactMatch	152.0835	0.0000	122.2643	196.3711	291.4772	0.0000	77.90210	4
AS-tDR-008313	-	-	Arg-ACG-2-3	43	60	GGGCCAGTGGCGCAATGGATAACGCGTCTGACTACGGATCAGAAGATTCTAGGTTCGACTCCTGGCTGGCTCGCCA	76	)))))))..)))..........(((.))))).......(((((.....))))).......((((((((((((....	AAGATTCTAGGTTCGACT	i-tRF	18	ExactMatch	152.0835	0.0000	122.2643	196.3711	291.4772	0.0000	77.90210	4
AS-tDR-008313	-	-	Arg-ACG-2-4	43	60	GGGCCAGTGGCGCAATGGATAACGCGTCTGACTACGGATCAGAAGATTCTAGGTTCGACTCCTGGCTGGCTCGCCA	76	)))))))..)))..........(((.))))).......(((((.....))))).......((((((((((((....	AAGATTCTAGGTTCGACT	i-tRF	18	ExactMatch	152.0835	0.0000	122.2643	196.3711	291.4772	0.0000	77.90210	4
AS-tDR-008313	-	-	pre-Arg-ACG-2-3	83	100	AGACGCAGACTGAGTGGCCAGTAGTCAAAAGCGCAACCGAGGGCCAGTGGCGCAATGGATAACGCGTCTGACTACGGATCAGAAGATTCTAGGTTCGACTCCTGGCTGGCTCGGGTGTTAATCTTGGCTTTTTTTTTTTTTTTTTTTAAGAAA	153	.(((((...((((((((((((.((((....((((.((.(.....).)).))))..((((...(...((((((....).))))).)..)))).....)))).)))))).)))))))))))..((((((..................))))))..	AAGATTCTAGGTTCGACT	Other	18	ExactMatch	152.0835	0.0000	122.2643	196.3711	291.4772	0.0000	77.90210	4
AS-tDR-008245	-	-	pre-Tyr-GTA-8-1	117	134	CATTATTTTAGGAATTCTAGAAGATGAAGGGCTAGGGGTCCTTTCGATAGCTCAGTTGGTAGAGCGGAGGACTGTAGGTTCATTAAACTAAGGCATCCTTAGGTCGCTGGTTCGAATCCGGCTCGAAGGACGAAAGTTTTGAACTACGGGCTAATAATTCCAGAAATAAC	170	..(((((((.((((((......(((...(((((((.((((((((.....((((........))))))))))))..............((((((...))))))....)))))))..))).((((((.(((((....)))))......))))))...)))))).))))))).	TCCGGCTCGAAGGACCAA	tRF-1	18	16G>C	0.0000	165.8237	122.2643	157.0969	291.4772	0.0000	77.89255	4
AS-tDR-009209	-	-	Ser-AGA-2-1	1	18	GTAGTCGTGGCCGAGTGGTTAAGGCGATGGACTAGAAATCCATTGGGGTCTCCCCGCGCAGGTTCGAATCCTGCCGACTACGCCA	85	)))))))..)))..........(((.))))).......(((((.))))...((((..))))).......((((((((((((....	GTAGTCGTGGCCGAGTGA	tRF-5	18	18G>A	0.0000	248.7356	122.2643	157.0969	233.1818	0.0000	77.81681	4
AS-tDR-009209	-	-	Ser-AGA-2-2	1	18	GTAGTCGTGGCCGAGTGGTTAAGGCGATGGACTAGAAATCCATTGGGGTCTCCCCGCGCAGGTTCGAATCCTGCCGACTACGCCA	85	)))))))..)))..........(((.))))).......(((((.))))...((((..))))).......((((((((((((....	GTAGTCGTGGCCGAGTGA	tRF-5	18	18G>A	0.0000	248.7356	122.2643	157.0969	233.1818	0.0000	77.81681	4
AS-tDR-009209	-	-	Ser-AGA-2-3	1	18	GTAGTCGTGGCCGAGTGGTTAAGGCGATGGACTAGAAATCCATTGGGGTCTCCCCGCGCAGGTTCGAATCCTGCCGACTACGCCA	85	)))))))..)))..........(((.))))).......(((((.))))...((((..))))).......((((((((((((....	GTAGTCGTGGCCGAGTGA	tRF-5	18	18G>A	0.0000	248.7356	122.2643	157.0969	233.1818	0.0000	77.81681	4
AS-tDR-009209	-	-	Ser-AGA-2-4	1	18	GTAGTCGTGGCCGAGTGGTTAAGGCGATGGACTAGAAATCCATTGGGGTCTCCCCGCGCAGGTTCGAATCCTGCCGACTACGCCA	85	)))))))..)))..........(((.))))).......(((((.))))...((((..))))).......((((((((((((....	GTAGTCGTGGCCGAGTGA	tRF-5	18	18G>A	0.0000	248.7356	122.2643	157.0969	233.1818	0.0000	77.81681	4
AS-tDR-009209	-	-	Ser-AGA-2-5	1	18	GTAGTCGTGGCCGAGTGGTTAAGGCGATGGACTAGAAATCCATTGGGGTCTCCCCGCGCAGGTTCGAATCCTGCCGACTACGCCA	85	)))))))..)))..........(((.))))).......(((((.))))...((((..))))).......((((((((((((....	GTAGTCGTGGCCGAGTGA	tRF-5	18	18G>A	0.0000	248.7356	122.2643	157.0969	233.1818	0.0000	77.81681	4
AS-tDR-009209	-	-	Ser-AGA-2-6	1	18	GTAGTCGTGGCCGAGTGGTTAAGGCGATGGACTAGAAATCCATTGGGGTCTCCCCGCGCAGGTTCGAATCCTGCCGACTACGCCA	85	)))))))..)))..........(((.))))).......(((((.))))...((((..))))).......((((((((((((....	GTAGTCGTGGCCGAGTGA	tRF-5	18	18G>A	0.0000	248.7356	122.2643	157.0969	233.1818	0.0000	77.81681	4
AS-tDR-009209	-	-	Ser-TGA-3-1	1	18	GTAGTCGTGGCCGAGTGGTTAAGGCGATGGACTTGAAATCCATTGGGGTCTCCCCGCGCAGGTTCGAATCCTGCCGACTACGCCA	85	)))))))..)))..........(((.))))).......(((((.))))...((((..))))).......((((((((((((....	GTAGTCGTGGCCGAGTGA	tRF-5	18	18G>A	0.0000	248.7356	122.2643	157.0969	233.1818	0.0000	77.81681	4
AS-tDR-009209	-	-	Ser-AGA-1-1	1	18	GTAGTCGTGGCCGAGTGGTTAAGGCGATGGACTAGAAATCCATTGGGGTTTCCCCGCGCAGGTTCGAATCCTGCCGACTACGCCA	85	)))))))..)))..........(((.))))).......(((((.))))...((((..))))).......((((((((((((....	GTAGTCGTGGCCGAGTGA	tRF-5	18	18G>A	0.0000	248.7356	122.2643	157.0969	233.1818	0.0000	77.81681	4
AS-tDR-009209	-	-	Ser-TGA-2-1	1	18	GTAGTCGTGGCCGAGTGGTTAAGGCGATGGACTTGAAATCCATTGGGGTTTCCCCGCGCAGGTTCGAATCCTGCCGACTACGCCA	85	)))))))..)))..........(((.))))).......(((((.))))...((((..))))).......((((((((((((....	GTAGTCGTGGCCGAGTGA	tRF-5	18	18G>A	0.0000	248.7356	122.2643	157.0969	233.1818	0.0000	77.81681	4
AS-tDR-009209	-	-	Ser-AGA-3-1	1	18	GTAGTCGTGGCCGAGTGGTTAAGGCGATGGACTAGAAATCCATTGGGGTTTCCCCACGCAGGTTCGAATCCTGCCGACTACGCCA	85	)))))))..)))..........(((.))))).......(((((.))))...((((..))))).......((((((((((((....	GTAGTCGTGGCCGAGTGA	tRF-5	18	18G>A	0.0000	248.7356	122.2643	157.0969	233.1818	0.0000	77.81681	4
AS-tDR-009209	-	-	Ser-AGA-4-1	1	18	GTAGTCGTGGCCGAGTGGTTAAGGTGATGGACTAGAAACCCATTGGGGTCTCCCCGCGCAGGTTCGAATCCTGCCGACTACGCCA	85	)))))))..)))..........(((.)))).........((((.))))...((((..))))).......((((((((((((....	GTAGTCGTGGCCGAGTGA	tRF-5	18	18G>A	0.0000	248.7356	122.2643	157.0969	233.1818	0.0000	77.81681	4
AS-tDR-009209	-	-	pre-Ser-AGA-3-1	41	58	CAGTACAGTGACTTATGCTAATGGACAAAGTGTCCTTCACGTAGTCGTGGCCGAGTGGTTAAGGCGATGGACTAGAAATCCATTGGGGTTTCCCCACGCAGGTTCGAATCCTGCCGACTACGGTCCCTTTCTTGTTGGAAAGGGAGTCTACTGACACCTTGC	162	..((.(((((((..........((((.....))))....((((((((..(((..........)))..(((....(((((((....))))))).))).(((((.......))))))))))))).(((((((((....)))))))))))).)))))).......	GTAGTCGTGGCCGAGTGA	Other	18	18G>A	0.0000	248.7356	122.2643	157.0969	233.1818	0.0000	77.81681	4
AS-tDR-009209	-	-	pre-Ser-TGA-2-1	41	58	ATTATAAGTTCACCCCAGCCGTCAGCGATGGCGTAGGTAGGTAGTCGTGGCCGAGTGGTTAAGGCGATGGACTTGAAATCCATTGGGGTTTCCCCGCGCAGGTTCGAATCCTGCCGACTACGGTTTTACCAGGTGCAGTTCCCGCCTTTCCTCAAAACTTAC	162	....((((((.(((...((((((...))))))...))).(((.......)))..(.((..((((((.((.((((((((.((...((((...))))..(((((.......))))).......)).)))..))))).)).....)))))).)).)..)))))).	GTAGTCGTGGCCGAGTGA	Other	18	18G>A	0.0000	248.7356	122.2643	157.0969	233.1818	0.0000	77.81681	4
AS-tDR-009209	-	-	pre-Ser-AGA-2-1	41	58	ATGGAAACATGTAAGACATTTAATAAGGTTTTTGGTATCTGTAGTCGTGGCCGAGTGGTTAAGGCGATGGACTAGAAATCCATTGGGGTCTCCCCGCGCAGGTTCGAATCCTGCCGACTACGGCAGTGGGTTTTTGCATCTTCAAGCAGGTTTCATCCGACC	162	(((....)))................((((..(((.((((((.(((.(((((....))))).)))((((...((((((((((((((((....)))..(((((.......))))).........))))))))))))))))).....)))))).)))...))))	GTAGTCGTGGCCGAGTGA	Other	18	18G>A	0.0000	248.7356	122.2643	157.0969	233.1818	0.0000	77.81681	4
AS-tDR-009209	-	-	pre-Ser-AGA-2-2	41	58	AATTCTGTTTAAAGATGTGAAGGGAGCCTTCTCCATTCGTGTAGTCGTGGCCGAGTGGTTAAGGCGATGGACTAGAAATCCATTGGGGTCTCCCCGCGCAGGTTCGAATCCTGCCGACTACGGGATGTTTTACTGAGAACAGTTCAGCGAGGAAATAGGATC	162	.(((((((((.....((((..(((((((((..(((((((.((.......)))))))))..))))(((((((.......)))))))....)))))..))))..((((.((((((.......))))))......(((((.....))))))))).))))))))).	GTAGTCGTGGCCGAGTGA	Other	18	18G>A	0.0000	248.7356	122.2643	157.0969	233.1818	0.0000	77.81681	4
AS-tDR-009209	-	-	pre-Ser-AGA-2-3	41	58	GTCATTTCACCAATCTATCAAAGGGTGAAGTTCCACAGCTGTAGTCGTGGCCGAGTGGTTAAGGCGATGGACTAGAAATCCATTGGGGTCTCCCCGCGCAGGTTCGAATCCTGCCGACTACGGGGTGGTTTTTGCTCCCAGTGAGCTAACTTAACCCATCTG	162	......................((((.(((((((((..(((((((((..(((..........))).(((((.......))))).((((...))))..(((((.......)))))))))))))).)))).....((((.....)))).))))).)))).....	GTAGTCGTGGCCGAGTGA	Other	18	18G>A	0.0000	248.7356	122.2643	157.0969	233.1818	0.0000	77.81681	4
AS-tDR-009209	-	-	pre-Ser-AGA-2-4	41	58	TCTCATGTCTATACCGTGAAAAAAAACGTTGTGATTCTGTGTAGTCGTGGCCGAGTGGTTAAGGCGATGGACTAGAAATCCATTGGGGTCTCCCCGCGCAGGTTCGAATCCTGCCGACTACGAGTTCGAGGTTTTAGATAATTAACAACAGAAAATTTAGAA	162	.....((((((.(((.((((.......((..(((((......)))))..))...((((((.....((((((.......))))))((((...))))..(((((.......))))).))))))...)))).)))..))))))......................	GTAGTCGTGGCCGAGTGA	Other	18	18G>A	0.0000	248.7356	122.2643	157.0969	233.1818	0.0000	77.81681	4
AS-tDR-009209	-	-	Ser-TGA-4-1	1	18	GTAGTCGTGGCCGAGTGGTTAAGGCGATGGACTTGAAATCCATTGGGGTTTCCCCGCGCAGGTTCGAATCCTGTCGGCTACGCCA	85	)))))))..)))..........(((.))))).......(((((.))))...((((..))))).......((((((((((((....	GTAGTCGTGGCCGAGTGA	tRF-5	18	18G>A	0.0000	248.7356	122.2643	157.0969	233.1818	0.0000	77.81681	4
AS-tDR-007333	-	-	Gly-GCC-4-1	1	28	GCATAGGTGGTTCAGTGGTAGAATTCTTGCCTGCCACGCAGGAGGCCCAGGTTTGATTCCTGGCCCATGCACCA	74	)))).))..)))).......((((.))))).......(((((....))))).......(((((((.((((....	GCATTGGTGGTTCAGTGGTAGAATTCTT	tRF-5	28	5A>T	0.0000	165.8237	183.3965	314.1937	174.8863	0.0000	77.72857	4
AS-tDR-007333	-	-	pre-Gly-GCC-4-1	41	68	AGCTCTGCTGTGACAGCTTCCATTGGCATTTGCCATCAGTGCATAGGTGGTTCAGTGGTAGAATTCTTGCCTGCCACGCAGGAGGCCCAGGTTTGATTCCTGGCCCATGCAGCACGCCCTCCCATTTTGGTGCTGCAGCAGCACCAAGGCG	151	.(((.((((((..((((..(((.((((....))))...((((....(((((.....(((((.....))))).)))))(((.(.((((.(((.......)))))))).))).))))............))).))))..))))))....))).	GCATTGGTGGTTCAGTGGTAGAATTCTT	Other	28	5A>T	0.0000	165.8237	183.3965	314.1937	174.8863	0.0000	77.72857	4
AS-tDR-011396	-	-	pre-Leu-CAG-1-1	85	104	GGGTCCCAGCCATGCCAGCGGCGAAGCGCCCCGGCGCGCCGTCAGGATGGCCGAGCGGTCTAAGGCGCTGCGTTCAGGTCGCAGTCTCCCCTGGAGGCGTGGGTTCGAATCCCACTCCTGACAAGCCGACCTTTTGGCCCGCCCGCCGGAGGGCAACGCCCAT	163	((((....(((...((.((((((..((((....)))).((....))..(((((((.((((...(((..((...(((((.....((((((...))))))(((((.......))))).))))))).))))))).))))))))).)))).))..)))...))))..	TCTCCCCTGGAGGCGTGGGT	Other	20	ExactMatch	0.0000	165.8237	122.2643	137.4597	233.1818	0.0000	77.72459	4
AS-tDR-011396	-	-	pre-Leu-CAG-1-2	85	104	GGGTCCCAGCCATGCCAGCGGCGACGCGCCCCGGCGCGCCGTCAGGATGGCCGAGCGGTCTAAGGCGCTGCGTTCAGGTCGCAGTCTCCCCTGGAGGCGTGGGTTCGAATCCCACTCCTGACAAGCCGACCTTTTGGCCCGCCCGCCGGAGGGCAACGCCCAT	163	((((....(((...((.((((((.(((((....))))).)))).((..(((((((.((((...(((..((...(((((.....((((((...))))))(((((.......))))).))))))).))))))).)))))))..)).)).))..)))...))))..	TCTCCCCTGGAGGCGTGGGT	Other	20	ExactMatch	0.0000	165.8237	122.2643	137.4597	233.1818	0.0000	77.72459	4
AS-tDR-011396	-	-	pre-Leu-CAG-1-3	85	104	GGGTCCCAGCCATGCCAGCGGCGACGCGCCCCGGCGCGCCGTCAGGATGGCCGAGCGGTCTAAGGCGCTGCGTTCAGGTCGCAGTCTCCCCTGGAGGCGTGGGTTCGAATCCCACTCCTGACAAGCCGACCTTTTGGCCCGCCCGCCGGAGGGCAACGCCCAT	163	((((....(((...((.((((((.(((((....))))).)))).((..(((((((.((((...(((..((...(((((.....((((((...))))))(((((.......))))).))))))).))))))).)))))))..)).)).))..)))...))))..	TCTCCCCTGGAGGCGTGGGT	Other	20	ExactMatch	0.0000	165.8237	122.2643	137.4597	233.1818	0.0000	77.72459	4
AS-tDR-011396	-	-	pre-Leu-CAG-1-4	85	104	GGGTCCCAGCCATGCCAGCGGCGACGCGCCCCGGCGCGCCGTCAGGATGGCCGAGCGGTCTAAGGCGCTGCGTTCAGGTCGCAGTCTCCCCTGGAGGCGTGGGTTCGAATCCCACTCCTGACAAGCCGACCTTTTGGCCCGCCCGCCGGAGGGCAACGCCCAT	163	((((....(((...((.((((((.(((((....))))).)))).((..(((((((.((((...(((..((...(((((.....((((((...))))))(((((.......))))).))))))).))))))).)))))))..)).)).))..)))...))))..	TCTCCCCTGGAGGCGTGGGT	Other	20	ExactMatch	0.0000	165.8237	122.2643	137.4597	233.1818	0.0000	77.72459	4
AS-tDR-011396	-	-	pre-Leu-CAG-1-5	85	104	GGGTCCCAGCCATGCCAGCGGCGACGCGCCCCGGCGCGCCGTCAGGATGGCCGAGCGGTCTAAGGCGCTGCGTTCAGGTCGCAGTCTCCCCTGGAGGCGTGGGTTCGAATCCCACTCCTGACAAGCCGACCTTTTGGCCCGCCCGCCGGAGGGCAACGCCCAT	163	((((....(((...((.((((((.(((((....))))).)))).((..(((((((.((((...(((..((...(((((.....((((((...))))))(((((.......))))).))))))).))))))).)))))))..)).)).))..)))...))))..	TCTCCCCTGGAGGCGTGGGT	Other	20	ExactMatch	0.0000	165.8237	122.2643	137.4597	233.1818	0.0000	77.72459	4
AS-tDR-011396	-	-	pre-Leu-CAG-2-1	85	104	GAGGAACTACATCAGACCCCAAAATAGTCTCTCCTAGGAAGTCAGGATGGCCGAGCGGTCTAAGGCGCTGCGTTCAGGTCGCAGTCTCCCCTGGAGGCGTGGGTTCGAATCCCACTTCTGACAAGCGCTCTTTTCCGGTATTTCAGAAGAGAAATCTTCGACG	163	(((..((((...............))))..)))....((((((.(((.((((....))))...((((((..((.((((.....((((((...))))))(((((.......))))).)))))).))))))....))).).))))).(((((....)))))....	TCTCCCCTGGAGGCGTGGGT	Other	20	ExactMatch	0.0000	165.8237	122.2643	137.4597	233.1818	0.0000	77.72459	4
AS-tDR-008485	-	-	pre-Gln-CTG-5-1	63	81	TAGGTCACCTATGACTTTAGGAAATGCTAGTTCAGCTTCAGGTTCCATGGTGTAATGGTTAGCACTCTGGACTCTGAATCCGGTAATCCGAGTTCAAATCTCGGTGGAACCTTGGATTTAGTCCTCTGCAGTCAAATCCCCATCGTCTCTCC	152	((((...))))(((((.((((....(((((((((..(((((..((((.(((((........))))).))))..)))))...(((...(((((.......)))))....))).)))).)))))..)))).)))))..................	CACTCTGGACTCTGAATCA	Other	19	19C>A	152.0835	165.8237	0.0000	0.0000	233.1818	126.0557	77.67774	4
AS-tDR-008485	-	-	Gln-CTG-7-1	23	41	GGTTCCATGGTGTAATGGTAAGCACTCTGGACTCTGAATCCAGCCATCTGAGTTCGAGTCTCTGTGGAACCTCCA	75	)))))))..))))........((((.))))).......(((((....).))).......(((.((((((((....	CACTCTGGACTCTGAATCA	i-tRF	19	19C>A	152.0835	165.8237	0.0000	0.0000	233.1818	126.0557	77.67774	4
AS-tDR-008485	-	-	pre-Gln-CTG-7-1	63	81	TATTAGGAATCCACACACCTGCAGAAAACTTGCATTGTGAGGTTCCATGGTGTAATGGTAAGCACTCTGGACTCTGAATCCAGCCATCTGAGTTCGAGTCTCTGTGGAACCTTTCTGTGTAACTGGGACGATAATGCCGTCTTTTACTCCCT	152	.....(((....(((((..(((((.....)))))....((((((((((.((((........))))...((((((.(((..(((....)))..)))))))))..))))))))))..)))))....((((((.......))))))....)))..	CACTCTGGACTCTGAATCA	Other	19	19C>A	152.0835	165.8237	0.0000	0.0000	233.1818	126.0557	77.67774	4
AS-tDR-008485	-	-	Gln-CTG-chr19-4	23	41	GTTTCCATGGTGTAATGGTGAGCACTCTGGACTCTGAATCCAGAAATACATTCAAAGAATTAAGAACACCA	71	))))..)..))))........((((.))))).......(((((......))).....((((..((((....	CACTCTGGACTCTGAATCA	i-tRF	19	19C>A	152.0835	165.8237	0.0000	0.0000	233.1818	126.0557	77.67774	4
AS-tDR-008485	-	-	pre-Gln-CTG-chr19-4	63	81	TAGACAGAGAGTTCAAAGCAGCTATTAGAAATACATTCATGTTTCCATGGTGTAATGGTGAGCACTCTGGACTCTGAATCCAGAAATACATTCAAAGAATTAAGAACACTATGTTTAAATAATTAAAGAAAAATCACTGCTTCACATT	148	((((((.((.((((...((.(((((......(((((.((((....))))))))))))))..))..((((((.......))))))...................)))).)).))))))...............................	CACTCTGGACTCTGAATCA	Other	19	19C>A	152.0835	165.8237	0.0000	0.0000	233.1818	126.0557	77.67774	4
AS-tDR-008485	-	-	Gln-CTG-9-1	23	41	GGTTCCATGGGTTAATGGTGAGCACCCTGGACTCTGAATCAAGCGATCCGAGTTCAAATCTCGGTGGTACCTCCA	75	))).)))...)))........(.((.)).)).......((.((....))))).......((((((((.(((....	CACTCTGGACTCTGAATCA	i-tRF	19	4C>T	152.0835	165.8237	0.0000	0.0000	233.1818	126.0557	77.67774	4
AS-tDR-008485	-	-	pre-Gln-CTG-9-1	63	81	ACTTGTCAAATGCTCATAACTGAGAGTATTCTCAACAGCTGGTTCCATGGGTTAATGGTGAGCACCCTGGACTCTGAATCAAGCGATCCGAGTTCAAATCTCGGTGGTACCTTGGTGTCTGCTGGCCTTTTACTCTGGAGCCAGAAGCCACT	152	..(((...(((((((........)))))))..)))...(((((((((.((((....(((.(((....(((((((.((.((....)))).))))))).........(..((....))..).))).)))....)))))))))))))........	CACTCTGGACTCTGAATCA	Other	19	4C>T	152.0835	165.8237	0.0000	0.0000	233.1818	126.0557	77.67774	4
AS-tDR-005424	-	tRF-17-9NH57SJ	Val-CAC-6-1	16	32	GTTTCCGTAGTGGAGTGGTTATCACGTTCGCCTCACACGCGAAAGGTCCCCGGTTTGAAACCAGGCGGAAACACCA	76	)))))))..))))........((((.))))).......(((((.....)).)).......((.(((((((((....	TGGTTATCACGTTCGCC	i-tRF	17	ExactMatch	0.0000	207.2797	244.5287	157.0969	0.0000	280.1238	77.64379	4
AS-tDR-011471	-	-	Met-CAT-1-1	34	54	GCCTCGTTAGCGCAGTAGGTAGCGCGTCAGTCTCATAATCTGAAGGTCGTGAGTTCGATCCTCACACGGGGCACCA	76	)))))))..))))........((((.)))).........((((.....))))).......((((((((((((....	CATAATCTGAAGGTCGTGAGC	i-tRF	21	21T>C	0.0000	165.8237	122.2643	196.3711	0.0000	168.0743	77.59019	4
AS-tDR-011471	-	-	Met-CAT-6-1	34	54	GCCTCGTTAGCGCAGTAGGCAGCGCGTCAGTCTCATAATCTGAAGGTCGTGAGTTCGAGCCTCACACGGGGCACCA	76	)))))))..))))........((((.)))).........((((.....))))).......((((((((((((....	CATAATCTGAAGGTCGTGAGC	i-tRF	21	21T>C	0.0000	165.8237	122.2643	196.3711	0.0000	168.0743	77.59019	4
AS-tDR-004475	-	tRF-20-HENBRRX3	Met-CAT-2-1	35	54	GCCCTCTTAGCGCAGTGGGCAGCGCGTCAGTCTCATAATCTGAAGGTCCTGAGTTCGAGCCTCAGAGAGGGCACCA	76	)))))))..))))........((((.)))).........((((.....))))).......((((((((((((....	ATAATCTGAAGGTCCTGAGT	i-tRF	20	ExactMatch	152.0835	0.0000	183.3965	0.0000	233.1818	154.0681	77.58712	4
AS-tDR-004475	-	tRF-20-HENBRRX3	Met-CAT-3-1	35	54	GCCTCCTTAGCGCAGTAGGCAGCGCGTCAGTCTCATAATCTGAAGGTCCTGAGTTCGAACCTCAGAGGGGGCACCA	76	)))))))..))))........((((.)))).........((((.....))))).......((((((((((((....	ATAATCTGAAGGTCCTGAGT	i-tRF	20	ExactMatch	152.0835	0.0000	183.3965	0.0000	233.1818	154.0681	77.58712	4
AS-tDR-004475	-	tRF-20-HENBRRX3	Met-CAT-3-2	35	54	GCCTCCTTAGCGCAGTAGGCAGCGCGTCAGTCTCATAATCTGAAGGTCCTGAGTTCGAACCTCAGAGGGGGCACCA	76	)))))))..))))........((((.)))).........((((.....))))).......((((((((((((....	ATAATCTGAAGGTCCTGAGT	i-tRF	20	ExactMatch	152.0835	0.0000	183.3965	0.0000	233.1818	154.0681	77.58712	4
AS-tDR-004475	-	tRF-20-HENBRRX3	Met-CAT-4-1	35	54	GCCCTCTTAGCGCAGCGGGCAGCGCGTCAGTCTCATAATCTGAAGGTCCTGAGTTCGAGCCTCAGAGAGGGCACCA	76	)))))))..))))........((((.)))).........((((.....))))).......((((((((((((....	ATAATCTGAAGGTCCTGAGT	i-tRF	20	ExactMatch	152.0835	0.0000	183.3965	0.0000	233.1818	154.0681	77.58712	4
AS-tDR-004475	-	tRF-20-HENBRRX3	Met-CAT-4-2	35	54	GCCCTCTTAGCGCAGCGGGCAGCGCGTCAGTCTCATAATCTGAAGGTCCTGAGTTCGAGCCTCAGAGAGGGCACCA	76	)))))))..))))........((((.)))).........((((.....))))).......((((((((((((....	ATAATCTGAAGGTCCTGAGT	i-tRF	20	ExactMatch	152.0835	0.0000	183.3965	0.0000	233.1818	154.0681	77.58712	4
AS-tDR-004475	-	tRF-20-HENBRRX3	Met-CAT-4-3	35	54	GCCCTCTTAGCGCAGCGGGCAGCGCGTCAGTCTCATAATCTGAAGGTCCTGAGTTCGAGCCTCAGAGAGGGCACCA	76	)))))))..))))........((((.)))).........((((.....))))).......((((((((((((....	ATAATCTGAAGGTCCTGAGT	i-tRF	20	ExactMatch	152.0835	0.0000	183.3965	0.0000	233.1818	154.0681	77.58712	4
AS-tDR-004475	-	tRF-20-HENBRRX3	Met-CAT-5-1	35	54	GCCCTCTTAGCGCAGCTGGCAGCGCGTCAGTCTCATAATCTGAAGGTCCTGAGTTCAAGCCTCAGAGAGGGCACCA	76	)))))))..))))........((((.)))).........((((.....))))).......((((((((((((....	ATAATCTGAAGGTCCTGAGT	i-tRF	20	ExactMatch	152.0835	0.0000	183.3965	0.0000	233.1818	154.0681	77.58712	4
AS-tDR-004475	-	tRF-20-HENBRRX3	pre-Met-CAT-2-1	75	94	GCATTTTCTTACAGGAGGTAGCAAGCTTGTCTAAGCAGAGGCCCTCTTAGCGCAGTGGGCAGCGCGTCAGTCTCATAATCTGAAGGTCCTGAGTTCGAGCCTCAGAGAGGGCAGCTGTTTTGTTGTGCTACGAATGCAGCAAATGTTCGGATG	153	((((((((.....)))))).))......(((..((((...((((((...((((........)))).............(((((.((..(.......)..))))))))))))).((((((((((......))))).)))))...))))..))).	ATAATCTGAAGGTCCTGAGT	Other	20	ExactMatch	152.0835	0.0000	183.3965	0.0000	233.1818	154.0681	77.58712	4
AS-tDR-004475	-	tRF-20-HENBRRX3	pre-Met-CAT-3-1	75	94	TCATCTTGGTAGAGCCGTTGGTTAAGCGGGAGAGACAGTTGCCTCCTTAGCGCAGTAGGCAGCGCGTCAGTCTCATAATCTGAAGGTCCTGAGTTCGAACCTCAGAGGGGGCAAGGCGTCTGTTTTGCCATTTTACTTCTTCTTGATCCAAAA	153	.......((.....)).(((((((((.(((((.(((.(((((((.((......)).)))))))..))).(((((....(((((.(((..((....)).)))))))).)))))..((((.......))))......))))).))))).))))..	ATAATCTGAAGGTCCTGAGT	Other	20	ExactMatch	152.0835	0.0000	183.3965	0.0000	233.1818	154.0681	77.58712	4
AS-tDR-004475	-	tRF-20-HENBRRX3	pre-Met-CAT-4-3	75	94	GGAAATTCCTGTGGAAGCTGGCGCGTTGATGCACTTCGTCGCCCTCTTAGCGCAGCGGGCAGCGCGTCAGTCTCATAATCTGAAGGTCCTGAGTTCGAGCCTCAGAGAGGGCAGCTTTTGCAAGTGAACGCTTACCTTCCCGGCACTTGTGAT	153	((.....)).(((((..(((((((((.((......))...((((.((......)).)))).)))))))))..)).......((((((...(.(((((.((((......)))).((....))...))))).)..))))))....))).......	ATAATCTGAAGGTCCTGAGT	Other	20	ExactMatch	152.0835	0.0000	183.3965	0.0000	233.1818	154.0681	77.58712	4
AS-tDR-004475	-	tRF-20-HENBRRX3	pre-Met-CAT-5-1	75	94	ACACTTCGACAAAATGGATGTTGCCCGAGCTCAACAGCAAGCCCTCTTAGCGCAGCTGGCAGCGCGTCAGTCTCATAATCTGAAGGTCCTGAGTTCAAGCCTCAGAGAGGGCATCACTTCTGCCAAAGAAGTTGGATACACTAAATATCGGAA	153	....(((((.....(((.(((...((..(((....)))..((((((((((.((.((((((.....))))))((((..(((....)))..)))).....))))..))))))))...((((((.....)))))).))..))))))....))))).	ATAATCTGAAGGTCCTGAGT	Other	20	ExactMatch	152.0835	0.0000	183.3965	0.0000	233.1818	154.0681	77.58712	4
AS-tDR-001130	-	tRF-17-79MP9PP	Val-AAC-3-1	1	17	GTTTCCGTAGTGTAGTGGTTATCACGTTCGCCTAACACGCGAAAGGTCCCTGGATCAAAACCAGGCGGAAACACCA	76	)))))))..)))..........(((.))))).......(((((.....))))).......((((((((((((....	GTTTCCGTAGTGTAGTG	tRF-5	17	ExactMatch	152.0835	207.2797	0.0000	235.6453	233.1818	0.0000	77.58652	4
AS-tDR-001130	-	tRF-17-79MP9PP	Val-AAC-5-1	1	17	GTTTCCGTAGTGTAGTGGTTATCACGTTTGCCTAACACGCGAAAGGTCCCCGGTTCGAAACCGGGCAGAAACACCA	76	))))).)..)))..........(((.))))).......(((((.....))))).......((((((.(((((....	GTTTCCGTAGTGTAGTG	tRF-5	17	ExactMatch	152.0835	207.2797	0.0000	235.6453	233.1818	0.0000	77.58652	4
AS-tDR-001130	-	tRF-17-79MP9PP	pre-Val-AAC-5-1	41	57	TTTAACTAATTCAAAACTGAAAAACACTCTCACTAAGCGAGTTTCCGTAGTGTAGTGGTTATCACGTTTGCCTAACACGCGAAAGGTCCCCGGTTCGAAACCGGGCAGAAACAGAGCGTAGTTTCGTTTTTTTGGTTGTTTTTTTTTTTTTTT	153	..(((((((...(((((.((((..((((..((((..(((......))))))).))))......((((((..........(....)...((((((.....))))))........))))))..))))))))).)))))))...............	GTTTCCGTAGTGTAGTG	Other	17	ExactMatch	152.0835	207.2797	0.0000	235.6453	233.1818	0.0000	77.58652	4
AS-tDR-001130	-	tRF-17-79MP9PP	Val-CAC-7-1	1	17	GTTTCCGTAGTGTAGTGGTTATTATGTTCGCCTCACACGCGAAAAGTCCCCGGTTCGAAATCAGGCGGGAACACCA	76	)))))))..)))..........(((.))))).......(((((.....)).)).......((.(((((((((....	GTTTCCGTAGTGTAGTG	tRF-5	17	ExactMatch	152.0835	207.2797	0.0000	235.6453	233.1818	0.0000	77.58652	4
AS-tDR-013553	-	-	Ala-AGC-7-1	34	53	GGGGGTGTAGCTCAGTGGTAGAGCGCGTGCTTAGCATGCACGAGGCCCCGGGTTCAATCCCTGGCACCTCCACCA	75	)))))))..)))).......((((.))))).......(((((.....))))).......((((((((((((....	GCATGCACGAGGCCCCGGGT	i-tRF	20	ExactMatch	0.0000	165.8237	122.2643	0.0000	174.8863	126.0557	77.57686	4
AS-tDR-013553	-	-	pre-Ala-AGC-7-1	74	93	TAAATTATAATGTTTAGAACAAAAAAAAGGCTATTGCAACGGGGGTGTAGCTCAGTGGTAGAGCGCGTGCTTAGCATGCACGAGGCCCCGGGTTCAATCCCTGGCACCTCCAGTAGTTGATACCACGTTGTGTATCACCACCAATGAAGACG	152	...........((((..............((....))...((.((((..((...((((((.(((((((((...))))))..((((..(((((.......)))))..)))).....)))..))))))...))....)))).)).....)))).	GCATGCACGAGGCCCCGGGT	Other	20	ExactMatch	0.0000	165.8237	122.2643	0.0000	174.8863	126.0557	77.57686	4
AS-tDR-000089	3014b	tRF-22-WB8Y3DUV2	Ser-AGA-2-1	64	85	GTAGTCGTGGCCGAGTGGTTAAGGCGATGGACTAGAAATCCATTGGGGTCTCCCCGCGCAGGTTCGAATCCTGCCGACTACGCCA	85	)))))))..)))..........(((.))))).......(((((.))))...((((..))))).......((((((((((((....	TCGAATCCTGCCGACTACGCCA	tRF-3	22	ExactMatch	0.0000	248.7356	183.3965	157.0969	0.0000	196.0867	77.57296	4
AS-tDR-000089	3014b	tRF-22-WB8Y3DUV2	Ser-AGA-2-2	64	85	GTAGTCGTGGCCGAGTGGTTAAGGCGATGGACTAGAAATCCATTGGGGTCTCCCCGCGCAGGTTCGAATCCTGCCGACTACGCCA	85	)))))))..)))..........(((.))))).......(((((.))))...((((..))))).......((((((((((((....	TCGAATCCTGCCGACTACGCCA	tRF-3	22	ExactMatch	0.0000	248.7356	183.3965	157.0969	0.0000	196.0867	77.57296	4
AS-tDR-000089	3014b	tRF-22-WB8Y3DUV2	Ser-AGA-2-3	64	85	GTAGTCGTGGCCGAGTGGTTAAGGCGATGGACTAGAAATCCATTGGGGTCTCCCCGCGCAGGTTCGAATCCTGCCGACTACGCCA	85	)))))))..)))..........(((.))))).......(((((.))))...((((..))))).......((((((((((((....	TCGAATCCTGCCGACTACGCCA	tRF-3	22	ExactMatch	0.0000	248.7356	183.3965	157.0969	0.0000	196.0867	77.57296	4
AS-tDR-000089	3014b	tRF-22-WB8Y3DUV2	Ser-AGA-2-4	64	85	GTAGTCGTGGCCGAGTGGTTAAGGCGATGGACTAGAAATCCATTGGGGTCTCCCCGCGCAGGTTCGAATCCTGCCGACTACGCCA	85	)))))))..)))..........(((.))))).......(((((.))))...((((..))))).......((((((((((((....	TCGAATCCTGCCGACTACGCCA	tRF-3	22	ExactMatch	0.0000	248.7356	183.3965	157.0969	0.0000	196.0867	77.57296	4
AS-tDR-000089	3014b	tRF-22-WB8Y3DUV2	Ser-AGA-2-5	64	85	GTAGTCGTGGCCGAGTGGTTAAGGCGATGGACTAGAAATCCATTGGGGTCTCCCCGCGCAGGTTCGAATCCTGCCGACTACGCCA	85	)))))))..)))..........(((.))))).......(((((.))))...((((..))))).......((((((((((((....	TCGAATCCTGCCGACTACGCCA	tRF-3	22	ExactMatch	0.0000	248.7356	183.3965	157.0969	0.0000	196.0867	77.57296	4
AS-tDR-000089	3014b	tRF-22-WB8Y3DUV2	Ser-AGA-2-6	64	85	GTAGTCGTGGCCGAGTGGTTAAGGCGATGGACTAGAAATCCATTGGGGTCTCCCCGCGCAGGTTCGAATCCTGCCGACTACGCCA	85	)))))))..)))..........(((.))))).......(((((.))))...((((..))))).......((((((((((((....	TCGAATCCTGCCGACTACGCCA	tRF-3	22	ExactMatch	0.0000	248.7356	183.3965	157.0969	0.0000	196.0867	77.57296	4
AS-tDR-000089	3014b	tRF-22-WB8Y3DUV2	Ser-TGA-3-1	64	85	GTAGTCGTGGCCGAGTGGTTAAGGCGATGGACTTGAAATCCATTGGGGTCTCCCCGCGCAGGTTCGAATCCTGCCGACTACGCCA	85	)))))))..)))..........(((.))))).......(((((.))))...((((..))))).......((((((((((((....	TCGAATCCTGCCGACTACGCCA	tRF-3	22	ExactMatch	0.0000	248.7356	183.3965	157.0969	0.0000	196.0867	77.57296	4
AS-tDR-000089	3014b	tRF-22-WB8Y3DUV2	Ser-AGA-1-1	64	85	GTAGTCGTGGCCGAGTGGTTAAGGCGATGGACTAGAAATCCATTGGGGTTTCCCCGCGCAGGTTCGAATCCTGCCGACTACGCCA	85	)))))))..)))..........(((.))))).......(((((.))))...((((..))))).......((((((((((((....	TCGAATCCTGCCGACTACGCCA	tRF-3	22	ExactMatch	0.0000	248.7356	183.3965	157.0969	0.0000	196.0867	77.57296	4
AS-tDR-000089	3014b	tRF-22-WB8Y3DUV2	Ser-TGA-2-1	64	85	GTAGTCGTGGCCGAGTGGTTAAGGCGATGGACTTGAAATCCATTGGGGTTTCCCCGCGCAGGTTCGAATCCTGCCGACTACGCCA	85	)))))))..)))..........(((.))))).......(((((.))))...((((..))))).......((((((((((((....	TCGAATCCTGCCGACTACGCCA	tRF-3	22	ExactMatch	0.0000	248.7356	183.3965	157.0969	0.0000	196.0867	77.57296	4
AS-tDR-000089	3014b	tRF-22-WB8Y3DUV2	Ser-AGA-3-1	64	85	GTAGTCGTGGCCGAGTGGTTAAGGCGATGGACTAGAAATCCATTGGGGTTTCCCCACGCAGGTTCGAATCCTGCCGACTACGCCA	85	)))))))..)))..........(((.))))).......(((((.))))...((((..))))).......((((((((((((....	TCGAATCCTGCCGACTACGCCA	tRF-3	22	ExactMatch	0.0000	248.7356	183.3965	157.0969	0.0000	196.0867	77.57296	4
AS-tDR-000089	3014b	tRF-22-WB8Y3DUV2	Ser-AGA-4-1	64	85	GTAGTCGTGGCCGAGTGGTTAAGGTGATGGACTAGAAACCCATTGGGGTCTCCCCGCGCAGGTTCGAATCCTGCCGACTACGCCA	85	)))))))..)))..........(((.)))).........((((.))))...((((..))))).......((((((((((((....	TCGAATCCTGCCGACTACGCCA	tRF-3	22	ExactMatch	0.0000	248.7356	183.3965	157.0969	0.0000	196.0867	77.57296	4
AS-tDR-009198	-	-	Pro-TGG-1-1	31	53	GGCTCGTTGGTCTAGTGGTATGATTCTCGCTTTGGGTGCGAGAGGTCCCGGGTTCAAATCCCGGACGAGCCCCCA	75	)))))))..))).........(((.))))).......(((((.....))))).......((((((((((((....	TTGGGGTGCGAGAGGTCCCGGGT	i-tRF	23	3T>G	152.0835	0.0000	183.3965	235.6453	0.0000	196.0867	77.56193	4
AS-tDR-009198	-	-	pre-Pro-TGG-1-1	71	93	ATAAATGAACACTCTTAAAGAATAGAATCTCTCCAGTTCTGGCTCGTTGGTCTAGTGGTATGATTCTCGCTTTGGGTGCGAGAGGTCCCGGGTTCAAATCCCGGACGAGCCCCTTTACTTTCCTTTCCGTTTCATCTTTCTCTCTTTAAAGT	152	..........(((.(((((((..(((((.......)))))(((((((................(((((((.......)))))))...(((((.......))))))))))))...............................))))))))))	TTGGGGTGCGAGAGGTCCCGGGT	Other	23	3T>G	152.0835	0.0000	183.3965	235.6453	0.0000	196.0867	77.56193	4
AS-tDR-001746	-	tRF-26-MI7O3B1NR8E	Asn-GTT-2-1	30	55	GTCTCTGTGGCGCAATCGGTTAGCGCGTTCGGCTGTTAACCGAAAGGTTGGTGGTTCGAGCCCACCCAGGGACGCCA	77	)))))))..)))).........((((.))))).......(((((.....))))).......((((((((((((....	CGGCTGTTAACCGAAAGGTTGGTGGT	i-tRF	26	ExactMatch	202.7781	0.0000	183.3965	0.0000	174.8863	140.0619	77.53852	4
AS-tDR-001746	-	tRF-26-MI7O3B1NR8E	Asn-GTT-2-2	30	55	GTCTCTGTGGCGCAATCGGTTAGCGCGTTCGGCTGTTAACCGAAAGGTTGGTGGTTCGAGCCCACCCAGGGACGCCA	77	)))))))..)))).........((((.))))).......(((((.....))))).......((((((((((((....	CGGCTGTTAACCGAAAGGTTGGTGGT	i-tRF	26	ExactMatch	202.7781	0.0000	183.3965	0.0000	174.8863	140.0619	77.53852	4
AS-tDR-001746	-	tRF-26-MI7O3B1NR8E	Asn-GTT-2-3	30	55	GTCTCTGTGGCGCAATCGGTTAGCGCGTTCGGCTGTTAACCGAAAGGTTGGTGGTTCGAGCCCACCCAGGGACGCCA	77	)))))))..)))).........((((.))))).......(((((.....))))).......((((((((((((....	CGGCTGTTAACCGAAAGGTTGGTGGT	i-tRF	26	ExactMatch	202.7781	0.0000	183.3965	0.0000	174.8863	140.0619	77.53852	4
AS-tDR-001746	-	tRF-26-MI7O3B1NR8E	Asn-GTT-2-4	30	55	GTCTCTGTGGCGCAATCGGTTAGCGCGTTCGGCTGTTAACCGAAAGGTTGGTGGTTCGAGCCCACCCAGGGACGCCA	77	)))))))..)))).........((((.))))).......(((((.....))))).......((((((((((((....	CGGCTGTTAACCGAAAGGTTGGTGGT	i-tRF	26	ExactMatch	202.7781	0.0000	183.3965	0.0000	174.8863	140.0619	77.53852	4
AS-tDR-001746	-	tRF-26-MI7O3B1NR8E	Asn-GTT-2-5	30	55	GTCTCTGTGGCGCAATCGGTTAGCGCGTTCGGCTGTTAACCGAAAGGTTGGTGGTTCGAGCCCACCCAGGGACGCCA	77	)))))))..)))).........((((.))))).......(((((.....))))).......((((((((((((....	CGGCTGTTAACCGAAAGGTTGGTGGT	i-tRF	26	ExactMatch	202.7781	0.0000	183.3965	0.0000	174.8863	140.0619	77.53852	4
AS-tDR-001746	-	tRF-26-MI7O3B1NR8E	Asn-GTT-2-6	30	55	GTCTCTGTGGCGCAATCGGTTAGCGCGTTCGGCTGTTAACCGAAAGGTTGGTGGTTCGAGCCCACCCAGGGACGCCA	77	)))))))..)))).........((((.))))).......(((((.....))))).......((((((((((((....	CGGCTGTTAACCGAAAGGTTGGTGGT	i-tRF	26	ExactMatch	202.7781	0.0000	183.3965	0.0000	174.8863	140.0619	77.53852	4
AS-tDR-001746	-	tRF-26-MI7O3B1NR8E	Asn-GTT-3-1	30	55	GTCTCTGTGGCGCAATCGGTTAGCGCATTCGGCTGTTAACCGAAAGGTTGGTGGTTCGAGCCCACCCAGGGACGCCA	77	)))))))..)))).........((((.))))).......(((((.....))))).......((((((((((((....	CGGCTGTTAACCGAAAGGTTGGTGGT	i-tRF	26	ExactMatch	202.7781	0.0000	183.3965	0.0000	174.8863	140.0619	77.53852	4
AS-tDR-001746	-	tRF-26-MI7O3B1NR8E	Asn-GTT-3-2	30	55	GTCTCTGTGGCGCAATCGGTTAGCGCATTCGGCTGTTAACCGAAAGGTTGGTGGTTCGAGCCCACCCAGGGACGCCA	77	)))))))..)))).........((((.))))).......(((((.....))))).......((((((((((((....	CGGCTGTTAACCGAAAGGTTGGTGGT	i-tRF	26	ExactMatch	202.7781	0.0000	183.3965	0.0000	174.8863	140.0619	77.53852	4
AS-tDR-001746	-	tRF-26-MI7O3B1NR8E	pre-Asn-GTT-2-1	70	95	TGCGCCCTTCCTATAGCGCCCAGTAGAACTAACAGTACCTGTCTCTGTGGCGCAATCGGTTAGCGCGTTCGGCTGTTAACCGAAAGGTTGGTGGTTCGAGCCCACCCAGGGACGCCTCTTTGAGCTTTTAAAGTATTCATGCATTGTCAATCAC	154	.(((((((.(((...((((((((.(((.....(((...))))))))).)))))..(((((((((((.....)).))))))))).)))..(((((.......))))).)))).))).....(((.....(((.(((....))).)))....))).	CGGCTGTTAACCGAAAGGTTGGTGGT	Other	26	ExactMatch	202.7781	0.0000	183.3965	0.0000	174.8863	140.0619	77.53852	4
AS-tDR-001746	-	tRF-26-MI7O3B1NR8E	pre-Asn-GTT-2-6	70	95	ATCCTTTGTAAGGTCTCCCAGGGCGCCGGAGCGCAGTGTCGTCTCTGTGGCGCAATCGGTTAGCGCGTTCGGCTGTTAACCGAAAGGTTGGTGGTTCGAGCCCACCCAGGGACGCGTGGTGACTTTTGCCCTCCTGGAATAACAAGAAAATGAG	154	..(((.....)))....((((((.((..((((((..((.((((((((..((((.........))))(((((((..((((((....))))))..).)))))).....))))))))))..))).)))..)).).))))).................	CGGCTGTTAACCGAAAGGTTGGTGGT	Other	26	ExactMatch	202.7781	0.0000	183.3965	0.0000	174.8863	140.0619	77.53852	4
AS-tDR-001746	-	tRF-26-MI7O3B1NR8E	Asn-GTT-1-1	30	55	GTCTCTGTGGCGCAATCGGTTAGCGCGTTCGGCTGTTAACCGAAAGGTTGGTGGTTCGATCCCACCCAGGGACGCCA	77	)))))))..)))).........((((.))))).......(((((.....))))).......((((((((((((....	CGGCTGTTAACCGAAAGGTTGGTGGT	i-tRF	26	ExactMatch	202.7781	0.0000	183.3965	0.0000	174.8863	140.0619	77.53852	4
AS-tDR-001746	-	tRF-26-MI7O3B1NR8E	Asn-GTT-6-1	30	55	GTCTCTGTGGCGCAATGGGTTAGCGCGTTCGGCTGTTAACCGAAAGGTTGGTGGTTCGAGCCCATCCAGGGACGCCA	77	)))))))..)))).........((((.))))).......(((((.....))))).......((((((((((((....	CGGCTGTTAACCGAAAGGTTGGTGGT	i-tRF	26	ExactMatch	202.7781	0.0000	183.3965	0.0000	174.8863	140.0619	77.53852	4
AS-tDR-001746	-	tRF-26-MI7O3B1NR8E	pre-Asn-GTT-1-1	70	95	CTTCAGTGAAGTGACTTGGCAGCCAAAATCGCCAACGCCCGTCTCTGTGGCGCAATCGGTTAGCGCGTTCGGCTGTTAACCGAAAGGTTGGTGGTTCGATCCCACCCAGGGACGGAAGTCGCATTTTGTGAACCCTGGGTTTTTGAAACTTTGA	154	.......(((((...((((...)))).(((((((((...((((.....))))...(((((((((((.....)).)))))))))...)))))))))((((....((((((((.(....)((((.....)))).))))))))..)))).)))))..	CGGCTGTTAACCGAAAGGTTGGTGGT	Other	26	ExactMatch	202.7781	0.0000	183.3965	0.0000	174.8863	140.0619	77.53852	4
AS-tDR-009367	-	-	pre-Leu-AAG-2-1	87	102	CATAACTGAAGGAAAATATGTAAATACCCAGCGGCAAAGAGGTAGCGTGGCCGAGCGGTCTAAGGCGCTGGATTAAGGCTCCAGTCTCTTCGGGGGCGTGGGTTCGAATCCCACCGCTGCCAGTTTGTGGTAGTTTTGTCACTTTTGTCCCCTATGGGTTAC	162	..(((((.((((.(((..((((((.((...((.(((((..(((((((.((((....)))).........(((((..(((.((((((((....))))).))))))..)))))...)))))))..))))).)).)))))).))..)))....))).).))))).	TCTTCGGGGGCGTGGG	Other	16	ExactMatch	0.0000	580.3831	0.0000	0.0000	0.0000	518.2291	154.92866	5
AS-tDR-009367	-	-	pre-Leu-AAG-2-3	87	102	AGGAAAGGGTAGAGAATAGGTTCCCAACTGTTAGCCAGTAGGTAGCGTGGCCGAGCGGTCTAAGGCGCTGGATTAAGGCTCCAGTCTCTTCGGGGGCGTGGGTTCGAATCCCACCGCTGCCAGGTGCTTCCCTTTTCTTGGGGAAACCATCCGTGTATTCCG	162	(((((((((.((......((((..(....)..))))....(((((((.((((....)))).........(((((..(((.((((((((....))))).))))))..)))))...))))))).....)).)))))))))..((....))..............	TCTTCGGGGGCGTGGG	Other	16	ExactMatch	0.0000	580.3831	0.0000	0.0000	0.0000	518.2291	154.92866	5
AS-tDR-009367	-	-	pre-Leu-AAG-2-4	87	102	AAGCATTAAGTAGCTTTCTGGCATAAACATATTGCAGCTGGGTAGCGTGGCCGAGCGGTCTAAGGCGCTGGATTAAGGCTCCAGTCTCTTCGGGGGCGTGGGTTCGAATCCCACCGCTGCCAGGGTTGCTGTCTTTTTGTCCCCGCTGCATACACTCCTGGC	162	.........(((((.....((((.(((.(((..((((((.(((((((.((((....)))).........(((((..(((.((((((((....))))).))))))..)))))...)))))))..))))))))).))).))))...))))).............	TCTTCGGGGGCGTGGG	Other	16	ExactMatch	0.0000	580.3831	0.0000	0.0000	0.0000	518.2291	154.92866	5
AS-tDR-009367	-	-	pre-Leu-AAG-3-1	87	102	TCTACTAGGGAAAATGCGGAAGAACACAGTTGTAATCAACGGTAGCGTGGCCGAGCGGTCTAAGGCGCTGGATTAAGGCTCCAGTCTCTTCGGGGGCGTGGGTTCAAATCCCACCGCTGCCAAGTACTTTTCATTCTCACTAGGGACTGTTTTTAGGAGAAT	162	(((.((((.((.((((.(((((.((...((((....))))(((((((.((((....)))).........(((((..(((.((((((((....))))).))))))..)))))...)))))))..)).))))))))).)).)))))))................	TCTTCGGGGGCGTGGG	Other	16	ExactMatch	0.0000	580.3831	0.0000	0.0000	0.0000	518.2291	154.92866	5
AS-tDR-009367	-	-	Leu-TAG-2-1	47	62	GGTAGTGTGGCCGAGCGGTCTAAGGCGCTGGATTTAGGCTCCAGTCTCTTCGGGGGCGTGGGTTCGAATCCCACCACTGCCACCA	85	)))))))..)))...........(((.))))).......(((((.)))....(((..))))).......((((((((((((....	TCTTCGGGGGCGTGGG	i-tRF	16	ExactMatch	0.0000	580.3831	0.0000	0.0000	0.0000	518.2291	154.92866	5
AS-tDR-009367	-	-	pre-Leu-TAG-2-1	87	102	CAGAATGAAGAAGGTAATTGCAAACTCCTATAACGTGTGTGGTAGTGTGGCCGAGCGGTCTAAGGCGCTGGATTTAGGCTCCAGTCTCTTCGGGGGCGTGGGTTCGAATCCCACCACTGCCAGTGGTACGTTTTAGCACAACAAGGATCCTGAAGTACTAAC	162	............((((....((...((((....(((...((((......)))).)))((((((((((..((((((..((.((((((((....))))).)))))..)))))).(((((.....))))).)))))))).))....))))...))...))))...	TCTTCGGGGGCGTGGG	Other	16	ExactMatch	0.0000	580.3831	0.0000	0.0000	0.0000	518.2291	154.92866	5
AS-tDR-000197	-	tRF-41-YDLBRY73W0K5KKOVD	Asn-GTT-2-1	36	76	GTCTCTGTGGCGCAATCGGTTAGCGCGTTCGGCTGTTAACCGAAAGGTTGGTGGTTCGAGCCCACCCAGGGACGCCA	77	)))))))..)))).........((((.))))).......(((((.....))))).......((((((((((((....	TTAACCGAAAGGTTGGTGGTTCGAGCCCACCCAGGGACGCC	tiRNA-3	41	ExactMatch	0.0000	248.7356	550.1895	0.0000	349.7726	0.0000	109.87521	5
AS-tDR-000197	-	tRF-41-YDLBRY73W0K5KKOVD	Asn-GTT-2-2	36	76	GTCTCTGTGGCGCAATCGGTTAGCGCGTTCGGCTGTTAACCGAAAGGTTGGTGGTTCGAGCCCACCCAGGGACGCCA	77	)))))))..)))).........((((.))))).......(((((.....))))).......((((((((((((....	TTAACCGAAAGGTTGGTGGTTCGAGCCCACCCAGGGACGCC	tiRNA-3	41	ExactMatch	0.0000	248.7356	550.1895	0.0000	349.7726	0.0000	109.87521	5
AS-tDR-000197	-	tRF-41-YDLBRY73W0K5KKOVD	Asn-GTT-2-3	36	76	GTCTCTGTGGCGCAATCGGTTAGCGCGTTCGGCTGTTAACCGAAAGGTTGGTGGTTCGAGCCCACCCAGGGACGCCA	77	)))))))..)))).........((((.))))).......(((((.....))))).......((((((((((((....	TTAACCGAAAGGTTGGTGGTTCGAGCCCACCCAGGGACGCC	tiRNA-3	41	ExactMatch	0.0000	248.7356	550.1895	0.0000	349.7726	0.0000	109.87521	5
AS-tDR-000197	-	tRF-41-YDLBRY73W0K5KKOVD	Asn-GTT-2-4	36	76	GTCTCTGTGGCGCAATCGGTTAGCGCGTTCGGCTGTTAACCGAAAGGTTGGTGGTTCGAGCCCACCCAGGGACGCCA	77	)))))))..)))).........((((.))))).......(((((.....))))).......((((((((((((....	TTAACCGAAAGGTTGGTGGTTCGAGCCCACCCAGGGACGCC	tiRNA-3	41	ExactMatch	0.0000	248.7356	550.1895	0.0000	349.7726	0.0000	109.87521	5
AS-tDR-000197	-	tRF-41-YDLBRY73W0K5KKOVD	Asn-GTT-2-5	36	76	GTCTCTGTGGCGCAATCGGTTAGCGCGTTCGGCTGTTAACCGAAAGGTTGGTGGTTCGAGCCCACCCAGGGACGCCA	77	)))))))..)))).........((((.))))).......(((((.....))))).......((((((((((((....	TTAACCGAAAGGTTGGTGGTTCGAGCCCACCCAGGGACGCC	tiRNA-3	41	ExactMatch	0.0000	248.7356	550.1895	0.0000	349.7726	0.0000	109.87521	5
AS-tDR-000197	-	tRF-41-YDLBRY73W0K5KKOVD	Asn-GTT-2-6	36	76	GTCTCTGTGGCGCAATCGGTTAGCGCGTTCGGCTGTTAACCGAAAGGTTGGTGGTTCGAGCCCACCCAGGGACGCCA	77	)))))))..)))).........((((.))))).......(((((.....))))).......((((((((((((....	TTAACCGAAAGGTTGGTGGTTCGAGCCCACCCAGGGACGCC	tiRNA-3	41	ExactMatch	0.0000	248.7356	550.1895	0.0000	349.7726	0.0000	109.87521	5
AS-tDR-000197	-	tRF-41-YDLBRY73W0K5KKOVD	Asn-GTT-3-1	36	76	GTCTCTGTGGCGCAATCGGTTAGCGCATTCGGCTGTTAACCGAAAGGTTGGTGGTTCGAGCCCACCCAGGGACGCCA	77	)))))))..)))).........((((.))))).......(((((.....))))).......((((((((((((....	TTAACCGAAAGGTTGGTGGTTCGAGCCCACCCAGGGACGCC	tiRNA-3	41	ExactMatch	0.0000	248.7356	550.1895	0.0000	349.7726	0.0000	109.87521	5
AS-tDR-000197	-	tRF-41-YDLBRY73W0K5KKOVD	Asn-GTT-3-2	36	76	GTCTCTGTGGCGCAATCGGTTAGCGCATTCGGCTGTTAACCGAAAGGTTGGTGGTTCGAGCCCACCCAGGGACGCCA	77	)))))))..)))).........((((.))))).......(((((.....))))).......((((((((((((....	TTAACCGAAAGGTTGGTGGTTCGAGCCCACCCAGGGACGCC	tiRNA-3	41	ExactMatch	0.0000	248.7356	550.1895	0.0000	349.7726	0.0000	109.87521	5
AS-tDR-000197	-	tRF-41-YDLBRY73W0K5KKOVD	pre-Asn-GTT-2-1	76	116	TGCGCCCTTCCTATAGCGCCCAGTAGAACTAACAGTACCTGTCTCTGTGGCGCAATCGGTTAGCGCGTTCGGCTGTTAACCGAAAGGTTGGTGGTTCGAGCCCACCCAGGGACGCCTCTTTGAGCTTTTAAAGTATTCATGCATTGTCAATCAC	154	.(((((((.(((...((((((((.(((.....(((...))))))))).)))))..(((((((((((.....)).))))))))).)))..(((((.......))))).)))).))).....(((.....(((.(((....))).)))....))).	TTAACCGAAAGGTTGGTGGTTCGAGCCCACCCAGGGACGCC	tRF-1	41	ExactMatch	0.0000	248.7356	550.1895	0.0000	349.7726	0.0000	109.87521	5
AS-tDR-009847	-	-	Val-CAC-3-1	60	76	GTTTCCGTAGTGTAGCGGTTATCACATTCGCCTCACACGCGAAAGGTCCCCGGTTCGATCCCGGGCGGAAACACCA	76	)))))))..)))..........(((.))))).......(((((.....))))).......((((((((((((....	GCCGGGCGGAAACACCA	tRF-3	17	1C>G	152.0835	414.5593	0.0000	0.0000	174.8863	140.0619	78.22734	5
AS-tDR-011354	-	-	Val-CAC-2-1	33	54	GCTTCTGTAGTGTAGTGGTTATCACGTTCGCCTCACACGCGAAAGGTCCCCGGTTCGAAACCGGGCAGAAGCACCA	76	)))))))..)))..........(((.))))).......(((((.....))))).......((((((((((((....	TGACACGCGAAAGGTCCCCGGT	i-tRF	22	2C>G	152.0835	373.1034	122.2643	0.0000	0.0000	252.1114	78.22421	5
AS-tDR-011354	-	-	Val-CAC-6-1	33	54	GTTTCCGTAGTGGAGTGGTTATCACGTTCGCCTCACACGCGAAAGGTCCCCGGTTTGAAACCAGGCGGAAACACCA	76	)))))))..))))........((((.))))).......(((((.....)).)).......((.(((((((((....	TGACACGCGAAAGGTCCCCGGT	i-tRF	22	2C>G	152.0835	373.1034	122.2643	0.0000	0.0000	252.1114	78.22421	5
AS-tDR-011354	-	-	Val-AAC-5-1	33	54	GTTTCCGTAGTGTAGTGGTTATCACGTTTGCCTAACACGCGAAAGGTCCCCGGTTCGAAACCGGGCAGAAACACCA	76	))))).)..)))..........(((.))))).......(((((.....))))).......((((((.(((((....	TGACACGCGAAAGGTCCCCGGT	i-tRF	22	2A>G	152.0835	373.1034	122.2643	0.0000	0.0000	252.1114	78.22421	5
AS-tDR-011354	-	-	pre-Val-AAC-5-1	73	94	TTTAACTAATTCAAAACTGAAAAACACTCTCACTAAGCGAGTTTCCGTAGTGTAGTGGTTATCACGTTTGCCTAACACGCGAAAGGTCCCCGGTTCGAAACCGGGCAGAAACAGAGCGTAGTTTCGTTTTTTTGGTTGTTTTTTTTTTTTTTT	153	..(((((((...(((((.((((..((((..((((..(((......))))))).))))......((((((..........(....)...((((((.....))))))........))))))..))))))))).)))))))...............	TGACACGCGAAAGGTCCCCGGT	Other	22	2A>G	152.0835	373.1034	122.2643	0.0000	0.0000	252.1114	78.22421	5
AS-tDR-004207	-	tRF-19-1SS2PMER	Lys-TTT-3-1	14	32	GCCCGGATAGCTCAGTCGGTAGAGCATCAGACTTTTAATCTGAGGGTCCAGGGTTCAAGTCCCTGTTCGGGCGCCA	76	)))))))..))))........((((.))))).......(((((.....))))).......((((((((((((....	AGTCGGTAGAGCATCAGAC	i-tRF	19	ExactMatch	405.5561	0.0000	183.3965	137.4597	174.8863	0.0000	78.12846	5
AS-tDR-004207	-	tRF-19-1SS2PMER	Lys-TTT-3-2	14	32	GCCCGGATAGCTCAGTCGGTAGAGCATCAGACTTTTAATCTGAGGGTCCAGGGTTCAAGTCCCTGTTCGGGCGCCA	76	)))))))..))))........((((.))))).......(((((.....))))).......((((((((((((....	AGTCGGTAGAGCATCAGAC	i-tRF	19	ExactMatch	405.5561	0.0000	183.3965	137.4597	174.8863	0.0000	78.12846	5
AS-tDR-004207	-	tRF-19-1SS2PMER	Lys-TTT-3-3	14	32	GCCCGGATAGCTCAGTCGGTAGAGCATCAGACTTTTAATCTGAGGGTCCAGGGTTCAAGTCCCTGTTCGGGCGCCA	76	)))))))..))))........((((.))))).......(((((.....))))).......((((((((((((....	AGTCGGTAGAGCATCAGAC	i-tRF	19	ExactMatch	405.5561	0.0000	183.3965	137.4597	174.8863	0.0000	78.12846	5
AS-tDR-004207	-	tRF-19-1SS2PMER	Lys-TTT-3-4	14	32	GCCCGGATAGCTCAGTCGGTAGAGCATCAGACTTTTAATCTGAGGGTCCAGGGTTCAAGTCCCTGTTCGGGCGCCA	76	)))))))..))))........((((.))))).......(((((.....))))).......((((((((((((....	AGTCGGTAGAGCATCAGAC	i-tRF	19	ExactMatch	405.5561	0.0000	183.3965	137.4597	174.8863	0.0000	78.12846	5
AS-tDR-004207	-	tRF-19-1SS2PMER	Lys-TTT-3-5	14	32	GCCCGGATAGCTCAGTCGGTAGAGCATCAGACTTTTAATCTGAGGGTCCAGGGTTCAAGTCCCTGTTCGGGCGCCA	76	)))))))..))))........((((.))))).......(((((.....))))).......((((((((((((....	AGTCGGTAGAGCATCAGAC	i-tRF	19	ExactMatch	405.5561	0.0000	183.3965	137.4597	174.8863	0.0000	78.12846	5
AS-tDR-004207	-	tRF-19-1SS2PMER	pre-Lys-TTT-3-1	54	72	ACCTATATGGAGTGAACAGAAAGAGCTTTTCTTCGGGAGCGCCCGGATAGCTCAGTCGGTAGAGCATCAGACTTTTAATCTGAGGGTCCAGGGTTCAAGTCCCTGTTCGGGCGTTTGTAGTTTTCGTTACTTTAACCTGCTAAATTATCCCAT	153	.......((((((((...(((((.((..(((....)))(((((((((..((((........))))....(((((((.....)))))))(((((.......))))))))))))))..))..))))).))))))))...................	AGTCGGTAGAGCATCAGAC	Other	19	ExactMatch	405.5561	0.0000	183.3965	137.4597	174.8863	0.0000	78.12846	5
AS-tDR-004207	-	tRF-19-1SS2PMER	Lys-TTT-5-1	14	32	GCCCGGATAGCTCAGTCGGTAGAGCATCAGACTTTTAATCTGAGGGTCCGGGGTTCAAGTCCCTGTTCGGGCGCCA	76	)))))))..))))........((((.))))).......(((((.....))))).......((((((((((((....	AGTCGGTAGAGCATCAGAC	i-tRF	19	ExactMatch	405.5561	0.0000	183.3965	137.4597	174.8863	0.0000	78.12846	5
AS-tDR-004207	-	tRF-19-1SS2PMER	pre-Lys-TTT-3-5	54	72	AGAACCCTCTTATAAGCAAAAAGTAAAGCTCTCGTGAAGAGCCCGGATAGCTCAGTCGGTAGAGCATCAGACTTTTAATCTGAGGGTCCAGGGTTCAAGTCCCTGTTCGGGCGGCATGTCTTTGCTTTTGGGTACCGCACTTCGCATAAAATG	153	...((((...........((((((((((....((((..((((((((((.((((........)))).(((((.......)))))..)))).))))))..((((......))))..)))).))))))))))))))...((.....))........	AGTCGGTAGAGCATCAGAC	Other	19	ExactMatch	405.5561	0.0000	183.3965	137.4597	174.8863	0.0000	78.12846	5
AS-tDR-004207	-	tRF-19-1SS2PMER	pre-Lys-TTT-3-3	54	72	TTACTCACTAGAATGTGCAGGAAGAAGGCTTTTGCAGGGAGCCCGGATAGCTCAGTCGGTAGAGCATCAGACTTTTAATCTGAGGGTCCAGGGTTCAAGTCCCTGTTCGGGCGGGAGTGGTGGCTTTTAGTACCTGATTCTGGTATCATGTTT	153	......((((((((...((((..(((((((.(..(...((((((((((.((((........)))).(((((.......)))))..)))).)))))).....(((((....))))).)..).)))))))....)))))))))))).........	AGTCGGTAGAGCATCAGAC	Other	19	ExactMatch	405.5561	0.0000	183.3965	137.4597	174.8863	0.0000	78.12846	5
AS-tDR-004207	-	tRF-19-1SS2PMER	pre-Lys-TTT-5-1	54	72	TTTTCCTGTGGATAGACTAAGCAAACGCTTTTCTTCAGGGGCCCGGATAGCTCAGTCGGTAGAGCATCAGACTTTTAATCTGAGGGTCCGGGGTTCAAGTCCCTGTTCGGGCGGATGCTGTTTTAGTTTCCAATAAAATGGATTTGGGCGAGG	153	...(((..((((..(((((((((..(((((.....(((((((((((((.((((........)))).(((((.......)))))..))))))).......))))))...)))))..))))....))))))))).......)))...........	AGTCGGTAGAGCATCAGAC	Other	19	ExactMatch	405.5561	0.0000	183.3965	137.4597	174.8863	0.0000	78.12846	5
AS-tDR-004207	-	tRF-19-1SS2PMER	Lys-TTT-4-1	14	32	GCCTGGATAGCTCAGTCGGTAGAGCATCAGACTTTTAATCTGAGGGTCCAGGGTTCAAGTCCCTGTTCAGGCGCCA	76	)))))))..))))........((((.))))).......(((((.....))))).......((((((((((((....	AGTCGGTAGAGCATCAGAC	i-tRF	19	ExactMatch	405.5561	0.0000	183.3965	137.4597	174.8863	0.0000	78.12846	5
AS-tDR-004207	-	tRF-19-1SS2PMER	Lys-TTT-6-1	14	32	GCCTGGGTAGCTCAGTCGGTAGAGCATCAGACTTTTAATCTGAGGGTCCAGGGTTCAAGTCCCTGTCCAGGCGCCA	76	)))))))..))))........((((.))))).......(((((.....))))).......((((((((((((....	AGTCGGTAGAGCATCAGAC	i-tRF	19	ExactMatch	405.5561	0.0000	183.3965	137.4597	174.8863	0.0000	78.12846	5
AS-tDR-011372	-	-	pre-Leu-AAG-2-1	88	103	CATAACTGAAGGAAAATATGTAAATACCCAGCGGCAAAGAGGTAGCGTGGCCGAGCGGTCTAAGGCGCTGGATTAAGGCTCCAGTCTCTTCGGGGGCGTGGGTTCGAATCCCACCGCTGCCAGTTTGTGGTAGTTTTGTCACTTTTGTCCCCTATGGGTTAC	162	..(((((.((((.(((..((((((.((...((.(((((..(((((((.((((....)))).........(((((..(((.((((((((....))))).))))))..)))))...)))))))..))))).)).)))))).))..)))....))).).))))).	CTTCGGGGGCGTGGGT	Other	16	ExactMatch	202.7781	248.7356	122.2643	0.0000	0.0000	364.1610	78.07175	5
AS-tDR-011372	-	-	pre-Leu-AAG-2-3	88	103	AGGAAAGGGTAGAGAATAGGTTCCCAACTGTTAGCCAGTAGGTAGCGTGGCCGAGCGGTCTAAGGCGCTGGATTAAGGCTCCAGTCTCTTCGGGGGCGTGGGTTCGAATCCCACCGCTGCCAGGTGCTTCCCTTTTCTTGGGGAAACCATCCGTGTATTCCG	162	(((((((((.((......((((..(....)..))))....(((((((.((((....)))).........(((((..(((.((((((((....))))).))))))..)))))...))))))).....)).)))))))))..((....))..............	CTTCGGGGGCGTGGGT	Other	16	ExactMatch	202.7781	248.7356	122.2643	0.0000	0.0000	364.1610	78.07175	5
AS-tDR-011372	-	-	pre-Leu-AAG-2-4	88	103	AAGCATTAAGTAGCTTTCTGGCATAAACATATTGCAGCTGGGTAGCGTGGCCGAGCGGTCTAAGGCGCTGGATTAAGGCTCCAGTCTCTTCGGGGGCGTGGGTTCGAATCCCACCGCTGCCAGGGTTGCTGTCTTTTTGTCCCCGCTGCATACACTCCTGGC	162	.........(((((.....((((.(((.(((..((((((.(((((((.((((....)))).........(((((..(((.((((((((....))))).))))))..)))))...)))))))..))))))))).))).))))...))))).............	CTTCGGGGGCGTGGGT	Other	16	ExactMatch	202.7781	248.7356	122.2643	0.0000	0.0000	364.1610	78.07175	5
AS-tDR-011372	-	-	pre-Leu-AAG-3-1	88	103	TCTACTAGGGAAAATGCGGAAGAACACAGTTGTAATCAACGGTAGCGTGGCCGAGCGGTCTAAGGCGCTGGATTAAGGCTCCAGTCTCTTCGGGGGCGTGGGTTCAAATCCCACCGCTGCCAAGTACTTTTCATTCTCACTAGGGACTGTTTTTAGGAGAAT	162	(((.((((.((.((((.(((((.((...((((....))))(((((((.((((....)))).........(((((..(((.((((((((....))))).))))))..)))))...)))))))..)).))))))))).)).)))))))................	CTTCGGGGGCGTGGGT	Other	16	ExactMatch	202.7781	248.7356	122.2643	0.0000	0.0000	364.1610	78.07175	5
AS-tDR-011372	-	-	Leu-TAG-2-1	48	63	GGTAGTGTGGCCGAGCGGTCTAAGGCGCTGGATTTAGGCTCCAGTCTCTTCGGGGGCGTGGGTTCGAATCCCACCACTGCCACCA	85	)))))))..)))...........(((.))))).......(((((.)))....(((..))))).......((((((((((((....	CTTCGGGGGCGTGGGT	i-tRF	16	ExactMatch	202.7781	248.7356	122.2643	0.0000	0.0000	364.1610	78.07175	5
AS-tDR-011372	-	-	pre-Leu-TAG-2-1	88	103	CAGAATGAAGAAGGTAATTGCAAACTCCTATAACGTGTGTGGTAGTGTGGCCGAGCGGTCTAAGGCGCTGGATTTAGGCTCCAGTCTCTTCGGGGGCGTGGGTTCGAATCCCACCACTGCCAGTGGTACGTTTTAGCACAACAAGGATCCTGAAGTACTAAC	162	............((((....((...((((....(((...((((......)))).)))((((((((((..((((((..((.((((((((....))))).)))))..)))))).(((((.....))))).)))))))).))....))))...))...))))...	CTTCGGGGGCGTGGGT	Other	16	ExactMatch	202.7781	248.7356	122.2643	0.0000	0.0000	364.1610	78.07175	5
AS-tDR-000396	-	tRF-19-R29P4PJZ	pre-Ala-TGC-2-1	41	59	TTTTTAAAAACTTTTTTTGGAACAACAAGGGTCTATGTGTGGGGATGTAGCTCAGTGGTAGAGCGCATGCTTTGCATGTATGAGGTCCCGGGTTCGATCCCCGGCATCTCCAATAGGTATTAAGGTTTTAGCGCTGATTCTTGTTCAACGTA	152	.((((((((.....)))))))).((((((((((..(((.((((((((...((((...(((((((....))))))).....))))...(((((.......)))))))))))))..................)))..)))))))))).......	GGGGATGTAGCTCAGTGGT	Other	19	ExactMatch	152.0835	373.1034	0.0000	0.0000	174.8863	210.0929	77.92457	5
AS-tDR-000396	-	tRF-19-R29P4PJZ	pre-Ala-TGC-3-1	41	59	GACCAATAGGGACCATCTGGGAGAGCTGCTGAGAGTAGGTGGGGATGTAGCTCAGTGGTAGAGCGCATGCTTTGCATGTATGAGGCCCCGGGTTCGATCCCCGGCATCTCCAGTGTAGTTTTGCACATTCAATTATTGTTTTCGATTTTCCT	152	........((((..(((..(((((.((((.....))))..((((((..(((((.(.(((...(..(((((...)))))..)...)))).)))))..))))))....))))).(((((....))))).................)))..))))	GGGGATGTAGCTCAGTGGT	Other	19	ExactMatch	152.0835	373.1034	0.0000	0.0000	174.8863	210.0929	77.92457	5
AS-tDR-000396	-	tRF-19-R29P4PJZ	Ala-AGC-4-1	1	19	GGGGATGTAGCTCAGTGGTAGAGCGCATGCTTAGCATGCATGAGGTCCCGGGTTCGATCCCCAGCATCTCCACCA	75	)))))))..)))).......((((.))))).......(((((.....).))).......(((.((((((((....	GGGGATGTAGCTCAGTGGT	tRF-5	19	ExactMatch	152.0835	373.1034	0.0000	0.0000	174.8863	210.0929	77.92457	5
AS-tDR-000396	-	tRF-19-R29P4PJZ	pre-Ala-CGC-3-1	41	59	GACTGAATGAGTATGGACACCAGAAATATGCTTTCGGCTGGGGGATGTAGCTCAGTGGTAGAGCGCGCGCTTCGCATGTGTGAGGTCCCGGGTTCAATCCCCGGCATCTCCAAATCAGCCGACGTTTGCTTTTTATTTTTTCTCCTTTCCTG	152	........(((...(((....(((((((.((..((((((((((((((..((((.......))))....(((((((....))))))).(((((.......))))))))))))....))))))).....))....)))))))..))).)))...	GGGGATGTAGCTCAGTGGT	Other	19	ExactMatch	152.0835	373.1034	0.0000	0.0000	174.8863	210.0929	77.92457	5
AS-tDR-000396	-	tRF-19-R29P4PJZ	pre-Ala-TGC-4-1	41	59	CCTGTATCACCATCCCCAGAAAAGACCAACACAAGGGGTAGGGGATGTAGCTCAGTGGTAGAGCGCATGCTTTGCACGTATGAGGCCCCGGGTTCAATCCCCGGCATCTCCAGACTTTTCCGCCTTTTTCGGGCAAATTACAGTCACGTGGT	152	........(((((((((.................))))..(((((((...((((...(((((((....))))))).....))))...(((((.......)))))))))))).((((.....((((.....)))).......))))..)))))	GGGGATGTAGCTCAGTGGT	Other	19	ExactMatch	152.0835	373.1034	0.0000	0.0000	174.8863	210.0929	77.92457	5
AS-tDR-000396	-	tRF-19-R29P4PJZ	pre-Ala-CGC-1-1	41	59	AACAACTAGGGAGAGCTACAAAGAACGGTTTCTTAGGGTAGGGGATGTAGCTCAGTGGTAGAGCGCATGCTTCGCATGTATGAGGTCCCGGGTTCGATCCCCGGCATCTCCAAGTTGTTTTATCCTATCTGCCCAATACTATTAGAAACTAT	152	..........................(((((((...((((..((..((((...((.((((((((((((((...))))))..(((((.(((((.......))))).)))))......))))))))))..))))))..))))...)))))))..	GGGGATGTAGCTCAGTGGT	Other	19	ExactMatch	152.0835	373.1034	0.0000	0.0000	174.8863	210.0929	77.92457	5
AS-tDR-001085	-	tRF-16-395P4PD	Tyr-GTA-5-1	1	16	CCTTCGATAGCTCAGCTGGTAGAGCGGAGGACTGTAGATCCTTAGGTCGCTGGTTCGATTCCGGCTCGAAGGACCA	76	)))))))..))))........((((.))))).......(((((.....))))).......((((((((((((....	CCTTCGATAGCTCAGC	tRF-5	16	ExactMatch	152.0835	290.1915	366.7930	0.0000	0.0000	266.1176	77.84908	5
AS-tDR-001085	-	tRF-16-395P4PD	Tyr-GTA-5-2	1	16	CCTTCGATAGCTCAGCTGGTAGAGCGGAGGACTGTAGATCCTTAGGTCGCTGGTTCGATTCCGGCTCGAAGGACCA	76	)))))))..))))........((((.))))).......(((((.....))))).......((((((((((((....	CCTTCGATAGCTCAGC	tRF-5	16	ExactMatch	152.0835	290.1915	366.7930	0.0000	0.0000	266.1176	77.84908	5
AS-tDR-001085	-	tRF-16-395P4PD	Tyr-GTA-5-3	1	16	CCTTCGATAGCTCAGCTGGTAGAGCGGAGGACTGTAGATCCTTAGGTCGCTGGTTCGATTCCGGCTCGAAGGACCA	76	)))))))..))))........((((.))))).......(((((.....))))).......((((((((((((....	CCTTCGATAGCTCAGC	tRF-5	16	ExactMatch	152.0835	290.1915	366.7930	0.0000	0.0000	266.1176	77.84908	5
AS-tDR-001085	-	tRF-16-395P4PD	Tyr-GTA-5-4	1	16	CCTTCGATAGCTCAGCTGGTAGAGCGGAGGACTGTAGATCCTTAGGTCGCTGGTTCGATTCCGGCTCGAAGGACCA	76	)))))))..))))........((((.))))).......(((((.....))))).......((((((((((((....	CCTTCGATAGCTCAGC	tRF-5	16	ExactMatch	152.0835	290.1915	366.7930	0.0000	0.0000	266.1176	77.84908	5
AS-tDR-001085	-	tRF-16-395P4PD	Tyr-GTA-5-5	1	16	CCTTCGATAGCTCAGCTGGTAGAGCGGAGGACTGTAGATCCTTAGGTCGCTGGTTCGATTCCGGCTCGAAGGACCA	76	)))))))..))))........((((.))))).......(((((.....))))).......((((((((((((....	CCTTCGATAGCTCAGC	tRF-5	16	ExactMatch	152.0835	290.1915	366.7930	0.0000	0.0000	266.1176	77.84908	5
AS-tDR-001085	-	tRF-16-395P4PD	Tyr-GTA-7-1	1	16	CCTTCGATAGCTCAGCTGGTAGAGCGGAGGACTGTAGATCCTTAGGTCGCTGGTTCAATTCCGGCTCGAAGGACCA	76	)))))))..))))........((((.))))).......(((((.....))))).......((((((((((((....	CCTTCGATAGCTCAGC	tRF-5	16	ExactMatch	152.0835	290.1915	366.7930	0.0000	0.0000	266.1176	77.84908	5
AS-tDR-001085	-	tRF-16-395P4PD	Tyr-GTA-6-1	1	16	CCTTCGATAGCTCAGCTGGTAGAGCGGAGGACTGTAGATCCTTAGGTCGCTGGTTCGAATCCGGCTCGGAGGACCA	76	)))))))..))))........((((.))))).......(((((.....))))).......((((((((((((....	CCTTCGATAGCTCAGC	tRF-5	16	ExactMatch	152.0835	290.1915	366.7930	0.0000	0.0000	266.1176	77.84908	5
AS-tDR-001085	-	tRF-16-395P4PD	Tyr-GTA-4-1	1	16	CCTTCGATAGCTCAGCTGGTAGAGCGGAGGACTGTAGATCCTTAGGTCGCTGGTTCGATTCCAGCTCGAAGGACCA	76	)))))))..))))........((((.))))).......(((((.....))))).......((((((((((((....	CCTTCGATAGCTCAGC	tRF-5	16	ExactMatch	152.0835	290.1915	366.7930	0.0000	0.0000	266.1176	77.84908	5
AS-tDR-001085	-	tRF-16-395P4PD	pre-Tyr-GTA-5-1	41	56	CTGTGCTGAACCTCAGGGGACGCCGACACACGTACACGTCCCTTCGATAGCTCAGCTGGTAGAGCGGAGGACTGTAGCTACTTCCTCAGCAGGAGACATCCTTAGGTCGCTGGTTCGATTCCGGCTCGAAGGAGACAAGTGCGGTTTTTTTCTCCAGCTCCCGATGACTTATG	173	....(((((...((((((((((...((....))...)))))))).))....))))).((..(((((((((((((((.((..(((((....)))))...(((((.((..(((((.......))))))).)))))....))))))))).....)))).))))))...........	CCTTCGATAGCTCAGC	Other	16	ExactMatch	152.0835	290.1915	366.7930	0.0000	0.0000	266.1176	77.84908	5
AS-tDR-001085	-	tRF-16-395P4PD	pre-Tyr-GTA-5-2	41	56	TTATGGAGACAAGGCGGCACCCGGGAAGCTGTGCCCGCTCCCTTCGATAGCTCAGCTGGTAGAGCGGAGGACTGTAGGCGCGCGCCCGTGGCCATCCTTAGGTCGCTGGTTCGATTCCGGCTCGAAGGAGAGACACCCCCCCCCCCATTATTTTGTTGCTTTGAACCAA	169	...(((...((((((((((.((((((.((.(((((..(..(((((....((((........)))))))))...)..))))))).((.((((((.......)))))).)).....))))))(((....))).......................))))))))))..))).	CCTTCGATAGCTCAGC	Other	16	ExactMatch	152.0835	290.1915	366.7930	0.0000	0.0000	266.1176	77.84908	5
AS-tDR-001085	-	tRF-16-395P4PD	pre-Tyr-GTA-5-5	41	56	GTCTCGAGTAGGGATTTTTAGGAGAGTTGTTTCCGTGCTTCCTTCGATAGCTCAGCTGGTAGAGCGGAGGACTGTAGTACTTAATGTGTGGTCATCCTTAGGTCGCTGGTTCGATTCCGGCTCGAAGGAGACGCTGCTGTTTTGGGGTTTACGGTTGCTCTTCGTTTGT	169	(((((.....))))).....(((((((.....(((((..((((..((((((.((...((((..((((....))))..))))...))....(((.(((((.((..(((((.......))))))).))))))))...))))))..))))..)))))..)))))))......	CCTTCGATAGCTCAGC	Other	16	ExactMatch	152.0835	290.1915	366.7930	0.0000	0.0000	266.1176	77.84908	5
AS-tDR-001085	-	tRF-16-395P4PD	pre-Tyr-GTA-6-1	41	56	TAGGTAAATCCTAAAGAATCCAAAACGAGGGTAATGACATCCTTCGATAGCTCAGCTGGTAGAGCGGAGGACTGTAGGGGTTTGAATGTGGTCATCCTTAGGTCGCTGGTTCGAATCCGGCTCGGAGGAGTTCCATTTTTAAAAGTGTCTCTTCTGGGCCTGAAATAAG	169	((((.....)))).....(((....((((((.........))))))...((((........))))...)))......(((((((((((((..(.......)..)))..))))))))))((((((((((((...(((((....))))).)))))))))))).........	CCTTCGATAGCTCAGC	Other	16	ExactMatch	152.0835	290.1915	366.7930	0.0000	0.0000	266.1176	77.84908	5
AS-tDR-003945	-	tRF-16-JMRPFQ0	Lys-CTT-6-1	13	28	GACGAGCTAGCTCAGTCGGTAGAGCATGGGACTCTTAATCCCAGGGTCGTGGGTTTGAGCCCCATGTTGGGCACCA	76	).).)))..))))........((((.))))).......(((((.....))))).......((((((((.(.(....	CAGTCGGTAGAGCATG	i-tRF	16	ExactMatch	202.7781	373.1034	183.3965	0.0000	0.0000	308.1362	77.77904	5
AS-tDR-003945	-	tRF-16-JMRPFQ0	Lys-CTT-3-1	13	28	GCCCGGCTAGCTCAGTCGGTAGAGCATGAGACCCTTAATCTCAGGGTCGTGGGTTCGAGCCCCACGTTGGGCGCCA	76	)))))))..))))........((((.))))).......(((((.....))))).......((((((((((((....	CAGTCGGTAGAGCATG	i-tRF	16	ExactMatch	202.7781	373.1034	183.3965	0.0000	0.0000	308.1362	77.77904	5
AS-tDR-003945	-	tRF-16-JMRPFQ0	Lys-CTT-11-1	13	28	CTGCAGCTAGCTCAGTCGGTAGAGCATGAGACTCTTAATCTCAGGGTCATGGGTTCGTGCCCCATGTTGGGCCA	74	)..))))..))))........((((.))))).......(((((.....))))).......((((((((((....	CAGTCGGTAGAGCATG	i-tRF	16	ExactMatch	202.7781	373.1034	183.3965	0.0000	0.0000	308.1362	77.77904	5
AS-tDR-003945	-	tRF-16-JMRPFQ0	Lys-CTT-7-1	13	28	GCCCAGCTAGCTCAGTCGGTAGAGCATGAGACTCTTAATCTCAGGGTCATGGGTTTGAGCCCCACGTTTGGTGCCA	76	))).)))..))))........((((.))))).......(((((......)))).......((((.(((.(((....	CAGTCGGTAGAGCATG	i-tRF	16	ExactMatch	202.7781	373.1034	183.3965	0.0000	0.0000	308.1362	77.77904	5
AS-tDR-010674	-	-	Met-CAT-2-1	36	54	GCCCTCTTAGCGCAGTGGGCAGCGCGTCAGTCTCATAATCTGAAGGTCCTGAGTTCGAGCCTCAGAGAGGGCACCA	76	)))))))..))))........((((.)))).........((((.....))))).......((((((((((((....	TAATCTGAAGGTCCTGAGC	i-tRF	19	19T>C	253.4726	414.5593	183.3965	0.0000	0.0000	266.1176	77.76996	5
AS-tDR-010674	-	-	Met-CAT-3-1	36	54	GCCTCCTTAGCGCAGTAGGCAGCGCGTCAGTCTCATAATCTGAAGGTCCTGAGTTCGAACCTCAGAGGGGGCACCA	76	)))))))..))))........((((.)))).........((((.....))))).......((((((((((((....	TAATCTGAAGGTCCTGAGC	i-tRF	19	19T>C	253.4726	414.5593	183.3965	0.0000	0.0000	266.1176	77.76996	5
AS-tDR-010674	-	-	Met-CAT-3-2	36	54	GCCTCCTTAGCGCAGTAGGCAGCGCGTCAGTCTCATAATCTGAAGGTCCTGAGTTCGAACCTCAGAGGGGGCACCA	76	)))))))..))))........((((.)))).........((((.....))))).......((((((((((((....	TAATCTGAAGGTCCTGAGC	i-tRF	19	19T>C	253.4726	414.5593	183.3965	0.0000	0.0000	266.1176	77.76996	5
AS-tDR-010674	-	-	Met-CAT-4-1	36	54	GCCCTCTTAGCGCAGCGGGCAGCGCGTCAGTCTCATAATCTGAAGGTCCTGAGTTCGAGCCTCAGAGAGGGCACCA	76	)))))))..))))........((((.)))).........((((.....))))).......((((((((((((....	TAATCTGAAGGTCCTGAGC	i-tRF	19	19T>C	253.4726	414.5593	183.3965	0.0000	0.0000	266.1176	77.76996	5
AS-tDR-010674	-	-	Met-CAT-4-2	36	54	GCCCTCTTAGCGCAGCGGGCAGCGCGTCAGTCTCATAATCTGAAGGTCCTGAGTTCGAGCCTCAGAGAGGGCACCA	76	)))))))..))))........((((.)))).........((((.....))))).......((((((((((((....	TAATCTGAAGGTCCTGAGC	i-tRF	19	19T>C	253.4726	414.5593	183.3965	0.0000	0.0000	266.1176	77.76996	5
AS-tDR-010674	-	-	Met-CAT-4-3	36	54	GCCCTCTTAGCGCAGCGGGCAGCGCGTCAGTCTCATAATCTGAAGGTCCTGAGTTCGAGCCTCAGAGAGGGCACCA	76	)))))))..))))........((((.)))).........((((.....))))).......((((((((((((....	TAATCTGAAGGTCCTGAGC	i-tRF	19	19T>C	253.4726	414.5593	183.3965	0.0000	0.0000	266.1176	77.76996	5
AS-tDR-010674	-	-	Met-CAT-5-1	36	54	GCCCTCTTAGCGCAGCTGGCAGCGCGTCAGTCTCATAATCTGAAGGTCCTGAGTTCAAGCCTCAGAGAGGGCACCA	76	)))))))..))))........((((.)))).........((((.....))))).......((((((((((((....	TAATCTGAAGGTCCTGAGC	i-tRF	19	19T>C	253.4726	414.5593	183.3965	0.0000	0.0000	266.1176	77.76996	5
AS-tDR-010674	-	-	pre-Met-CAT-2-1	76	94	GCATTTTCTTACAGGAGGTAGCAAGCTTGTCTAAGCAGAGGCCCTCTTAGCGCAGTGGGCAGCGCGTCAGTCTCATAATCTGAAGGTCCTGAGTTCGAGCCTCAGAGAGGGCAGCTGTTTTGTTGTGCTACGAATGCAGCAAATGTTCGGATG	153	((((((((.....)))))).))......(((..((((...((((((...((((........)))).............(((((.((..(.......)..))))))))))))).((((((((((......))))).)))))...))))..))).	TAATCTGAAGGTCCTGAGC	Other	19	19T>C	253.4726	414.5593	183.3965	0.0000	0.0000	266.1176	77.76996	5
AS-tDR-010674	-	-	pre-Met-CAT-3-1	76	94	TCATCTTGGTAGAGCCGTTGGTTAAGCGGGAGAGACAGTTGCCTCCTTAGCGCAGTAGGCAGCGCGTCAGTCTCATAATCTGAAGGTCCTGAGTTCGAACCTCAGAGGGGGCAAGGCGTCTGTTTTGCCATTTTACTTCTTCTTGATCCAAAA	153	.......((.....)).(((((((((.(((((.(((.(((((((.((......)).)))))))..))).(((((....(((((.(((..((....)).)))))))).)))))..((((.......))))......))))).))))).))))..	TAATCTGAAGGTCCTGAGC	Other	19	19T>C	253.4726	414.5593	183.3965	0.0000	0.0000	266.1176	77.76996	5
AS-tDR-010674	-	-	pre-Met-CAT-4-3	76	94	GGAAATTCCTGTGGAAGCTGGCGCGTTGATGCACTTCGTCGCCCTCTTAGCGCAGCGGGCAGCGCGTCAGTCTCATAATCTGAAGGTCCTGAGTTCGAGCCTCAGAGAGGGCAGCTTTTGCAAGTGAACGCTTACCTTCCCGGCACTTGTGAT	153	((.....)).(((((..(((((((((.((......))...((((.((......)).)))).)))))))))..)).......((((((...(.(((((.((((......)))).((....))...))))).)..))))))....))).......	TAATCTGAAGGTCCTGAGC	Other	19	19T>C	253.4726	414.5593	183.3965	0.0000	0.0000	266.1176	77.76996	5
AS-tDR-010674	-	-	pre-Met-CAT-5-1	76	94	ACACTTCGACAAAATGGATGTTGCCCGAGCTCAACAGCAAGCCCTCTTAGCGCAGCTGGCAGCGCGTCAGTCTCATAATCTGAAGGTCCTGAGTTCAAGCCTCAGAGAGGGCATCACTTCTGCCAAAGAAGTTGGATACACTAAATATCGGAA	153	....(((((.....(((.(((...((..(((....)))..((((((((((.((.((((((.....))))))((((..(((....)))..)))).....))))..))))))))...((((((.....)))))).))..))))))....))))).	TAATCTGAAGGTCCTGAGC	Other	19	19T>C	253.4726	414.5593	183.3965	0.0000	0.0000	266.1176	77.76996	5
AS-tDR-006911	-	tRF-18-8SRZMFD2	Phe-GAA-1-1	59	76	GCCGAAATAGCTCAGTTGGGAGAGCGTTAGACTGAAGATCTAAAGGTCCCTGGTTCGATCCCGGGTTTCGGCACCA	76	)))))))..))))........((((.))))).......(((((.....))))).......((((((((((((....	TCCCGGGTTTCGGCACCA	tRF-3	18	ExactMatch	0.0000	207.2797	305.6608	176.7340	0.0000	322.1424	77.70491	5
AS-tDR-006911	-	tRF-18-8SRZMFD2	Phe-GAA-1-2	59	76	GCCGAAATAGCTCAGTTGGGAGAGCGTTAGACTGAAGATCTAAAGGTCCCTGGTTCGATCCCGGGTTTCGGCACCA	76	)))))))..))))........((((.))))).......(((((.....))))).......((((((((((((....	TCCCGGGTTTCGGCACCA	tRF-3	18	ExactMatch	0.0000	207.2797	305.6608	176.7340	0.0000	322.1424	77.70491	5
AS-tDR-006911	-	tRF-18-8SRZMFD2	Phe-GAA-1-3	59	76	GCCGAAATAGCTCAGTTGGGAGAGCGTTAGACTGAAGATCTAAAGGTCCCTGGTTCGATCCCGGGTTTCGGCACCA	76	)))))))..))))........((((.))))).......(((((.....))))).......((((((((((((....	TCCCGGGTTTCGGCACCA	tRF-3	18	ExactMatch	0.0000	207.2797	305.6608	176.7340	0.0000	322.1424	77.70491	5
AS-tDR-006911	-	tRF-18-8SRZMFD2	Phe-GAA-1-4	59	76	GCCGAAATAGCTCAGTTGGGAGAGCGTTAGACTGAAGATCTAAAGGTCCCTGGTTCGATCCCGGGTTTCGGCACCA	76	)))))))..))))........((((.))))).......(((((.....))))).......((((((((((((....	TCCCGGGTTTCGGCACCA	tRF-3	18	ExactMatch	0.0000	207.2797	305.6608	176.7340	0.0000	322.1424	77.70491	5
AS-tDR-006911	-	tRF-18-8SRZMFD2	Phe-GAA-1-5	59	76	GCCGAAATAGCTCAGTTGGGAGAGCGTTAGACTGAAGATCTAAAGGTCCCTGGTTCGATCCCGGGTTTCGGCACCA	76	)))))))..))))........((((.))))).......(((((.....))))).......((((((((((((....	TCCCGGGTTTCGGCACCA	tRF-3	18	ExactMatch	0.0000	207.2797	305.6608	176.7340	0.0000	322.1424	77.70491	5
AS-tDR-006911	-	tRF-18-8SRZMFD2	Phe-GAA-1-6	59	76	GCCGAAATAGCTCAGTTGGGAGAGCGTTAGACTGAAGATCTAAAGGTCCCTGGTTCGATCCCGGGTTTCGGCACCA	76	)))))))..))))........((((.))))).......(((((.....))))).......((((((((((((....	TCCCGGGTTTCGGCACCA	tRF-3	18	ExactMatch	0.0000	207.2797	305.6608	176.7340	0.0000	322.1424	77.70491	5
AS-tDR-006911	-	tRF-18-8SRZMFD2	Phe-GAA-2-1	59	76	GCCGAAATAGCTCAGTTGGGAGAGCGTTAGACTGAAGATCTAAAGGTCCCTGGTTCAATCCCGGGTTTCGGCACCA	76	)))))))..))))........((((.))))).......(((((.....))))).......((((((((((((....	TCCCGGGTTTCGGCACCA	tRF-3	18	ExactMatch	0.0000	207.2797	305.6608	176.7340	0.0000	322.1424	77.70491	5
AS-tDR-006911	-	tRF-18-8SRZMFD2	Phe-GAA-3-1	59	76	GCCGAGATAGCTCAGTTGGGAGAGCGTTAGACTGAAGATCTAAAGGTCCCTGGTTCAATCCCGGGTTTCGGCACCA	76	)))))))..))))........((((.))))).......(((((.....))))).......((((((((((((....	TCCCGGGTTTCGGCACCA	tRF-3	18	ExactMatch	0.0000	207.2797	305.6608	176.7340	0.0000	322.1424	77.70491	5
AS-tDR-006911	-	tRF-18-8SRZMFD2	Phe-GAA-4-1	60	77	GCCGAAATAGCTCAGTTGGGAGAGCGTTAGACCGAAGATCTTAAAGGTCCCTGGTTCAATCCCGGGTTTCGGCACCA	77	)))))))..))))........((((.))))).......(((.((.....))))).......((((((((((((....	TCCCGGGTTTCGGCACCA	tRF-3	18	ExactMatch	0.0000	207.2797	305.6608	176.7340	0.0000	322.1424	77.70491	5
AS-tDR-013476	-	-	pre-Gly-CCC-5-1	56	79	TACTCTTTTCTCTTATCCCCCAGGCCGTGGGTGTGTAGAGGCCTTGGTGGTGCAGTGGTAGAATTCTCGCCTCCCACGTGGGAGACCCGGGTTCAATTCCCGGCCAATGCAGCAGGTACTTCTTCATTTCATTATGGCCTTTTACCCGTCT	151	.....................((((...(((((...(((((((...((((((.(((((.((((..(..(((((((....)))))..(((((.......)))))........))..)...))))))))).))))))))))))))))))))))	TGGTAGAATTCTCGCCTGCCACGT	Other	24	18C>G	202.7781	0.0000	305.6608	0.0000	174.8863	196.0867	77.63730	5
AS-tDR-009358	-	-	Gly-CCC-2-1	53	73	GCGCCGCTGGTGTAGTGGTATCATGCAAGATTCCCATTCTTGCGACCCGGGTTCGATTCCCGGGCGGCGCACCA	74	)))))))..))).........(((.))))).......(((((....))))).......((((((((((((....	TCGTTTCCCGGGCGGCGCACC	tRF-3	21	4A>T	0.0000	207.2797	305.6608	176.7340	0.0000	238.1052	77.61742	5
AS-tDR-009358	-	-	Gly-CCC-2-2	53	73	GCGCCGCTGGTGTAGTGGTATCATGCAAGATTCCCATTCTTGCGACCCGGGTTCGATTCCCGGGCGGCGCACCA	74	)))))))..))).........(((.))))).......(((((....))))).......((((((((((((....	TCGTTTCCCGGGCGGCGCACC	tRF-3	21	4A>T	0.0000	207.2797	305.6608	176.7340	0.0000	238.1052	77.61742	5
AS-tDR-005279	-	tRF-23-45EHBK8RDZ	Val-CAC-2-1	32	54	GCTTCTGTAGTGTAGTGGTTATCACGTTCGCCTCACACGCGAAAGGTCCCCGGTTCGAAACCGGGCAGAAGCACCA	76	)))))))..)))..........(((.))))).......(((((.....))))).......((((((((((((....	CTCACACGCGAAAGGTCCCCGGT	i-tRF	23	ExactMatch	304.1671	248.7356	183.3965	0.0000	0.0000	210.0929	77.59836	5
AS-tDR-005279	-	tRF-23-45EHBK8RDZ	Val-CAC-3-1	32	54	GTTTCCGTAGTGTAGCGGTTATCACATTCGCCTCACACGCGAAAGGTCCCCGGTTCGATCCCGGGCGGAAACACCA	76	)))))))..)))..........(((.))))).......(((((.....))))).......((((((((((((....	CTCACACGCGAAAGGTCCCCGGT	i-tRF	23	ExactMatch	304.1671	248.7356	183.3965	0.0000	0.0000	210.0929	77.59836	5
AS-tDR-005279	-	tRF-23-45EHBK8RDZ	Val-CAC-6-1	32	54	GTTTCCGTAGTGGAGTGGTTATCACGTTCGCCTCACACGCGAAAGGTCCCCGGTTTGAAACCAGGCGGAAACACCA	76	)))))))..))))........((((.))))).......(((((.....)).)).......((.(((((((((....	CTCACACGCGAAAGGTCCCCGGT	i-tRF	23	ExactMatch	304.1671	248.7356	183.3965	0.0000	0.0000	210.0929	77.59836	5
AS-tDR-007405	-	-	SeC-TCA-1-1	1	51	GCCCGGATGATCCTCAGTGGTCTGGGGTGCAGGCTTCAAACCTGTAGCTGTCTAGCGACAGAGTGGTTCAATTCCACCTTTCGGGCCCA	89	)))))))....))))........((((.))))).......(((((.).)))...(((.(..))))).......((((.((((((((...	GCCCGGATGATCCTCAGTGGTCTGGGGTGCAGGCTTCAAACCTGTAGCTGT	tRF-5	51	ExactMatch	202.7781	331.6475	305.6608	0.0000	0.0000	280.1238	77.58666	5
AS-tDR-003930	-	tRF-19-1SS2P4ER	Lys-CTT-3-1	14	32	GCCCGGCTAGCTCAGTCGGTAGAGCATGAGACCCTTAATCTCAGGGTCGTGGGTTCGAGCCCCACGTTGGGCGCCA	76	)))))))..))))........((((.))))).......(((((.....))))).......((((((((((((....	AGTCGGTAGAGCATGAGAC	i-tRF	19	ExactMatch	202.7781	0.0000	305.6608	216.0082	0.0000	210.0929	77.56547	5
AS-tDR-003930	-	tRF-19-1SS2P4ER	Lys-CTT-11-1	14	32	CTGCAGCTAGCTCAGTCGGTAGAGCATGAGACTCTTAATCTCAGGGTCATGGGTTCGTGCCCCATGTTGGGCCA	74	)..))))..))))........((((.))))).......(((((.....))))).......((((((((((....	AGTCGGTAGAGCATGAGAC	i-tRF	19	ExactMatch	202.7781	0.0000	305.6608	216.0082	0.0000	210.0929	77.56547	5
AS-tDR-003930	-	tRF-19-1SS2P4ER	Lys-CTT-7-1	14	32	GCCCAGCTAGCTCAGTCGGTAGAGCATGAGACTCTTAATCTCAGGGTCATGGGTTTGAGCCCCACGTTTGGTGCCA	76	))).)))..))))........((((.))))).......(((((......)))).......((((.(((.(((....	AGTCGGTAGAGCATGAGAC	i-tRF	19	ExactMatch	202.7781	0.0000	305.6608	216.0082	0.0000	210.0929	77.56547	5
AS-tDR-013487	-	-	pre-Ser-GCT-4-3	123	145	GAGATGCGGAGGGCAGTCTGAACAGCGAGGGCTGTCTGCAGACGAGGTGGCCGAGTGGTTAAGGCGATGGACTGCTAATCCATTGTGCTCTGCACGCGTGGGTTCGAATCCCATCCTCGTCGGCTAAGGAAGTCCTGTGCTCAGTTTTGTAGCATCAAAACT	162	..((.(((.(((((.(((((.(((((....)))))...)))))....((((((((((((..((((((((((.......)))))))).))..)).))).((((.......))))......))))))).....))))).))))).((((((......)))))).	GCTAAGGAAGTCCTGTGCTCAGC	tRF-1	23	23T>C	354.8616	373.1034	366.7930	0.0000	174.8863	140.0619	49.81591	5
AS-tDR-000873	-	tRF-16-PSQP4PE	Lys-CTT-3-1	1	16	GCCCGGCTAGCTCAGTCGGTAGAGCATGAGACCCTTAATCTCAGGGTCGTGGGTTCGAGCCCCACGTTGGGCGCCA	76	)))))))..))))........((((.))))).......(((((.....))))).......((((((((((((....	GCCCGGCTAGCTCAGT	tRF-5	16	ExactMatch	202.7781	331.6475	0.0000	137.4597	174.8863	140.0619	49.53660	5
AS-tDR-000873	-	tRF-16-PSQP4PE	Lys-CTT-5-1	1	16	GCCCGGCTAGCTCAGTCGATAGAGCATGAGACTCTTAATCTCAGGGTCGTGGGTTCGAGCCGCACGTTGGGCGCCA	76	)))))))..))))........((((.))))).......(((((.....))).).......(.((((((((((....	GCCCGGCTAGCTCAGT	tRF-5	16	ExactMatch	202.7781	331.6475	0.0000	137.4597	174.8863	140.0619	49.53660	5
AS-tDR-009856	-	-	Ala-AGC-11-1	1	16	GGGGAATTAGCTCAAATGGTAGAGCGCTCGCTTAGCATGCGAGAGGTAGCGGGATCGATGCCCGCATTCTCCACCA	76	)))))))..))))........((((.))))).......(((((.....))))).......((((((((((((....	GGGGAATTAGCTCAAA	tRF-5	16	ExactMatch	152.0835	290.1915	122.2643	157.0969	0.0000	182.0805	49.44298	5
AS-tDR-006887	-	tRF-18-8RFQ46D2	Ala-AGC-4-1	58	75	GGGGATGTAGCTCAGTGGTAGAGCGCATGCTTAGCATGCATGAGGTCCCGGGTTCGATCCCCAGCATCTCCACCA	75	)))))))..)))).......((((.))))).......(((((.....).))).......(((.((((((((....	TCCCCAGCATCTCCACCA	tRF-3	18	ExactMatch	253.4726	248.7356	122.2643	0.0000	174.8863	154.0681	49.40932	5
AS-tDR-000874	-	tRF-17-PSQP4P5	Lys-CTT-5-1	1	17	GCCCGGCTAGCTCAGTCGATAGAGCATGAGACTCTTAATCTCAGGGTCGTGGGTTCGAGCCGCACGTTGGGCGCCA	76	)))))))..))))........((((.))))).......(((((.....))).).......(.((((((((((....	GCCCGGCTAGCTCAGTC	tRF-5	17	ExactMatch	202.7781	290.1915	122.2643	235.6453	0.0000	210.0929	49.40624	5
AS-tDR-006292	-	tRF-16-3KZSP1B	Phe-GAA-1-1	61	76	GCCGAAATAGCTCAGTTGGGAGAGCGTTAGACTGAAGATCTAAAGGTCCCTGGTTCGATCCCGGGTTTCGGCACCA	76	)))))))..))))........((((.))))).......(((((.....))))).......((((((((((((....	CCGGGTTTCGGCACCA	tRF-3	16	ExactMatch	152.0835	165.8237	305.6608	0.0000	233.1818	252.1114	49.33453	5
AS-tDR-006292	-	tRF-16-3KZSP1B	Phe-GAA-1-2	61	76	GCCGAAATAGCTCAGTTGGGAGAGCGTTAGACTGAAGATCTAAAGGTCCCTGGTTCGATCCCGGGTTTCGGCACCA	76	)))))))..))))........((((.))))).......(((((.....))))).......((((((((((((....	CCGGGTTTCGGCACCA	tRF-3	16	ExactMatch	152.0835	165.8237	305.6608	0.0000	233.1818	252.1114	49.33453	5
AS-tDR-006292	-	tRF-16-3KZSP1B	Phe-GAA-1-3	61	76	GCCGAAATAGCTCAGTTGGGAGAGCGTTAGACTGAAGATCTAAAGGTCCCTGGTTCGATCCCGGGTTTCGGCACCA	76	)))))))..))))........((((.))))).......(((((.....))))).......((((((((((((....	CCGGGTTTCGGCACCA	tRF-3	16	ExactMatch	152.0835	165.8237	305.6608	0.0000	233.1818	252.1114	49.33453	5
AS-tDR-006292	-	tRF-16-3KZSP1B	Phe-GAA-1-4	61	76	GCCGAAATAGCTCAGTTGGGAGAGCGTTAGACTGAAGATCTAAAGGTCCCTGGTTCGATCCCGGGTTTCGGCACCA	76	)))))))..))))........((((.))))).......(((((.....))))).......((((((((((((....	CCGGGTTTCGGCACCA	tRF-3	16	ExactMatch	152.0835	165.8237	305.6608	0.0000	233.1818	252.1114	49.33453	5
AS-tDR-006292	-	tRF-16-3KZSP1B	Phe-GAA-1-5	61	76	GCCGAAATAGCTCAGTTGGGAGAGCGTTAGACTGAAGATCTAAAGGTCCCTGGTTCGATCCCGGGTTTCGGCACCA	76	)))))))..))))........((((.))))).......(((((.....))))).......((((((((((((....	CCGGGTTTCGGCACCA	tRF-3	16	ExactMatch	152.0835	165.8237	305.6608	0.0000	233.1818	252.1114	49.33453	5
AS-tDR-006292	-	tRF-16-3KZSP1B	Phe-GAA-1-6	61	76	GCCGAAATAGCTCAGTTGGGAGAGCGTTAGACTGAAGATCTAAAGGTCCCTGGTTCGATCCCGGGTTTCGGCACCA	76	)))))))..))))........((((.))))).......(((((.....))))).......((((((((((((....	CCGGGTTTCGGCACCA	tRF-3	16	ExactMatch	152.0835	165.8237	305.6608	0.0000	233.1818	252.1114	49.33453	5
AS-tDR-006292	-	tRF-16-3KZSP1B	Phe-GAA-2-1	61	76	GCCGAAATAGCTCAGTTGGGAGAGCGTTAGACTGAAGATCTAAAGGTCCCTGGTTCAATCCCGGGTTTCGGCACCA	76	)))))))..))))........((((.))))).......(((((.....))))).......((((((((((((....	CCGGGTTTCGGCACCA	tRF-3	16	ExactMatch	152.0835	165.8237	305.6608	0.0000	233.1818	252.1114	49.33453	5
AS-tDR-006292	-	tRF-16-3KZSP1B	Phe-GAA-3-1	61	76	GCCGAGATAGCTCAGTTGGGAGAGCGTTAGACTGAAGATCTAAAGGTCCCTGGTTCAATCCCGGGTTTCGGCACCA	76	)))))))..))))........((((.))))).......(((((.....))))).......((((((((((((....	CCGGGTTTCGGCACCA	tRF-3	16	ExactMatch	152.0835	165.8237	305.6608	0.0000	233.1818	252.1114	49.33453	5
AS-tDR-006292	-	tRF-16-3KZSP1B	Phe-GAA-4-1	62	77	GCCGAAATAGCTCAGTTGGGAGAGCGTTAGACCGAAGATCTTAAAGGTCCCTGGTTCAATCCCGGGTTTCGGCACCA	77	)))))))..))))........((((.))))).......(((.((.....))))).......((((((((((((....	CCGGGTTTCGGCACCA	tRF-3	16	ExactMatch	152.0835	165.8237	305.6608	0.0000	233.1818	252.1114	49.33453	5
AS-tDR-006835	-	tRF-17-8HWKS52	Trp-CCA-4-1	59	75	GACCTCGTGGCGCAACGGTAGCGCGTCTGACTCCAGATCAGAAGGCTGCGTGTTCGAATCACGTCGGGGTCACCA	75	)))))))..)))).......((((.))))).......(((((.....))))).......((((((((((((....	TCACGTCGGGGTCACCA	tRF-3	17	ExactMatch	253.4726	165.8237	122.2643	157.0969	0.0000	154.0681	49.30117	5
AS-tDR-006835	-	tRF-17-8HWKS52	Trp-CCA-1-1	59	75	GGCCTCGTGGCGCAACGGTAGCGCGTCTGACTCCAGATCAGAAGGTTGCGTGTTCAAATCACGTCGGGGTCACCA	75	)))))))..)))).......((((.))))).......(((((.....))))).......((((((((((((....	TCACGTCGGGGTCACCA	tRF-3	17	ExactMatch	253.4726	165.8237	122.2643	157.0969	0.0000	154.0681	49.30117	5
AS-tDR-006835	-	tRF-17-8HWKS52	Trp-CCA-3-1	59	75	GACCTCGTGGCGCAACGGTAGCGCGTCTGACTCCAGATCAGAAGGTTGCGTGTTCAAATCACGTCGGGGTCACCA	75	)))))))..)))).......((((.))))).......(((((.....))))).......((((((((((((....	TCACGTCGGGGTCACCA	tRF-3	17	ExactMatch	253.4726	165.8237	122.2643	157.0969	0.0000	154.0681	49.30117	5
AS-tDR-006835	-	tRF-17-8HWKS52	Trp-CCA-3-2	59	75	GACCTCGTGGCGCAACGGTAGCGCGTCTGACTCCAGATCAGAAGGTTGCGTGTTCAAATCACGTCGGGGTCACCA	75	)))))))..)))).......((((.))))).......(((((.....))))).......((((((((((((....	TCACGTCGGGGTCACCA	tRF-3	17	ExactMatch	253.4726	165.8237	122.2643	157.0969	0.0000	154.0681	49.30117	5
AS-tDR-006835	-	tRF-17-8HWKS52	Trp-CCA-3-3	59	75	GACCTCGTGGCGCAACGGTAGCGCGTCTGACTCCAGATCAGAAGGTTGCGTGTTCAAATCACGTCGGGGTCACCA	75	)))))))..)))).......((((.))))).......(((((.....))))).......((((((((((((....	TCACGTCGGGGTCACCA	tRF-3	17	ExactMatch	253.4726	165.8237	122.2643	157.0969	0.0000	154.0681	49.30117	5
AS-tDR-006835	-	tRF-17-8HWKS52	Trp-CCA-5-1	59	75	GACCTCGTGGCGCAACGGCAGCGCGTCTGACTCCAGATCAGAAGGTTGCGTGTTCAAATCACGTCGGGGTCACCA	75	)))))))..)))).......((((.))))).......(((((.....))))).......((((((((((((....	TCACGTCGGGGTCACCA	tRF-3	17	ExactMatch	253.4726	165.8237	122.2643	157.0969	0.0000	154.0681	49.30117	5
AS-tDR-006835	-	tRF-17-8HWKS52	Trp-CCA-2-1	59	75	GACCTCGTGGCGCAATGGTAGCGCGTCTGACTCCAGATCAGAAGGTTGCGTGTTCAAGTCACGTCGGGGTCACCA	75	)))))))..)))).......((((.))))).......(((((.....))))).......((((((((((((....	TCACGTCGGGGTCACCA	tRF-3	17	ExactMatch	253.4726	165.8237	122.2643	157.0969	0.0000	154.0681	49.30117	5
AS-tDR-012359	-	-	Asp-GTC-2-1	16	53	TCCTCGTTAGTATAGTGGTGAGTATCCCCGCCTGTCACGCGGGAGACCGGGGTTCGATTCCCCGACGGGGAGCCA	75	)))))))..))))........((((.))))).......(((((....))))).......((((((((((((....	TGGTGAGTATCCCCGCCTGTCACGCGGGAGACCGGGGT	i-tRF	38	ExactMatch	253.4726	331.6475	183.3965	176.7340	0.0000	182.0805	49.29484	5
AS-tDR-012359	-	-	Asp-GTC-2-10	16	53	TCCTCGTTAGTATAGTGGTGAGTATCCCCGCCTGTCACGCGGGAGACCGGGGTTCGATTCCCCGACGGGGAGCCA	75	)))))))..))))........((((.))))).......(((((....))))).......((((((((((((....	TGGTGAGTATCCCCGCCTGTCACGCGGGAGACCGGGGT	i-tRF	38	ExactMatch	253.4726	331.6475	183.3965	176.7340	0.0000	182.0805	49.29484	5
AS-tDR-012359	-	-	Asp-GTC-2-11	16	53	TCCTCGTTAGTATAGTGGTGAGTATCCCCGCCTGTCACGCGGGAGACCGGGGTTCGATTCCCCGACGGGGAGCCA	75	)))))))..))))........((((.))))).......(((((....))))).......((((((((((((....	TGGTGAGTATCCCCGCCTGTCACGCGGGAGACCGGGGT	i-tRF	38	ExactMatch	253.4726	331.6475	183.3965	176.7340	0.0000	182.0805	49.29484	5
AS-tDR-012359	-	-	Asp-GTC-2-2	16	53	TCCTCGTTAGTATAGTGGTGAGTATCCCCGCCTGTCACGCGGGAGACCGGGGTTCGATTCCCCGACGGGGAGCCA	75	)))))))..))))........((((.))))).......(((((....))))).......((((((((((((....	TGGTGAGTATCCCCGCCTGTCACGCGGGAGACCGGGGT	i-tRF	38	ExactMatch	253.4726	331.6475	183.3965	176.7340	0.0000	182.0805	49.29484	5
AS-tDR-012359	-	-	Asp-GTC-2-3	16	53	TCCTCGTTAGTATAGTGGTGAGTATCCCCGCCTGTCACGCGGGAGACCGGGGTTCGATTCCCCGACGGGGAGCCA	75	)))))))..))))........((((.))))).......(((((....))))).......((((((((((((....	TGGTGAGTATCCCCGCCTGTCACGCGGGAGACCGGGGT	i-tRF	38	ExactMatch	253.4726	331.6475	183.3965	176.7340	0.0000	182.0805	49.29484	5
AS-tDR-012359	-	-	Asp-GTC-2-4	16	53	TCCTCGTTAGTATAGTGGTGAGTATCCCCGCCTGTCACGCGGGAGACCGGGGTTCGATTCCCCGACGGGGAGCCA	75	)))))))..))))........((((.))))).......(((((....))))).......((((((((((((....	TGGTGAGTATCCCCGCCTGTCACGCGGGAGACCGGGGT	i-tRF	38	ExactMatch	253.4726	331.6475	183.3965	176.7340	0.0000	182.0805	49.29484	5
AS-tDR-012359	-	-	Asp-GTC-2-5	16	53	TCCTCGTTAGTATAGTGGTGAGTATCCCCGCCTGTCACGCGGGAGACCGGGGTTCGATTCCCCGACGGGGAGCCA	75	)))))))..))))........((((.))))).......(((((....))))).......((((((((((((....	TGGTGAGTATCCCCGCCTGTCACGCGGGAGACCGGGGT	i-tRF	38	ExactMatch	253.4726	331.6475	183.3965	176.7340	0.0000	182.0805	49.29484	5
AS-tDR-012359	-	-	Asp-GTC-2-6	16	53	TCCTCGTTAGTATAGTGGTGAGTATCCCCGCCTGTCACGCGGGAGACCGGGGTTCGATTCCCCGACGGGGAGCCA	75	)))))))..))))........((((.))))).......(((((....))))).......((((((((((((....	TGGTGAGTATCCCCGCCTGTCACGCGGGAGACCGGGGT	i-tRF	38	ExactMatch	253.4726	331.6475	183.3965	176.7340	0.0000	182.0805	49.29484	5
AS-tDR-012359	-	-	Asp-GTC-2-7	16	53	TCCTCGTTAGTATAGTGGTGAGTATCCCCGCCTGTCACGCGGGAGACCGGGGTTCGATTCCCCGACGGGGAGCCA	75	)))))))..))))........((((.))))).......(((((....))))).......((((((((((((....	TGGTGAGTATCCCCGCCTGTCACGCGGGAGACCGGGGT	i-tRF	38	ExactMatch	253.4726	331.6475	183.3965	176.7340	0.0000	182.0805	49.29484	5
AS-tDR-012359	-	-	Asp-GTC-2-8	16	53	TCCTCGTTAGTATAGTGGTGAGTATCCCCGCCTGTCACGCGGGAGACCGGGGTTCGATTCCCCGACGGGGAGCCA	75	)))))))..))))........((((.))))).......(((((....))))).......((((((((((((....	TGGTGAGTATCCCCGCCTGTCACGCGGGAGACCGGGGT	i-tRF	38	ExactMatch	253.4726	331.6475	183.3965	176.7340	0.0000	182.0805	49.29484	5
AS-tDR-012359	-	-	Asp-GTC-2-9	16	53	TCCTCGTTAGTATAGTGGTGAGTATCCCCGCCTGTCACGCGGGAGACCGGGGTTCGATTCCCCGACGGGGAGCCA	75	)))))))..))))........((((.))))).......(((((....))))).......((((((((((((....	TGGTGAGTATCCCCGCCTGTCACGCGGGAGACCGGGGT	i-tRF	38	ExactMatch	253.4726	331.6475	183.3965	176.7340	0.0000	182.0805	49.29484	5
AS-tDR-012359	-	-	pre-Asp-GTC-2-6	56	93	CTTCACAGGGATTTCCTAAGAGCTCCATTTTCACGTCAATTCCTCGTTAGTATAGTGGTGAGTATCCCCGCCTGTCACGCGGGAGACCGGGGTTCGATTCCCCGACGGGGAGGAGGCTTAAACTTTTTTTTAGAAAAGCACACTTCCGGTAA	152	.......((((..((....(((((((................((((..(......)..))))..(((((((.......))))).))..))))))))).))))..((.(((((...((((...((.......))..))))...))))).))..	TGGTGAGTATCCCCGCCTGTCACGCGGGAGACCGGGGT	Other	38	ExactMatch	253.4726	331.6475	183.3965	176.7340	0.0000	182.0805	49.29484	5
AS-tDR-012359	-	-	pre-Asp-GTC-2-7	56	93	GTTTATTAGAGGTAGTCAAAACTCGCTGACGCAGAGTTCTTCCTCGTTAGTATAGTGGTGAGTATCCCCGCCTGTCACGCGGGAGACCGGGGTTCGATTCCCCGACGGGGAGAAAAGTTGCTTTTTGCATCTTCTGCCCACTGATGGCCCCT	152	..(((((((.((((.(((..(((.(((((((.((........)))))))))..)))..))).))))(((((.......)))))....(((((.......)))))..(((.(((..((.(((.....))).))))).))).))))))).....	TGGTGAGTATCCCCGCCTGTCACGCGGGAGACCGGGGT	Other	38	ExactMatch	253.4726	331.6475	183.3965	176.7340	0.0000	182.0805	49.29484	5
AS-tDR-012359	-	-	pre-Asp-GTC-2-8	56	93	ACGTAGAAAAGGCCTATCAGAAGGCTTTCTTTCGTGCGGTTCCTCGTTAGTATAGTGGTGAGTATCCCCGCCTGTCACGCGGGAGACCGGGGTTCGATTCCCCGACGGGGAGGCACAGTAATTGTTTTTTGTTTTTAGCTGTAAGTAATTCA	152	(((.(((.(((((((......))))))).))))))((((((..........(((((.(((....((((((((((.....))))....(((((.......))))).))))))..)))....)))))...........))))))..........	TGGTGAGTATCCCCGCCTGTCACGCGGGAGACCGGGGT	Other	38	ExactMatch	253.4726	331.6475	183.3965	176.7340	0.0000	182.0805	49.29484	5
AS-tDR-011380	-	-	pre-Tyr-GTA-2-1	123	140	AGCATTAGAGGGCTATCAGCAGCATCTTATCGCAGCGGAGCCTTCGATAGCTCAGTTGGTAGAGCGGAGGACTGTAGTGGATAGGGCGTGGCAATCCTTAGGTCGCTGGTTCGATTCCGGCTCGAAGGACTTCGTCTGTAATTTTTAACCTCAATTTAATTCAATTATC	169	.......(((((((......)))........((((((((((((((((..((((........)))).(((((.(((..((.......))..))).))))).....(((((.......)))))))))))).))))).)))).........)))).................	CGAAGGACTTCGTCTGTA	tRF-1	18	ExactMatch	304.1671	290.1915	305.6608	0.0000	233.1818	168.0743	49.23806	5
AS-tDR-011402	-	-	pre-Arg-TCG-2-1	115	136	ATTATTTTCCATCAAAAAATAGTTCTGATTTGTAACCCGGGACCACGTGGCCTAATGGATAAGGCGTCTGACTTCGGATCAGAAGATTGAGGGTTCGAATCCCTCCGTGGTTATTTGAGATACTGACTAGTCTGGTGTTATTTTCCTTCCTCA	153	((((((((.......))))))))...((...(((((((..(((((((..((((........)))).((((((....).))))).....(((((.......)))))))))))).....((((........)))))).)))))..))........	TTGAGATACTGACTAGTCTGGT	tRF-1	22	ExactMatch	0.0000	746.2068	0.0000	157.0969	0.0000	0.0000	156.96051	6
AS-tDR-008696	-	-	pre-Gly-CCC-5-1	53	71	TACTCTTTTCTCTTATCCCCCAGGCCGTGGGTGTGTAGAGGCCTTGGTGGTGCAGTGGTAGAATTCTCGCCTCCCACGTGGGAGACCCGGGTTCAATTCCCGGCCAATGCAGCAGGTACTTCTTCATTTCATTATGGCCTTTTACCCGTCT	151	.....................((((...(((((...(((((((...((((((.(((((.((((..(..(((((((....)))))..(((((.......)))))........))..)...))))))))).))))))))))))))))))))))	CAGTGGTAGAATTCTCGCT	Other	19	19C>T	0.0000	331.6475	0.0000	0.0000	0.0000	168.0743	155.36352	6
AS-tDR-008696	-	-	Gly-CCC-chr1-16	13	31	GCGTTGGCAGTTCAGTGGTAGAATTCTCGCCTCCCACCCGGGAGACCTGGATTCCATTTCCGGCAAATGCACCA	74	))))).)..)))).......((((.)))).........((((....))))).......((((((.(((((....	CAGTGGTAGAATTCTCGCT	i-tRF	19	19C>T	0.0000	331.6475	0.0000	0.0000	0.0000	168.0743	155.36352	6
AS-tDR-008696	-	-	Gly-CCC-chr1-19	13	31	GCGTTGGCAGTTCAGTGGTAGAATTCTCGCCTCCCACCCGGGAGACCTGGATTCCATTTCCGGCAAATGCACCA	74	))))).)..)))).......((((.)))).........((((....))))).......((((((.(((((....	CAGTGGTAGAATTCTCGCT	i-tRF	19	19C>T	0.0000	331.6475	0.0000	0.0000	0.0000	168.0743	155.36352	6
AS-tDR-008696	-	-	pre-Gly-CCC-chr1-16	53	71	TCTTAACTCTTTCCAAGGCTGCACAGCTCGGGGTCAGGAGGCGTTGGCAGTTCAGTGGTAGAATTCTCGCCTCCCACCCGGGAGACCTGGATTCCATTTCCGGCAAATGCAGCGTCCTGTCTTTGTGCCCTGTGGGTTTTACATTTACTTA	151	...........(((((((..(((((.((((((....(((((((..((.(((((.......))))))))))))))..)))))).((((((.(((((......))..))).))).))).......)))))))).))))...............	CAGTGGTAGAATTCTCGCT	Other	19	19C>T	0.0000	331.6475	0.0000	0.0000	0.0000	168.0743	155.36352	6
AS-tDR-008696	-	-	pre-Gly-CCC-chr1-19	53	71	TCTTAACTCTTTCCAAGGCTGCACAGCTCGGGGTCAGGAGGCGTTGGCAGTTCAGTGGTAGAATTCTCGCCTCCCACCCGGGAGACCTGGATTCCATTTCCGGCAAATGCAGCGTCCTGTCTTTGTGCCCTGTGGGTTTTACATTTACTTA	151	...........(((((((..(((((.((((((....(((((((..((.(((((.......))))))))))))))..)))))).((((((.(((((......))..))).))).))).......)))))))).))))...............	CAGTGGTAGAATTCTCGCT	Other	19	19C>T	0.0000	331.6475	0.0000	0.0000	0.0000	168.0743	155.36352	6
AS-tDR-006948	-	tRF-22-WB8HWKS52	Trp-CCA-4-1	54	75	GACCTCGTGGCGCAACGGTAGCGCGTCTGACTCCAGATCAGAAGGCTGCGTGTTCGAATCACGTCGGGGTCACCA	75	)))))))..)))).......((((.))))).......(((((.....))))).......((((((((((((....	TCGAATCACGTCGGGGTCACCA	tRF-3	22	ExactMatch	0.0000	0.0000	427.9252	0.0000	0.0000	238.1052	155.21709	6
AS-tDR-000925	-	tRF-17-PS5P4P5	Lys-TTT-3-1	1	17	GCCCGGATAGCTCAGTCGGTAGAGCATCAGACTTTTAATCTGAGGGTCCAGGGTTCAAGTCCCTGTTCGGGCGCCA	76	)))))))..))))........((((.))))).......(((((.....))))).......((((((((((((....	GCCCGGATAGCTCAGTC	tRF-5	17	ExactMatch	304.1671	0.0000	0.0000	0.0000	174.8863	0.0000	155.21648	6
AS-tDR-000925	-	tRF-17-PS5P4P5	Lys-TTT-3-2	1	17	GCCCGGATAGCTCAGTCGGTAGAGCATCAGACTTTTAATCTGAGGGTCCAGGGTTCAAGTCCCTGTTCGGGCGCCA	76	)))))))..))))........((((.))))).......(((((.....))))).......((((((((((((....	GCCCGGATAGCTCAGTC	tRF-5	17	ExactMatch	304.1671	0.0000	0.0000	0.0000	174.8863	0.0000	155.21648	6
AS-tDR-000925	-	tRF-17-PS5P4P5	Lys-TTT-3-3	1	17	GCCCGGATAGCTCAGTCGGTAGAGCATCAGACTTTTAATCTGAGGGTCCAGGGTTCAAGTCCCTGTTCGGGCGCCA	76	)))))))..))))........((((.))))).......(((((.....))))).......((((((((((((....	GCCCGGATAGCTCAGTC	tRF-5	17	ExactMatch	304.1671	0.0000	0.0000	0.0000	174.8863	0.0000	155.21648	6
AS-tDR-000925	-	tRF-17-PS5P4P5	Lys-TTT-3-4	1	17	GCCCGGATAGCTCAGTCGGTAGAGCATCAGACTTTTAATCTGAGGGTCCAGGGTTCAAGTCCCTGTTCGGGCGCCA	76	)))))))..))))........((((.))))).......(((((.....))))).......((((((((((((....	GCCCGGATAGCTCAGTC	tRF-5	17	ExactMatch	304.1671	0.0000	0.0000	0.0000	174.8863	0.0000	155.21648	6
AS-tDR-000925	-	tRF-17-PS5P4P5	Lys-TTT-3-5	1	17	GCCCGGATAGCTCAGTCGGTAGAGCATCAGACTTTTAATCTGAGGGTCCAGGGTTCAAGTCCCTGTTCGGGCGCCA	76	)))))))..))))........((((.))))).......(((((.....))))).......((((((((((((....	GCCCGGATAGCTCAGTC	tRF-5	17	ExactMatch	304.1671	0.0000	0.0000	0.0000	174.8863	0.0000	155.21648	6
AS-tDR-000925	-	tRF-17-PS5P4P5	pre-Lys-TTT-3-1	41	57	ACCTATATGGAGTGAACAGAAAGAGCTTTTCTTCGGGAGCGCCCGGATAGCTCAGTCGGTAGAGCATCAGACTTTTAATCTGAGGGTCCAGGGTTCAAGTCCCTGTTCGGGCGTTTGTAGTTTTCGTTACTTTAACCTGCTAAATTATCCCAT	153	.......((((((((...(((((.((..(((....)))(((((((((..((((........))))....(((((((.....)))))))(((((.......))))))))))))))..))..))))).))))))))...................	GCCCGGATAGCTCAGTC	Other	17	ExactMatch	304.1671	0.0000	0.0000	0.0000	174.8863	0.0000	155.21648	6
AS-tDR-000925	-	tRF-17-PS5P4P5	Lys-TTT-5-1	1	17	GCCCGGATAGCTCAGTCGGTAGAGCATCAGACTTTTAATCTGAGGGTCCGGGGTTCAAGTCCCTGTTCGGGCGCCA	76	)))))))..))))........((((.))))).......(((((.....))))).......((((((((((((....	GCCCGGATAGCTCAGTC	tRF-5	17	ExactMatch	304.1671	0.0000	0.0000	0.0000	174.8863	0.0000	155.21648	6
AS-tDR-000925	-	tRF-17-PS5P4P5	pre-Lys-TTT-3-5	41	57	AGAACCCTCTTATAAGCAAAAAGTAAAGCTCTCGTGAAGAGCCCGGATAGCTCAGTCGGTAGAGCATCAGACTTTTAATCTGAGGGTCCAGGGTTCAAGTCCCTGTTCGGGCGGCATGTCTTTGCTTTTGGGTACCGCACTTCGCATAAAATG	153	...((((...........((((((((((....((((..((((((((((.((((........)))).(((((.......)))))..)))).))))))..((((......))))..)))).))))))))))))))...((.....))........	GCCCGGATAGCTCAGTC	Other	17	ExactMatch	304.1671	0.0000	0.0000	0.0000	174.8863	0.0000	155.21648	6
AS-tDR-000925	-	tRF-17-PS5P4P5	pre-Lys-TTT-3-3	41	57	TTACTCACTAGAATGTGCAGGAAGAAGGCTTTTGCAGGGAGCCCGGATAGCTCAGTCGGTAGAGCATCAGACTTTTAATCTGAGGGTCCAGGGTTCAAGTCCCTGTTCGGGCGGGAGTGGTGGCTTTTAGTACCTGATTCTGGTATCATGTTT	153	......((((((((...((((..(((((((.(..(...((((((((((.((((........)))).(((((.......)))))..)))).)))))).....(((((....))))).)..).)))))))....)))))))))))).........	GCCCGGATAGCTCAGTC	Other	17	ExactMatch	304.1671	0.0000	0.0000	0.0000	174.8863	0.0000	155.21648	6
AS-tDR-000925	-	tRF-17-PS5P4P5	pre-Lys-TTT-5-1	41	57	TTTTCCTGTGGATAGACTAAGCAAACGCTTTTCTTCAGGGGCCCGGATAGCTCAGTCGGTAGAGCATCAGACTTTTAATCTGAGGGTCCGGGGTTCAAGTCCCTGTTCGGGCGGATGCTGTTTTAGTTTCCAATAAAATGGATTTGGGCGAGG	153	...(((..((((..(((((((((..(((((.....(((((((((((((.((((........)))).(((((.......)))))..))))))).......))))))...)))))..))))....))))))))).......)))...........	GCCCGGATAGCTCAGTC	Other	17	ExactMatch	304.1671	0.0000	0.0000	0.0000	174.8863	0.0000	155.21648	6
AS-tDR-006135	-	tRF-16-2WMK81B	Trp-CCA-4-1	60	75	GACCTCGTGGCGCAACGGTAGCGCGTCTGACTCCAGATCAGAAGGCTGCGTGTTCGAATCACGTCGGGGTCACCA	75	)))))))..)))).......((((.))))).......(((((.....))))).......((((((((((((....	CACGTCGGGGTCACCA	tRF-3	16	ExactMatch	557.6397	0.0000	183.3965	0.0000	0.0000	140.0619	110.82371	6
AS-tDR-006135	-	tRF-16-2WMK81B	Trp-CCA-1-1	60	75	GGCCTCGTGGCGCAACGGTAGCGCGTCTGACTCCAGATCAGAAGGTTGCGTGTTCAAATCACGTCGGGGTCACCA	75	)))))))..)))).......((((.))))).......(((((.....))))).......((((((((((((....	CACGTCGGGGTCACCA	tRF-3	16	ExactMatch	557.6397	0.0000	183.3965	0.0000	0.0000	140.0619	110.82371	6
AS-tDR-006135	-	tRF-16-2WMK81B	Trp-CCA-3-1	60	75	GACCTCGTGGCGCAACGGTAGCGCGTCTGACTCCAGATCAGAAGGTTGCGTGTTCAAATCACGTCGGGGTCACCA	75	)))))))..)))).......((((.))))).......(((((.....))))).......((((((((((((....	CACGTCGGGGTCACCA	tRF-3	16	ExactMatch	557.6397	0.0000	183.3965	0.0000	0.0000	140.0619	110.82371	6
AS-tDR-006135	-	tRF-16-2WMK81B	Trp-CCA-3-2	60	75	GACCTCGTGGCGCAACGGTAGCGCGTCTGACTCCAGATCAGAAGGTTGCGTGTTCAAATCACGTCGGGGTCACCA	75	)))))))..)))).......((((.))))).......(((((.....))))).......((((((((((((....	CACGTCGGGGTCACCA	tRF-3	16	ExactMatch	557.6397	0.0000	183.3965	0.0000	0.0000	140.0619	110.82371	6
AS-tDR-006135	-	tRF-16-2WMK81B	Trp-CCA-3-3	60	75	GACCTCGTGGCGCAACGGTAGCGCGTCTGACTCCAGATCAGAAGGTTGCGTGTTCAAATCACGTCGGGGTCACCA	75	)))))))..)))).......((((.))))).......(((((.....))))).......((((((((((((....	CACGTCGGGGTCACCA	tRF-3	16	ExactMatch	557.6397	0.0000	183.3965	0.0000	0.0000	140.0619	110.82371	6
AS-tDR-006135	-	tRF-16-2WMK81B	Trp-CCA-5-1	60	75	GACCTCGTGGCGCAACGGCAGCGCGTCTGACTCCAGATCAGAAGGTTGCGTGTTCAAATCACGTCGGGGTCACCA	75	)))))))..)))).......((((.))))).......(((((.....))))).......((((((((((((....	CACGTCGGGGTCACCA	tRF-3	16	ExactMatch	557.6397	0.0000	183.3965	0.0000	0.0000	140.0619	110.82371	6
AS-tDR-006135	-	tRF-16-2WMK81B	Trp-CCA-2-1	60	75	GACCTCGTGGCGCAATGGTAGCGCGTCTGACTCCAGATCAGAAGGTTGCGTGTTCAAGTCACGTCGGGGTCACCA	75	)))))))..)))).......((((.))))).......(((((.....))))).......((((((((((((....	CACGTCGGGGTCACCA	tRF-3	16	ExactMatch	557.6397	0.0000	183.3965	0.0000	0.0000	140.0619	110.82371	6
AS-tDR-000120	3031a	tRF-17-88481D2	Tyr-GTA-6-1	60	76	CCTTCGATAGCTCAGCTGGTAGAGCGGAGGACTGTAGATCCTTAGGTCGCTGGTTCGAATCCGGCTCGGAGGACCA	76	)))))))..))))........((((.))))).......(((((.....))))).......((((((((((((....	TCCGGCTCGGAGGACCA	tRF-3	17	ExactMatch	0.0000	331.6475	122.2643	0.0000	0.0000	140.0619	110.32777	6
AS-tDR-000120	3031a	tRF-17-88481D2	Tyr-GTA-3-1	60	76	CCTTCGATAGCTCAGTTGGTAGAGCGGAGGACTGTAGATCCTTAGGTCGCTGGTTCGAATCCGGCTCGGAGGACCA	76	)))))))..))))........((((.))))).......(((((.....))))).......((((((((((((....	TCCGGCTCGGAGGACCA	tRF-3	17	ExactMatch	0.0000	331.6475	122.2643	0.0000	0.0000	140.0619	110.32777	6
AS-tDR-004121	-	tRF-19-W3FJI0E5	Lys-CTT-11-1	16	34	CTGCAGCTAGCTCAGTCGGTAGAGCATGAGACTCTTAATCTCAGGGTCATGGGTTCGTGCCCCATGTTGGGCCA	74	)..))))..))))........((((.))))).......(((((.....))))).......((((((((((....	TCGGTAGAGCATGAGACTC	i-tRF	19	ExactMatch	0.0000	331.6475	122.2643	235.6453	0.0000	0.0000	110.18887	6
AS-tDR-004121	-	tRF-19-W3FJI0E5	Lys-CTT-7-1	16	34	GCCCAGCTAGCTCAGTCGGTAGAGCATGAGACTCTTAATCTCAGGGTCATGGGTTTGAGCCCCACGTTTGGTGCCA	76	))).)))..))))........((((.))))).......(((((......)))).......((((.(((.(((....	TCGGTAGAGCATGAGACTC	i-tRF	19	ExactMatch	0.0000	331.6475	122.2643	235.6453	0.0000	0.0000	110.18887	6
AS-tDR-005423	-	tRF-16-9NH57SD	Val-CAC-2-1	16	31	GCTTCTGTAGTGTAGTGGTTATCACGTTCGCCTCACACGCGAAAGGTCCCCGGTTCGAAACCGGGCAGAAGCACCA	76	)))))))..)))..........(((.))))).......(((((.....))))).......((((((((((((....	TGGTTATCACGTTCGC	i-tRF	16	ExactMatch	304.1671	0.0000	122.2643	0.0000	0.0000	154.0681	110.14442	6
AS-tDR-005423	-	tRF-16-9NH57SD	Val-CAC-6-1	16	31	GTTTCCGTAGTGGAGTGGTTATCACGTTCGCCTCACACGCGAAAGGTCCCCGGTTTGAAACCAGGCGGAAACACCA	76	)))))))..))))........((((.))))).......(((((.....)).)).......((.(((((((((....	TGGTTATCACGTTCGC	i-tRF	16	ExactMatch	304.1671	0.0000	122.2643	0.0000	0.0000	154.0681	110.14442	6
AS-tDR-003951	-	tRF-18-JMRPFQDY	Lys-CTT-6-1	13	30	GACGAGCTAGCTCAGTCGGTAGAGCATGGGACTCTTAATCCCAGGGTCGTGGGTTTGAGCCCCATGTTGGGCACCA	76	).).)))..))))........((((.))))).......(((((.....))))).......((((((((.(.(....	CAGTCGGTAGAGCATGGG	i-tRF	18	ExactMatch	304.1671	0.0000	122.2643	157.0969	0.0000	0.0000	110.13552	6
AS-tDR-009142	-	-	SeC-TCA-1-1	1	19	GCCCGGATGATCCTCAGTGGTCTGGGGTGCAGGCTTCAAACCTGTAGCTGTCTAGCGACAGAGTGGTTCAATTCCACCTTTCGGGCCCA	89	)))))))....))))........((((.))))).......(((((.).)))...(((.(..))))).......((((.((((((((...	GCCCGGATGATCCTCAGTG	tRF-5	19	ExactMatch	304.1671	0.0000	122.2643	0.0000	174.8863	0.0000	110.09908	6
AS-tDR-008288	-	-	Thr-AGT-2-1	56	77	GGCTCCGTGGCTTAGCTGGTTAAAGCGCCTGTCTAGTAAACAGGAGATCCTGGGTTCGAATCCCAGCGGGGCCTCCA	77	)))))))..)))).........((((.))))).......(((((.....))))).......((((((((((((....	TCGAATCCCAGCGGGGCCTCCA	tRF-3	22	ExactMatch	0.0000	290.1915	305.6608	0.0000	0.0000	140.0619	110.00707	6
AS-tDR-008288	-	-	Thr-AGT-2-2	56	77	GGCTCCGTGGCTTAGCTGGTTAAAGCGCCTGTCTAGTAAACAGGAGATCCTGGGTTCGAATCCCAGCGGGGCCTCCA	77	)))))))..)))).........((((.))))).......(((((.....))))).......((((((((((((....	TCGAATCCCAGCGGGGCCTCCA	tRF-3	22	ExactMatch	0.0000	290.1915	305.6608	0.0000	0.0000	140.0619	110.00707	6
AS-tDR-008288	-	-	Thr-AGT-6-1	56	77	GGCCCTGTGGCTTAGCTGGTCAAAGCGCCTGTCTAGTAAACAGGAGATCCTGGGTTCGAATCCCAGCGGGGCCTCCA	77	)))))))..)))).........((((.))))).......(((((.....))))).......((((((((((((....	TCGAATCCCAGCGGGGCCTCCA	tRF-3	22	ExactMatch	0.0000	290.1915	305.6608	0.0000	0.0000	140.0619	110.00707	6
AS-tDR-008288	-	-	Thr-CGT-3-1	56	77	GGCTCTGTGGCTTAGTTGGCTAAAGCGCCTGTCTCGTAAACAGGAGATCCTGGGTTCGAATCCCAGCGGGGCCTCCA	77	)))))))..)))).........((((.))))).......(((((.....))))).......((((((((((((....	TCGAATCCCAGCGGGGCCTCCA	tRF-3	22	ExactMatch	0.0000	290.1915	305.6608	0.0000	0.0000	140.0619	110.00707	6
AS-tDR-011378	-	-	Ser-GCT-4-1	64	84	GACGAGGTGGCCGAGTGGTTAAGGCGATGGACTGCTAATCCATTGTGCTCTGCACGCGTGGGTTCGAATCCCATCCTCGTCGCCA	85	)))))))..)))..........(((.))))).......(((((.))))...((((..))))).......((((((((((((....	TCGAATCCCATCCTCGTCGCG	tRF-3	21	21C>G	0.0000	290.1915	305.6608	0.0000	174.8863	0.0000	109.77006	6
AS-tDR-011378	-	-	Ser-GCT-4-2	64	84	GACGAGGTGGCCGAGTGGTTAAGGCGATGGACTGCTAATCCATTGTGCTCTGCACGCGTGGGTTCGAATCCCATCCTCGTCGCCA	85	)))))))..)))..........(((.))))).......(((((.))))...((((..))))).......((((((((((((....	TCGAATCCCATCCTCGTCGCG	tRF-3	21	21C>G	0.0000	290.1915	305.6608	0.0000	174.8863	0.0000	109.77006	6
AS-tDR-011378	-	-	Ser-GCT-4-3	64	84	GACGAGGTGGCCGAGTGGTTAAGGCGATGGACTGCTAATCCATTGTGCTCTGCACGCGTGGGTTCGAATCCCATCCTCGTCGCCA	85	)))))))..)))..........(((.))))).......(((((.))))...((((..))))).......((((((((((((....	TCGAATCCCATCCTCGTCGCG	tRF-3	21	21C>G	0.0000	290.1915	305.6608	0.0000	174.8863	0.0000	109.77006	6
AS-tDR-011378	-	-	Ser-GCT-3-1	64	84	GACGAGGTGGCCGAGTGGTTAAGGCGATGGACTGCTAATCCATTGTGCTTTGCACGCGTGGGTTCGAATCCCATCCTCGTCGCCA	85	)))))))..)))..........(((.))))).......(((((.))))...((((..))))).......((((((((((((....	TCGAATCCCATCCTCGTCGCG	tRF-3	21	21C>G	0.0000	290.1915	305.6608	0.0000	174.8863	0.0000	109.77006	6
AS-tDR-011378	-	-	Ser-GCT-5-1	64	84	GACGAGGTGGCCGAGTGGTTAAGGCGATGGACTGCTAATCCATTGTGCTCTGCACACGTGGGTTCGAATCCCATCCTCGTCGCCA	85	)))))))..)))..........(((.))))).......(((((.))))...((((..))))).......((((((((((((....	TCGAATCCCATCCTCGTCGCG	tRF-3	21	21C>G	0.0000	290.1915	305.6608	0.0000	174.8863	0.0000	109.77006	6
AS-tDR-012543	-	-	Leu-CAA-3-1	66	87	GTCAGGATGGCCGAGTGGTCTAAGGCGCCAGACTCAAGTTCTGGTCTCCGCATGGAGGCGTGGGTTCGAATCCCACTTCTGACACCA	87	)))))))..)))...........(((.))))).......(((((.))))....((((..))))).......((((((((((((....	TCGAATCCCACTTCTGACACCT	tRF-3	22	22A>T	0.0000	207.2797	244.5287	0.0000	0.0000	140.0619	109.75783	6
AS-tDR-012543	-	-	Leu-CAA-1-1	65	86	GTCAGGATGGCCGAGTGGTCTAAGGCGCCAGACTCAAGTTCTGGTCTCCAATGGAGGCGTGGGTTCGAATCCCACTTCTGACACCA	86	)))))))..)))...........(((.))))).......(((((.))))...((((..))))).......((((((((((((....	TCGAATCCCACTTCTGACACCT	tRF-3	22	22A>T	0.0000	207.2797	244.5287	0.0000	0.0000	140.0619	109.75783	6
AS-tDR-012543	-	-	Leu-CAA-1-2	65	86	GTCAGGATGGCCGAGTGGTCTAAGGCGCCAGACTCAAGTTCTGGTCTCCAATGGAGGCGTGGGTTCGAATCCCACTTCTGACACCA	86	)))))))..)))...........(((.))))).......(((((.))))...((((..))))).......((((((((((((....	TCGAATCCCACTTCTGACACCT	tRF-3	22	22A>T	0.0000	207.2797	244.5287	0.0000	0.0000	140.0619	109.75783	6
AS-tDR-012543	-	-	Leu-CAA-2-1	66	87	GTCAGGATGGCCGAGTGGTCTAAGGCGCCAGACTCAAGTTCTGGTCTCCGTATGGAGGCGTGGGTTCGAATCCCACTTCTGACACCA	87	)))))))..)))...........(((.))))).......(((((.))))....((((..))))).......((((((((((((....	TCGAATCCCACTTCTGACACCT	tRF-3	22	22A>T	0.0000	207.2797	244.5287	0.0000	0.0000	140.0619	109.75783	6
AS-tDR-012543	-	-	pre-Leu-CAA-4-1	128	149	ACAAGTATGAGGCTAAGTGAGAAGCGCTCTGCTTCCGAGTGTCAGGATGGCCGAGTGGTCTAAGGCGCCAGACTCAAGGTAAGCACCTTGCCTGCGGGCTTTCTGGTCTCCGGATGGAGGCGTGGGTTCGAATCCCACTTCTGACACATTCGTTTTATTAGCATTTTATTCCCCGGAAGAAACCCC	186	........((((((........))).)))..((((((.((((((((...(((...(.((((..((.(((((((((.(((((((...)))))))..)))...))))))))..)))).).)))(((((.......))))).))))))))....(((.....)))...........)))))).......	TCGAATCCCACTTCTGACACCT	tRF-1	22	21A>C	0.0000	207.2797	244.5287	0.0000	0.0000	140.0619	109.75783	6
AS-tDR-011408	-	-	Ser-AGA-2-1	33	55	GTAGTCGTGGCCGAGTGGTTAAGGCGATGGACTAGAAATCCATTGGGGTCTCCCCGCGCAGGTTCGAATCCTGCCGACTACGCCA	85	)))))))..)))..........(((.))))).......(((((.))))...((((..))))).......((((((((((((....	TGGAAATCCATTGGGGTCTCCCC	i-tRF	23	2A>G	202.7781	0.0000	122.2643	0.0000	0.0000	140.0619	109.73999	6
AS-tDR-011408	-	-	Ser-AGA-2-2	33	55	GTAGTCGTGGCCGAGTGGTTAAGGCGATGGACTAGAAATCCATTGGGGTCTCCCCGCGCAGGTTCGAATCCTGCCGACTACGCCA	85	)))))))..)))..........(((.))))).......(((((.))))...((((..))))).......((((((((((((....	TGGAAATCCATTGGGGTCTCCCC	i-tRF	23	2A>G	202.7781	0.0000	122.2643	0.0000	0.0000	140.0619	109.73999	6
AS-tDR-011408	-	-	Ser-AGA-2-3	33	55	GTAGTCGTGGCCGAGTGGTTAAGGCGATGGACTAGAAATCCATTGGGGTCTCCCCGCGCAGGTTCGAATCCTGCCGACTACGCCA	85	)))))))..)))..........(((.))))).......(((((.))))...((((..))))).......((((((((((((....	TGGAAATCCATTGGGGTCTCCCC	i-tRF	23	2A>G	202.7781	0.0000	122.2643	0.0000	0.0000	140.0619	109.73999	6
AS-tDR-011408	-	-	Ser-AGA-2-4	33	55	GTAGTCGTGGCCGAGTGGTTAAGGCGATGGACTAGAAATCCATTGGGGTCTCCCCGCGCAGGTTCGAATCCTGCCGACTACGCCA	85	)))))))..)))..........(((.))))).......(((((.))))...((((..))))).......((((((((((((....	TGGAAATCCATTGGGGTCTCCCC	i-tRF	23	2A>G	202.7781	0.0000	122.2643	0.0000	0.0000	140.0619	109.73999	6
AS-tDR-011408	-	-	Ser-AGA-2-5	33	55	GTAGTCGTGGCCGAGTGGTTAAGGCGATGGACTAGAAATCCATTGGGGTCTCCCCGCGCAGGTTCGAATCCTGCCGACTACGCCA	85	)))))))..)))..........(((.))))).......(((((.))))...((((..))))).......((((((((((((....	TGGAAATCCATTGGGGTCTCCCC	i-tRF	23	2A>G	202.7781	0.0000	122.2643	0.0000	0.0000	140.0619	109.73999	6
AS-tDR-011408	-	-	Ser-AGA-2-6	33	55	GTAGTCGTGGCCGAGTGGTTAAGGCGATGGACTAGAAATCCATTGGGGTCTCCCCGCGCAGGTTCGAATCCTGCCGACTACGCCA	85	)))))))..)))..........(((.))))).......(((((.))))...((((..))))).......((((((((((((....	TGGAAATCCATTGGGGTCTCCCC	i-tRF	23	2A>G	202.7781	0.0000	122.2643	0.0000	0.0000	140.0619	109.73999	6
AS-tDR-011408	-	-	Ser-TGA-3-1	33	55	GTAGTCGTGGCCGAGTGGTTAAGGCGATGGACTTGAAATCCATTGGGGTCTCCCCGCGCAGGTTCGAATCCTGCCGACTACGCCA	85	)))))))..)))..........(((.))))).......(((((.))))...((((..))))).......((((((((((((....	TGGAAATCCATTGGGGTCTCCCC	i-tRF	23	2T>G	202.7781	0.0000	122.2643	0.0000	0.0000	140.0619	109.73999	6
AS-tDR-011408	-	-	pre-Ser-AGA-2-1	73	95	ATGGAAACATGTAAGACATTTAATAAGGTTTTTGGTATCTGTAGTCGTGGCCGAGTGGTTAAGGCGATGGACTAGAAATCCATTGGGGTCTCCCCGCGCAGGTTCGAATCCTGCCGACTACGGCAGTGGGTTTTTGCATCTTCAAGCAGGTTTCATCCGACC	162	(((....)))................((((..(((.((((((.(((.(((((....))))).)))((((...((((((((((((((((....)))..(((((.......))))).........))))))))))))))))).....)))))).)))...))))	TGGAAATCCATTGGGGTCTCCCC	Other	23	2A>G	202.7781	0.0000	122.2643	0.0000	0.0000	140.0619	109.73999	6
AS-tDR-011408	-	-	pre-Ser-AGA-2-2	73	95	AATTCTGTTTAAAGATGTGAAGGGAGCCTTCTCCATTCGTGTAGTCGTGGCCGAGTGGTTAAGGCGATGGACTAGAAATCCATTGGGGTCTCCCCGCGCAGGTTCGAATCCTGCCGACTACGGGATGTTTTACTGAGAACAGTTCAGCGAGGAAATAGGATC	162	.(((((((((.....((((..(((((((((..(((((((.((.......)))))))))..))))(((((((.......)))))))....)))))..))))..((((.((((((.......))))))......(((((.....))))))))).))))))))).	TGGAAATCCATTGGGGTCTCCCC	Other	23	2A>G	202.7781	0.0000	122.2643	0.0000	0.0000	140.0619	109.73999	6
AS-tDR-011408	-	-	pre-Ser-AGA-2-3	73	95	GTCATTTCACCAATCTATCAAAGGGTGAAGTTCCACAGCTGTAGTCGTGGCCGAGTGGTTAAGGCGATGGACTAGAAATCCATTGGGGTCTCCCCGCGCAGGTTCGAATCCTGCCGACTACGGGGTGGTTTTTGCTCCCAGTGAGCTAACTTAACCCATCTG	162	......................((((.(((((((((..(((((((((..(((..........))).(((((.......))))).((((...))))..(((((.......)))))))))))))).)))).....((((.....)))).))))).)))).....	TGGAAATCCATTGGGGTCTCCCC	Other	23	2A>G	202.7781	0.0000	122.2643	0.0000	0.0000	140.0619	109.73999	6
AS-tDR-011408	-	-	pre-Ser-AGA-2-4	73	95	TCTCATGTCTATACCGTGAAAAAAAACGTTGTGATTCTGTGTAGTCGTGGCCGAGTGGTTAAGGCGATGGACTAGAAATCCATTGGGGTCTCCCCGCGCAGGTTCGAATCCTGCCGACTACGAGTTCGAGGTTTTAGATAATTAACAACAGAAAATTTAGAA	162	.....((((((.(((.((((.......((..(((((......)))))..))...((((((.....((((((.......))))))((((...))))..(((((.......))))).))))))...)))).)))..))))))......................	TGGAAATCCATTGGGGTCTCCCC	Other	23	2A>G	202.7781	0.0000	122.2643	0.0000	0.0000	140.0619	109.73999	6
AS-tDR-011394	-	-	pre-Leu-AAG-2-1	87	103	CATAACTGAAGGAAAATATGTAAATACCCAGCGGCAAAGAGGTAGCGTGGCCGAGCGGTCTAAGGCGCTGGATTAAGGCTCCAGTCTCTTCGGGGGCGTGGGTTCGAATCCCACCGCTGCCAGTTTGTGGTAGTTTTGTCACTTTTGTCCCCTATGGGTTAC	162	..(((((.((((.(((..((((((.((...((.(((((..(((((((.((((....)))).........(((((..(((.((((((((....))))).))))))..)))))...)))))))..))))).)).)))))).))..)))....))).).))))).	TCTTCGGGGGCGTGAGT	Other	17	15G>A	202.7781	165.8237	0.0000	0.0000	0.0000	126.0557	109.70271	6
AS-tDR-011394	-	-	pre-Leu-AAG-2-3	87	103	AGGAAAGGGTAGAGAATAGGTTCCCAACTGTTAGCCAGTAGGTAGCGTGGCCGAGCGGTCTAAGGCGCTGGATTAAGGCTCCAGTCTCTTCGGGGGCGTGGGTTCGAATCCCACCGCTGCCAGGTGCTTCCCTTTTCTTGGGGAAACCATCCGTGTATTCCG	162	(((((((((.((......((((..(....)..))))....(((((((.((((....)))).........(((((..(((.((((((((....))))).))))))..)))))...))))))).....)).)))))))))..((....))..............	TCTTCGGGGGCGTGAGT	Other	17	15G>A	202.7781	165.8237	0.0000	0.0000	0.0000	126.0557	109.70271	6
AS-tDR-011394	-	-	pre-Leu-AAG-2-4	87	103	AAGCATTAAGTAGCTTTCTGGCATAAACATATTGCAGCTGGGTAGCGTGGCCGAGCGGTCTAAGGCGCTGGATTAAGGCTCCAGTCTCTTCGGGGGCGTGGGTTCGAATCCCACCGCTGCCAGGGTTGCTGTCTTTTTGTCCCCGCTGCATACACTCCTGGC	162	.........(((((.....((((.(((.(((..((((((.(((((((.((((....)))).........(((((..(((.((((((((....))))).))))))..)))))...)))))))..))))))))).))).))))...))))).............	TCTTCGGGGGCGTGAGT	Other	17	15G>A	202.7781	165.8237	0.0000	0.0000	0.0000	126.0557	109.70271	6
AS-tDR-011394	-	-	pre-Leu-AAG-3-1	87	103	TCTACTAGGGAAAATGCGGAAGAACACAGTTGTAATCAACGGTAGCGTGGCCGAGCGGTCTAAGGCGCTGGATTAAGGCTCCAGTCTCTTCGGGGGCGTGGGTTCAAATCCCACCGCTGCCAAGTACTTTTCATTCTCACTAGGGACTGTTTTTAGGAGAAT	162	(((.((((.((.((((.(((((.((...((((....))))(((((((.((((....)))).........(((((..(((.((((((((....))))).))))))..)))))...)))))))..)).))))))))).)).)))))))................	TCTTCGGGGGCGTGAGT	Other	17	15G>A	202.7781	165.8237	0.0000	0.0000	0.0000	126.0557	109.70271	6
AS-tDR-011394	-	-	Leu-TAG-2-1	47	63	GGTAGTGTGGCCGAGCGGTCTAAGGCGCTGGATTTAGGCTCCAGTCTCTTCGGGGGCGTGGGTTCGAATCCCACCACTGCCACCA	85	)))))))..)))...........(((.))))).......(((((.)))....(((..))))).......((((((((((((....	TCTTCGGGGGCGTGAGT	i-tRF	17	15G>A	202.7781	165.8237	0.0000	0.0000	0.0000	126.0557	109.70271	6
AS-tDR-011394	-	-	pre-Leu-TAG-2-1	87	103	CAGAATGAAGAAGGTAATTGCAAACTCCTATAACGTGTGTGGTAGTGTGGCCGAGCGGTCTAAGGCGCTGGATTTAGGCTCCAGTCTCTTCGGGGGCGTGGGTTCGAATCCCACCACTGCCAGTGGTACGTTTTAGCACAACAAGGATCCTGAAGTACTAAC	162	............((((....((...((((....(((...((((......)))).)))((((((((((..((((((..((.((((((((....))))).)))))..)))))).(((((.....))))).)))))))).))....))))...))...))))...	TCTTCGGGGGCGTGAGT	Other	17	15G>A	202.7781	165.8237	0.0000	0.0000	0.0000	126.0557	109.70271	6
AS-tDR-011413	-	-	Arg-TCT-1-1	40	68	GGCTCCGTGGCGCAATGGATAGCGCATTGGACTTCTAATTCAAAGGTTCCGGGTTCGAGTCCCGGCGGAGTCGCCA	76	)))))))..))))........((((.))))).......(((((.....))))).......((((((((((((....	TCAAAGGTTCCGGGTTCGAGTCCCGGCGG	i-tRF	29	ExactMatch	304.1671	0.0000	183.3965	0.0000	233.1818	0.0000	109.69970	6
AS-tDR-011413	-	-	pre-Arg-TCT-1-1	92	120	TCTGGCTTAACATAGCAGATGCGCTGAGACTCCAACAGGTGGCTCCGTGGCGCAATGGATAGCGCATTGGACTTCTAGAGGCTGAAGGCATTCAAAGGTTCCGGGTTCGAGTCCCGGCGGAGTCGTAACGCTTTTTTCCCTCCCCCCTACAATTTATTTTCTGCC	165	..............((((((((((((((.(.((....)).).)))...))))))..(((.((((.....((((((..(((((.....)).))).......(((((.......))))).))))))....))))....)))....................))))).	TCAAAGGTTCCGGGTTCGAGTCCCGGCGG	Other	29	ExactMatch	304.1671	0.0000	183.3965	0.0000	233.1818	0.0000	109.69970	6
AS-tDR-006034	-	tRF-17-H7PU4HJ	Ser-AGA-2-1	68	84	GTAGTCGTGGCCGAGTGGTTAAGGCGATGGACTAGAAATCCATTGGGGTCTCCCCGCGCAGGTTCGAATCCTGCCGACTACGCCA	85	)))))))..)))..........(((.))))).......(((((.))))...((((..))))).......((((((((((((....	ATCCTGCCGACTACGCC	tRF-3	17	ExactMatch	152.0835	207.2797	0.0000	0.0000	233.1818	0.0000	109.67095	6
AS-tDR-006034	-	tRF-17-H7PU4HJ	Ser-AGA-2-2	68	84	GTAGTCGTGGCCGAGTGGTTAAGGCGATGGACTAGAAATCCATTGGGGTCTCCCCGCGCAGGTTCGAATCCTGCCGACTACGCCA	85	)))))))..)))..........(((.))))).......(((((.))))...((((..))))).......((((((((((((....	ATCCTGCCGACTACGCC	tRF-3	17	ExactMatch	152.0835	207.2797	0.0000	0.0000	233.1818	0.0000	109.67095	6
AS-tDR-006034	-	tRF-17-H7PU4HJ	Ser-AGA-2-3	68	84	GTAGTCGTGGCCGAGTGGTTAAGGCGATGGACTAGAAATCCATTGGGGTCTCCCCGCGCAGGTTCGAATCCTGCCGACTACGCCA	85	)))))))..)))..........(((.))))).......(((((.))))...((((..))))).......((((((((((((....	ATCCTGCCGACTACGCC	tRF-3	17	ExactMatch	152.0835	207.2797	0.0000	0.0000	233.1818	0.0000	109.67095	6
AS-tDR-006034	-	tRF-17-H7PU4HJ	Ser-AGA-2-4	68	84	GTAGTCGTGGCCGAGTGGTTAAGGCGATGGACTAGAAATCCATTGGGGTCTCCCCGCGCAGGTTCGAATCCTGCCGACTACGCCA	85	)))))))..)))..........(((.))))).......(((((.))))...((((..))))).......((((((((((((....	ATCCTGCCGACTACGCC	tRF-3	17	ExactMatch	152.0835	207.2797	0.0000	0.0000	233.1818	0.0000	109.67095	6
AS-tDR-006034	-	tRF-17-H7PU4HJ	Ser-AGA-2-5	68	84	GTAGTCGTGGCCGAGTGGTTAAGGCGATGGACTAGAAATCCATTGGGGTCTCCCCGCGCAGGTTCGAATCCTGCCGACTACGCCA	85	)))))))..)))..........(((.))))).......(((((.))))...((((..))))).......((((((((((((....	ATCCTGCCGACTACGCC	tRF-3	17	ExactMatch	152.0835	207.2797	0.0000	0.0000	233.1818	0.0000	109.67095	6
AS-tDR-006034	-	tRF-17-H7PU4HJ	Ser-AGA-2-6	68	84	GTAGTCGTGGCCGAGTGGTTAAGGCGATGGACTAGAAATCCATTGGGGTCTCCCCGCGCAGGTTCGAATCCTGCCGACTACGCCA	85	)))))))..)))..........(((.))))).......(((((.))))...((((..))))).......((((((((((((....	ATCCTGCCGACTACGCC	tRF-3	17	ExactMatch	152.0835	207.2797	0.0000	0.0000	233.1818	0.0000	109.67095	6
AS-tDR-006034	-	tRF-17-H7PU4HJ	Ser-TGA-3-1	68	84	GTAGTCGTGGCCGAGTGGTTAAGGCGATGGACTTGAAATCCATTGGGGTCTCCCCGCGCAGGTTCGAATCCTGCCGACTACGCCA	85	)))))))..)))..........(((.))))).......(((((.))))...((((..))))).......((((((((((((....	ATCCTGCCGACTACGCC	tRF-3	17	ExactMatch	152.0835	207.2797	0.0000	0.0000	233.1818	0.0000	109.67095	6
AS-tDR-006034	-	tRF-17-H7PU4HJ	Ser-AGA-1-1	68	84	GTAGTCGTGGCCGAGTGGTTAAGGCGATGGACTAGAAATCCATTGGGGTTTCCCCGCGCAGGTTCGAATCCTGCCGACTACGCCA	85	)))))))..)))..........(((.))))).......(((((.))))...((((..))))).......((((((((((((....	ATCCTGCCGACTACGCC	tRF-3	17	ExactMatch	152.0835	207.2797	0.0000	0.0000	233.1818	0.0000	109.67095	6
AS-tDR-006034	-	tRF-17-H7PU4HJ	Ser-TGA-2-1	68	84	GTAGTCGTGGCCGAGTGGTTAAGGCGATGGACTTGAAATCCATTGGGGTTTCCCCGCGCAGGTTCGAATCCTGCCGACTACGCCA	85	)))))))..)))..........(((.))))).......(((((.))))...((((..))))).......((((((((((((....	ATCCTGCCGACTACGCC	tRF-3	17	ExactMatch	152.0835	207.2797	0.0000	0.0000	233.1818	0.0000	109.67095	6
AS-tDR-006034	-	tRF-17-H7PU4HJ	Ser-AGA-3-1	68	84	GTAGTCGTGGCCGAGTGGTTAAGGCGATGGACTAGAAATCCATTGGGGTTTCCCCACGCAGGTTCGAATCCTGCCGACTACGCCA	85	)))))))..)))..........(((.))))).......(((((.))))...((((..))))).......((((((((((((....	ATCCTGCCGACTACGCC	tRF-3	17	ExactMatch	152.0835	207.2797	0.0000	0.0000	233.1818	0.0000	109.67095	6
AS-tDR-006034	-	tRF-17-H7PU4HJ	Ser-AGA-4-1	68	84	GTAGTCGTGGCCGAGTGGTTAAGGTGATGGACTAGAAACCCATTGGGGTCTCCCCGCGCAGGTTCGAATCCTGCCGACTACGCCA	85	)))))))..)))..........(((.)))).........((((.))))...((((..))))).......((((((((((((....	ATCCTGCCGACTACGCC	tRF-3	17	ExactMatch	152.0835	207.2797	0.0000	0.0000	233.1818	0.0000	109.67095	6
AS-tDR-009363	-	-	Tyr-GTA-1-1	59	76	CCTTCGATAGCTCAGTTGGTAGAGCGGAGGACTGTAGATCCTTAGGTCGCTGGTTCGAATCCGGCTCGAAGGACCA	76	)))))))..))))........((((.))))).......(((((.....))))).......((((((((((((....	ATCCGGCTCGAAGGACCG	tRF-3	18	18A>G	0.0000	165.8237	122.2643	0.0000	0.0000	182.0805	109.66711	6
AS-tDR-009363	-	-	Tyr-GTA-8-1	59	76	CTTTCGATAGCTCAGTTGGTAGAGCGGAGGACTGTAGATCCTTAGGTCGCTGGTTCGAATCCGGCTCGAAGGACCA	76	)))))))..))))........((((.))))).......(((((.....))))).......((((((((((((....	ATCCGGCTCGAAGGACCG	tRF-3	18	18A>G	0.0000	165.8237	122.2643	0.0000	0.0000	182.0805	109.66711	6
AS-tDR-004074	-	tRF-16-RPFQRDE	Lys-CTT-16-1	18	33	GCCTGGCTACCTCAGTTGGTAGAGCATGGGACTCTTAATCCCAGAGTCAGTGGGTTCAAGCCTCACATTGAGTGCCA	77	)).)))....)))........(((..))))).......(((((......))))).......(((((.(((.((....	GGTAGAGCATGGGACT	i-tRF	16	ExactMatch	152.0835	0.0000	122.2643	0.0000	0.0000	168.0743	109.62101	6
AS-tDR-013465	-	-	pre-Tyr-GTA-2-1	111	131	AGCATTAGAGGGCTATCAGCAGCATCTTATCGCAGCGGAGCCTTCGATAGCTCAGTTGGTAGAGCGGAGGACTGTAGTGGATAGGGCGTGGCAATCCTTAGGTCGCTGGTTCGATTCCGGCTCGAAGGACTTCGTCTGTAATTTTTAACCTCAATTTAATTCAATTATC	169	.......(((((((......)))........((((((((((((((((..((((........)))).(((((.(((..((.......))..))).))))).....(((((.......)))))))))))).))))).)))).........)))).................	TCGATTCCGGCTCGAAGGACT	tRF-1	21	ExactMatch	202.7781	0.0000	244.5287	0.0000	174.8863	0.0000	109.61633	6
AS-tDR-013488	-	-	Met-CAT-2-1	34	54	GCCCTCTTAGCGCAGTGGGCAGCGCGTCAGTCTCATAATCTGAAGGTCCTGAGTTCGAGCCTCAGAGAGGGCACCA	76	)))))))..))))........((((.)))).........((((.....))))).......((((((((((((....	CATAATCTGAAGGTACTGAGT	i-tRF	21	15C>A	152.0835	207.2797	0.0000	0.0000	0.0000	168.0743	109.61205	6
AS-tDR-013488	-	-	Met-CAT-3-1	34	54	GCCTCCTTAGCGCAGTAGGCAGCGCGTCAGTCTCATAATCTGAAGGTCCTGAGTTCGAACCTCAGAGGGGGCACCA	76	)))))))..))))........((((.)))).........((((.....))))).......((((((((((((....	CATAATCTGAAGGTACTGAGT	i-tRF	21	15C>A	152.0835	207.2797	0.0000	0.0000	0.0000	168.0743	109.61205	6
AS-tDR-013488	-	-	Met-CAT-3-2	34	54	GCCTCCTTAGCGCAGTAGGCAGCGCGTCAGTCTCATAATCTGAAGGTCCTGAGTTCGAACCTCAGAGGGGGCACCA	76	)))))))..))))........((((.)))).........((((.....))))).......((((((((((((....	CATAATCTGAAGGTACTGAGT	i-tRF	21	15C>A	152.0835	207.2797	0.0000	0.0000	0.0000	168.0743	109.61205	6
AS-tDR-013488	-	-	Met-CAT-4-1	34	54	GCCCTCTTAGCGCAGCGGGCAGCGCGTCAGTCTCATAATCTGAAGGTCCTGAGTTCGAGCCTCAGAGAGGGCACCA	76	)))))))..))))........((((.)))).........((((.....))))).......((((((((((((....	CATAATCTGAAGGTACTGAGT	i-tRF	21	15C>A	152.0835	207.2797	0.0000	0.0000	0.0000	168.0743	109.61205	6
AS-tDR-013488	-	-	Met-CAT-4-2	34	54	GCCCTCTTAGCGCAGCGGGCAGCGCGTCAGTCTCATAATCTGAAGGTCCTGAGTTCGAGCCTCAGAGAGGGCACCA	76	)))))))..))))........((((.)))).........((((.....))))).......((((((((((((....	CATAATCTGAAGGTACTGAGT	i-tRF	21	15C>A	152.0835	207.2797	0.0000	0.0000	0.0000	168.0743	109.61205	6
AS-tDR-013488	-	-	Met-CAT-4-3	34	54	GCCCTCTTAGCGCAGCGGGCAGCGCGTCAGTCTCATAATCTGAAGGTCCTGAGTTCGAGCCTCAGAGAGGGCACCA	76	)))))))..))))........((((.)))).........((((.....))))).......((((((((((((....	CATAATCTGAAGGTACTGAGT	i-tRF	21	15C>A	152.0835	207.2797	0.0000	0.0000	0.0000	168.0743	109.61205	6
AS-tDR-013488	-	-	Met-CAT-5-1	34	54	GCCCTCTTAGCGCAGCTGGCAGCGCGTCAGTCTCATAATCTGAAGGTCCTGAGTTCAAGCCTCAGAGAGGGCACCA	76	)))))))..))))........((((.)))).........((((.....))))).......((((((((((((....	CATAATCTGAAGGTACTGAGT	i-tRF	21	15C>A	152.0835	207.2797	0.0000	0.0000	0.0000	168.0743	109.61205	6
AS-tDR-013488	-	-	pre-Met-CAT-2-1	74	94	GCATTTTCTTACAGGAGGTAGCAAGCTTGTCTAAGCAGAGGCCCTCTTAGCGCAGTGGGCAGCGCGTCAGTCTCATAATCTGAAGGTCCTGAGTTCGAGCCTCAGAGAGGGCAGCTGTTTTGTTGTGCTACGAATGCAGCAAATGTTCGGATG	153	((((((((.....)))))).))......(((..((((...((((((...((((........)))).............(((((.((..(.......)..))))))))))))).((((((((((......))))).)))))...))))..))).	CATAATCTGAAGGTACTGAGT	Other	21	15C>A	152.0835	207.2797	0.0000	0.0000	0.0000	168.0743	109.61205	6
AS-tDR-013488	-	-	pre-Met-CAT-3-1	74	94	TCATCTTGGTAGAGCCGTTGGTTAAGCGGGAGAGACAGTTGCCTCCTTAGCGCAGTAGGCAGCGCGTCAGTCTCATAATCTGAAGGTCCTGAGTTCGAACCTCAGAGGGGGCAAGGCGTCTGTTTTGCCATTTTACTTCTTCTTGATCCAAAA	153	.......((.....)).(((((((((.(((((.(((.(((((((.((......)).)))))))..))).(((((....(((((.(((..((....)).)))))))).)))))..((((.......))))......))))).))))).))))..	CATAATCTGAAGGTACTGAGT	Other	21	15C>A	152.0835	207.2797	0.0000	0.0000	0.0000	168.0743	109.61205	6
AS-tDR-013488	-	-	pre-Met-CAT-4-3	74	94	GGAAATTCCTGTGGAAGCTGGCGCGTTGATGCACTTCGTCGCCCTCTTAGCGCAGCGGGCAGCGCGTCAGTCTCATAATCTGAAGGTCCTGAGTTCGAGCCTCAGAGAGGGCAGCTTTTGCAAGTGAACGCTTACCTTCCCGGCACTTGTGAT	153	((.....)).(((((..(((((((((.((......))...((((.((......)).)))).)))))))))..)).......((((((...(.(((((.((((......)))).((....))...))))).)..))))))....))).......	CATAATCTGAAGGTACTGAGT	Other	21	15C>A	152.0835	207.2797	0.0000	0.0000	0.0000	168.0743	109.61205	6
AS-tDR-013488	-	-	pre-Met-CAT-5-1	74	94	ACACTTCGACAAAATGGATGTTGCCCGAGCTCAACAGCAAGCCCTCTTAGCGCAGCTGGCAGCGCGTCAGTCTCATAATCTGAAGGTCCTGAGTTCAAGCCTCAGAGAGGGCATCACTTCTGCCAAAGAAGTTGGATACACTAAATATCGGAA	153	....(((((.....(((.(((...((..(((....)))..((((((((((.((.((((((.....))))))((((..(((....)))..)))).....))))..))))))))...((((((.....)))))).))..))))))....))))).	CATAATCTGAAGGTACTGAGT	Other	21	15C>A	152.0835	207.2797	0.0000	0.0000	0.0000	168.0743	109.61205	6
AS-tDR-011464	-	-	Gly-GCC-4-1	8	25	GCATAGGTGGTTCAGTGGTAGAATTCTTGCCTGCCACGCAGGAGGCCCAGGTTTGATTCCTGGCCCATGCACCA	74	)))).))..)))).......((((.))))).......(((((....))))).......(((((((.((((....	TGGTTCAGTGGTAGAATT	i-tRF	18	ExactMatch	152.0835	207.2797	0.0000	0.0000	0.0000	168.0743	109.61205	6
AS-tDR-011464	-	-	pre-Gly-GCC-4-1	48	65	AGCTCTGCTGTGACAGCTTCCATTGGCATTTGCCATCAGTGCATAGGTGGTTCAGTGGTAGAATTCTTGCCTGCCACGCAGGAGGCCCAGGTTTGATTCCTGGCCCATGCAGCACGCCCTCCCATTTTGGTGCTGCAGCAGCACCAAGGCG	151	.(((.((((((..((((..(((.((((....))))...((((....(((((.....(((((.....))))).)))))(((.(.((((.(((.......)))))))).))).))))............))).))))..))))))....))).	TGGTTCAGTGGTAGAATT	Other	18	ExactMatch	152.0835	207.2797	0.0000	0.0000	0.0000	168.0743	109.61205	6
AS-tDR-013498	-	-	Gly-CCC-3-1	19	40	GCATTGGTGGTTCAATGGTAGAATTCTCGCCTCCCACGCAGGAGACCCAGGTTCGATTCCTGGCCAATGCACCA	74	)))))))..)))).......((((.)).)).......((.((....))))).......((((((((((((....	TAGAATTCTCGCCTGCCACGCA	i-tRF	22	15C>G	0.0000	165.8237	183.3965	137.4597	0.0000	0.0000	109.60413	6
AS-tDR-013498	-	-	pre-Gly-CCC-3-1	59	80	CCTGACACTTCTTAAATTTGTTTTTATAAATTAGTTAAAAGCATTGGTGGTTCAATGGTAGAATTCTCGCCTCCCACGCAGGAGACCCAGGTTCGATTCCTGGCCAATGCAGCTCCCACCTTAATCCCAGCTATTCAGGAGGCTGAGGCAG	151	.(((....((((..(((((((....))))))).........((((((....))))))..))))..(((((((((...(((......(((((.......)))))....))).(((..............)))......)))))).))).)))	TAGAATTCTCGCCTGCCACGCA	Other	22	15C>G	0.0000	165.8237	183.3965	137.4597	0.0000	0.0000	109.60413	6
AS-tDR-013498	-	-	Gly-GCC-4-1	19	40	GCATAGGTGGTTCAGTGGTAGAATTCTTGCCTGCCACGCAGGAGGCCCAGGTTTGATTCCTGGCCCATGCACCA	74	)))).))..)))).......((((.))))).......(((((....))))).......(((((((.((((....	TAGAATTCTCGCCTGCCACGCA	i-tRF	22	10T>C	0.0000	165.8237	183.3965	137.4597	0.0000	0.0000	109.60413	6
AS-tDR-013498	-	-	pre-Gly-GCC-4-1	59	80	AGCTCTGCTGTGACAGCTTCCATTGGCATTTGCCATCAGTGCATAGGTGGTTCAGTGGTAGAATTCTTGCCTGCCACGCAGGAGGCCCAGGTTTGATTCCTGGCCCATGCAGCACGCCCTCCCATTTTGGTGCTGCAGCAGCACCAAGGCG	151	.(((.((((((..((((..(((.((((....))))...((((....(((((.....(((((.....))))).)))))(((.(.((((.(((.......)))))))).))).))))............))).))))..))))))....))).	TAGAATTCTCGCCTGCCACGCA	Other	22	10T>C	0.0000	165.8237	183.3965	137.4597	0.0000	0.0000	109.60413	6
AS-tDR-013464	-	-	Pro-TGG-1-1	53	74	GGCTCGTTGGTCTAGTGGTATGATTCTCGCTTTGGGTGCGAGAGGTCCCGGGTTCAAATCCCGGACGAGCCCCCA	75	)))))))..))).........(((.))))).......(((((.....))))).......((((((((((((....	TTCAAATCCCGGACGAGCCCCA	tRF-3	22	22C>A	202.7781	0.0000	183.3965	0.0000	233.1818	0.0000	109.58154	6
AS-tDR-013464	-	-	Pro-AGG-3-1	60	81	GGCTCGTTGGTCTAGGGGTGTGGTTCTCGCTTAGGGCGGGAGACCCAAGAGGTCCCGGGTTCAAATCCCGGACGAGCCCCCA	82	)))))))..))).........(((.))).).......(.(((.).)..(.(...))))).......((((((((((((....	TTCAAATCCCGGACGAGCCCCA	tRF-3	22	22C>A	202.7781	0.0000	183.3965	0.0000	233.1818	0.0000	109.58154	6
AS-tDR-013464	-	-	pre-Pro-TGG-1-1	93	114	ATAAATGAACACTCTTAAAGAATAGAATCTCTCCAGTTCTGGCTCGTTGGTCTAGTGGTATGATTCTCGCTTTGGGTGCGAGAGGTCCCGGGTTCAAATCCCGGACGAGCCCCTTTACTTTCCTTTCCGTTTCATCTTTCTCTCTTTAAAGT	152	..........(((.(((((((..(((((.......)))))(((((((................(((((((.......)))))))...(((((.......))))))))))))...............................))))))))))	TTCAAATCCCGGACGAGCCCCA	tRF-1	22	22T>A	202.7781	0.0000	183.3965	0.0000	233.1818	0.0000	109.58154	6
AS-tDR-006227	-	tRF-18-KR6946D2	Ala-CGC-4-1	58	75	GGGGGTGTAGCTCAGTGGTAGAGCGCGTGCTTCGCATGTACGAGGCCCCGGGTTCGACCCCCGGCTCCTCCACCA	75	))))).)..)))).......((((.))))).......(((((.....))))).......((((((.(((((....	CCCCCGGCTCCTCCACCA	tRF-3	18	ExactMatch	152.0835	0.0000	122.2643	0.0000	0.0000	140.0619	109.58045	6
AS-tDR-002071	-	tRF-22-NB8PLML35	Gln-CTG-6-1	34	55	GGCCCCATGGTGTAATGGTCAGCACTCTGGACTCTGAATCCAGCGATCCGAGTTCAAATCTCGGTGGGACCCCCA	75	)).))))..))))........((((.))))).......(((((....))))).......(((((((((.((....	CTGAATCCAGCGATCCGAGTTC	i-tRF	22	ExactMatch	152.0835	0.0000	183.3965	0.0000	174.8863	0.0000	109.57038	6
AS-tDR-002071	-	tRF-22-NB8PLML35	pre-Gln-CTG-3-1	74	95	TATTGGGAATTCAGACGCTTCCGGCAAACTTGCACGATGAGGTTCCATGGTGTAATGGTGAGCACTCTGGACTCTGAATCCAGCGATCCGAGTTCGAGTCTCGGTGGAACCTTTCTGTTTAATTAGGACGGCAATGTTGTGTTTTACTCCCT	152	....((((....((((((...(((((....))).))..((((((((((..........((((.((((.((((((.((.((....)))).)))))))))))))))))))))))).((((((.....)))))).......))))))...)))).	CTGAATCCAGCGATCCGAGTTC	Other	22	ExactMatch	152.0835	0.0000	183.3965	0.0000	174.8863	0.0000	109.57038	6
AS-tDR-002071	-	tRF-22-NB8PLML35	pre-Gln-CTG-3-2	74	95	TATTGGGAATTCAGACGCTTCCGGCAAACTTGCACGATGAGGTTCCATGGTGTAATGGTGAGCACTCTGGACTCTGAATCCAGCGATCCGAGTTCGAGTCTCGGTGGAACCTTTCTGTTTAATTAGGACGGCAATGTTGTGTTTTACTCCCT	152	....((((....((((((...(((((....))).))..((((((((((..........((((.((((.((((((.((.((....)))).)))))))))))))))))))))))).((((((.....)))))).......))))))...)))).	CTGAATCCAGCGATCCGAGTTC	Other	22	ExactMatch	152.0835	0.0000	183.3965	0.0000	174.8863	0.0000	109.57038	6
AS-tDR-002071	-	tRF-22-NB8PLML35	pre-Gln-CTG-4-2	74	95	TATTAGGAATTCAGACGCTTCTGGCAAATTCGCATTGTGAGGTTCCATGGTGTAATGGTAAGCACTCTGGACTCTGAATCCAGCGATCCGAGTTCGAGTCTCGGTGGAACCTTTCTGTTTAATTAGGAAGGCAATGCCGTGTTTTACTCCCT	152	.....(((....((((((....((((...((((....(.((..((((.(((((........))))).))))..)).).....)))).(((((.......))))).....((((((((......))))))))...))))))))))...)))..	CTGAATCCAGCGATCCGAGTTC	Other	22	ExactMatch	152.0835	0.0000	183.3965	0.0000	174.8863	0.0000	109.57038	6
AS-tDR-007472	-	-	pre-Pro-AGG-3-1	41	59	CTCATGAAGCGCGACAAAGGCCCCGACCCCTCTTCCGCTTGGCTCGTTGGTCTAGGGGTGTGGTTCTCGCTTAGGGACCACAGGGACAAGCCCGGGAGACCCAAGAGGTCCCGGGTTCAAATCCCGGACGAGCCCACACTTTAAGAACCCAGCAGGGGCTGGGCGCGGTCGCTCA	175	........(.(((((...(((((.(.(((((((....((((((((((((((((..(((((.......)))))..)))))...((((..(((((((((...((....)))))))))))....)))).))))))))........))).....)).)))))).)))).).))))).).	GGCTCGTTGGTCTAGGGGT	Other	19	ExactMatch	152.0835	0.0000	183.3965	0.0000	174.8863	0.0000	109.57038	6
AS-tDR-005394	-	tRF-16-QB1MK8E	Val-CAC-6-1	39	54	GTTTCCGTAGTGGAGTGGTTATCACGTTCGCCTCACACGCGAAAGGTCCCCGGTTTGAAACCAGGCGGAAACACCA	76	)))))))..))))........((((.))))).......(((((.....)).)).......((.(((((((((....	GCGAAAGGTCCCCGGT	i-tRF	16	ExactMatch	202.7781	0.0000	183.3965	0.0000	0.0000	224.0991	109.57020	6
AS-tDR-005394	-	tRF-16-QB1MK8E	Val-AAC-5-1	39	54	GTTTCCGTAGTGTAGTGGTTATCACGTTTGCCTAACACGCGAAAGGTCCCCGGTTCGAAACCGGGCAGAAACACCA	76	))))).)..)))..........(((.))))).......(((((.....))))).......((((((.(((((....	GCGAAAGGTCCCCGGT	i-tRF	16	ExactMatch	202.7781	0.0000	183.3965	0.0000	0.0000	224.0991	109.57020	6
AS-tDR-005394	-	tRF-16-QB1MK8E	pre-Val-AAC-5-1	79	94	TTTAACTAATTCAAAACTGAAAAACACTCTCACTAAGCGAGTTTCCGTAGTGTAGTGGTTATCACGTTTGCCTAACACGCGAAAGGTCCCCGGTTCGAAACCGGGCAGAAACAGAGCGTAGTTTCGTTTTTTTGGTTGTTTTTTTTTTTTTTT	153	..(((((((...(((((.((((..((((..((((..(((......))))))).))))......((((((..........(....)...((((((.....))))))........))))))..))))))))).)))))))...............	GCGAAAGGTCCCCGGT	Other	16	ExactMatch	202.7781	0.0000	183.3965	0.0000	0.0000	224.0991	109.57020	6
AS-tDR-013472	-	-	Ala-AGC-8-1	59	76	GGGGGATTAGCTCAAATGGTAGAGCGCTCGCTTAGCATGCGAGAGGTAGCGGGATCGATGCCCGCATCCTCCACCA	76	)))))))..))))........((((.))))).......(((((.....))))).......((((((((((((....	TGCCCGCATCCTCCACCT	tRF-3	18	18A>T	0.0000	165.8237	183.3965	0.0000	0.0000	196.0867	109.56349	6
AS-tDR-013472	-	-	Ala-AGC-8-2	59	76	GGGGGATTAGCTCAAATGGTAGAGCGCTCGCTTAGCATGCGAGAGGTAGCGGGATCGATGCCCGCATCCTCCACCA	76	)))))))..))))........((((.))))).......(((((.....))))).......((((((((((((....	TGCCCGCATCCTCCACCT	tRF-3	18	18A>T	0.0000	165.8237	183.3965	0.0000	0.0000	196.0867	109.56349	6
AS-tDR-011383	-	-	SeC-TCA-1-1	1	16	GCCCGGATGATCCTCAGTGGTCTGGGGTGCAGGCTTCAAACCTGTAGCTGTCTAGCGACAGAGTGGTTCAATTCCACCTTTCGGGCCCA	89	)))))))....))))........((((.))))).......(((((.).)))...(((.(..))))).......((((.((((((((...	GCCCGGATGATCCTCA	tRF-5	16	ExactMatch	405.5561	331.6475	672.4538	0.0000	0.0000	126.0557	78.71606	6
AS-tDR-013475	-	-	SeC-TCA-1-1	1	17	GCCCGGATGATCCTCAGTGGTCTGGGGTGCAGGCTTCAAACCTGTAGCTGTCTAGCGACAGAGTGGTTCAATTCCACCTTTCGGGCCCA	89	)))))))....))))........((((.))))).......(((((.).)))...(((.(..))))).......((((.((((((((...	GCCCGGATGATCCTCAA	tRF-5	17	17G>A	506.9451	373.1034	183.3965	0.0000	0.0000	154.0681	78.34124	6
AS-tDR-005384	-	tRF-19-2VO0SR1Z	Val-CAC-2-1	36	54	GCTTCTGTAGTGTAGTGGTTATCACGTTCGCCTCACACGCGAAAGGTCCCCGGTTCGAAACCGGGCAGAAGCACCA	76	)))))))..)))..........(((.))))).......(((((.....))))).......((((((((((((....	CACGCGAAAGGTCCCCGGT	i-tRF	19	ExactMatch	354.8616	165.8237	122.2643	0.0000	0.0000	154.0681	78.13498	6
AS-tDR-005384	-	tRF-19-2VO0SR1Z	Val-CAC-3-1	36	54	GTTTCCGTAGTGTAGCGGTTATCACATTCGCCTCACACGCGAAAGGTCCCCGGTTCGATCCCGGGCGGAAACACCA	76	)))))))..)))..........(((.))))).......(((((.....))))).......((((((((((((....	CACGCGAAAGGTCCCCGGT	i-tRF	19	ExactMatch	354.8616	165.8237	122.2643	0.0000	0.0000	154.0681	78.13498	6
AS-tDR-005384	-	tRF-19-2VO0SR1Z	Val-CAC-6-1	36	54	GTTTCCGTAGTGGAGTGGTTATCACGTTCGCCTCACACGCGAAAGGTCCCCGGTTTGAAACCAGGCGGAAACACCA	76	)))))))..))))........((((.))))).......(((((.....)).)).......((.(((((((((....	CACGCGAAAGGTCCCCGGT	i-tRF	19	ExactMatch	354.8616	165.8237	122.2643	0.0000	0.0000	154.0681	78.13498	6
AS-tDR-005384	-	tRF-19-2VO0SR1Z	Val-AAC-5-1	36	54	GTTTCCGTAGTGTAGTGGTTATCACGTTTGCCTAACACGCGAAAGGTCCCCGGTTCGAAACCGGGCAGAAACACCA	76	))))).)..)))..........(((.))))).......(((((.....))))).......((((((.(((((....	CACGCGAAAGGTCCCCGGT	i-tRF	19	ExactMatch	354.8616	165.8237	122.2643	0.0000	0.0000	154.0681	78.13498	6
AS-tDR-005384	-	tRF-19-2VO0SR1Z	pre-Val-AAC-5-1	76	94	TTTAACTAATTCAAAACTGAAAAACACTCTCACTAAGCGAGTTTCCGTAGTGTAGTGGTTATCACGTTTGCCTAACACGCGAAAGGTCCCCGGTTCGAAACCGGGCAGAAACAGAGCGTAGTTTCGTTTTTTTGGTTGTTTTTTTTTTTTTTT	153	..(((((((...(((((.((((..((((..((((..(((......))))))).))))......((((((..........(....)...((((((.....))))))........))))))..))))))))).)))))))...............	CACGCGAAAGGTCCCCGGT	Other	19	ExactMatch	354.8616	165.8237	122.2643	0.0000	0.0000	154.0681	78.13498	6
AS-tDR-005338	-	tRF-19-J4S2I71V	Gly-CCC-5-1	13	31	GCCTTGGTGGTGCAGTGGTAGAATTCTCGCCTCCCACGTGGGAGACCCGGGTTCAATTCCCGGCCAATGCACCA	74	)).))))..)).).......(.((.))))).......(((((....))))).......(((((((((.((....	CAGTGGTAGAATTCTCGCC	i-tRF	19	ExactMatch	304.1671	165.8237	122.2643	176.7340	0.0000	0.0000	77.91566	6
AS-tDR-005338	-	tRF-19-J4S2I71V	pre-Gly-CCC-5-1	53	71	TACTCTTTTCTCTTATCCCCCAGGCCGTGGGTGTGTAGAGGCCTTGGTGGTGCAGTGGTAGAATTCTCGCCTCCCACGTGGGAGACCCGGGTTCAATTCCCGGCCAATGCAGCAGGTACTTCTTCATTTCATTATGGCCTTTTACCCGTCT	151	.....................((((...(((((...(((((((...((((((.(((((.((((..(..(((((((....)))))..(((((.......)))))........))..)...))))))))).))))))))))))))))))))))	CAGTGGTAGAATTCTCGCC	Other	19	ExactMatch	304.1671	165.8237	122.2643	176.7340	0.0000	0.0000	77.91566	6
AS-tDR-005338	-	tRF-19-J4S2I71V	Gly-CCC-chr1-16	13	31	GCGTTGGCAGTTCAGTGGTAGAATTCTCGCCTCCCACCCGGGAGACCTGGATTCCATTTCCGGCAAATGCACCA	74	))))).)..)))).......((((.)))).........((((....))))).......((((((.(((((....	CAGTGGTAGAATTCTCGCC	i-tRF	19	ExactMatch	304.1671	165.8237	122.2643	176.7340	0.0000	0.0000	77.91566	6
AS-tDR-005338	-	tRF-19-J4S2I71V	Gly-CCC-chr1-19	13	31	GCGTTGGCAGTTCAGTGGTAGAATTCTCGCCTCCCACCCGGGAGACCTGGATTCCATTTCCGGCAAATGCACCA	74	))))).)..)))).......((((.)))).........((((....))))).......((((((.(((((....	CAGTGGTAGAATTCTCGCC	i-tRF	19	ExactMatch	304.1671	165.8237	122.2643	176.7340	0.0000	0.0000	77.91566	6
AS-tDR-005338	-	tRF-19-J4S2I71V	pre-Gly-CCC-chr1-16	53	71	TCTTAACTCTTTCCAAGGCTGCACAGCTCGGGGTCAGGAGGCGTTGGCAGTTCAGTGGTAGAATTCTCGCCTCCCACCCGGGAGACCTGGATTCCATTTCCGGCAAATGCAGCGTCCTGTCTTTGTGCCCTGTGGGTTTTACATTTACTTA	151	...........(((((((..(((((.((((((....(((((((..((.(((((.......))))))))))))))..)))))).((((((.(((((......))..))).))).))).......)))))))).))))...............	CAGTGGTAGAATTCTCGCC	Other	19	ExactMatch	304.1671	165.8237	122.2643	176.7340	0.0000	0.0000	77.91566	6
AS-tDR-005338	-	tRF-19-J4S2I71V	pre-Gly-CCC-chr1-19	53	71	TCTTAACTCTTTCCAAGGCTGCACAGCTCGGGGTCAGGAGGCGTTGGCAGTTCAGTGGTAGAATTCTCGCCTCCCACCCGGGAGACCTGGATTCCATTTCCGGCAAATGCAGCGTCCTGTCTTTGTGCCCTGTGGGTTTTACATTTACTTA	151	...........(((((((..(((((.((((((....(((((((..((.(((((.......))))))))))))))..)))))).((((((.(((((......))..))).))).))).......)))))))).))))...............	CAGTGGTAGAATTCTCGCC	Other	19	ExactMatch	304.1671	165.8237	122.2643	176.7340	0.0000	0.0000	77.91566	6
AS-tDR-013486	-	-	pre-Ser-GCT-4-3	123	145	GAGATGCGGAGGGCAGTCTGAACAGCGAGGGCTGTCTGCAGACGAGGTGGCCGAGTGGTTAAGGCGATGGACTGCTAATCCATTGTGCTCTGCACGCGTGGGTTCGAATCCCATCCTCGTCGGCTAAGGAAGTCCTGTGCTCAGTTTTGTAGCATCAAAACT	162	..((.(((.(((((.(((((.(((((....)))))...)))))....((((((((((((..((((((((((.......)))))))).))..)).))).((((.......))))......))))))).....))))).))))).((((((......)))))).	GCTAAGGAAGTCCTGTGCTCAGA	tRF-1	23	23T>A	152.0835	290.1915	244.5287	0.0000	174.8863	0.0000	77.72626	6
AS-tDR-013474	-	-	pre-Gln-CTG-1-1	74	93	TCTGCTGCCTGAATTTCTAGAATAAAACAGCAGGGAGGAGGGTTCCATGGTGTAATGGTTAGCACTCTGGACTCTGAATCCAGCGATCCGAGTTCAAATCTCGGTGGAACCTTTCATATTGGCTGGGTGCTGTGGGAGGCCAAGGTGGGCAG	152	.((((..(((...((((((.(.((...((((..(..((((((((((((.(......((((.(.((((.((((.(((....))).).))))))).).)))).).))))))))))))...)..))))..)).).))))))....)))..).)))	CTGAATCCAGCGATCCGAGC	Other	20	20T>C	202.7781	165.8237	122.2643	176.7340	0.0000	0.0000	77.61013	6
AS-tDR-013474	-	-	pre-Gln-CTG-1-2	74	93	TTCCTTCAGGAAGGCCTGTTAAAAACACGAGCTATTGCGAGGTTCCATGGTGTAATGGTTAGCACTCTGGACTCTGAATCCAGCGATCCGAGTTCAAATCTCGGTGGAACCTGTCGTTTCTTCTTGCTTCCTCACTATTTTTTTCTTTCTAA	152	.......((((((.(..(....((((....((....)).(((((((((.(......((((.(.((((.((((.(((....))).).))))))).).)))).).)))))))))...))))...)..)))))))....................	CTGAATCCAGCGATCCGAGC	Other	20	20T>C	202.7781	165.8237	122.2643	176.7340	0.0000	0.0000	77.61013	6
AS-tDR-013474	-	-	pre-Gln-CTG-1-5	74	93	GTCCAGTAATGTACACAATCTTGAAAGACACCACGAGGGAGGTTCCATGGTGTAATGGTTAGCACTCTGGACTCTGAATCCAGCGATCCGAGTTCAAATCTCGGTGGAACCTTGAAGCTTTTCTTTTAATATCAGCATGTTGAATATTGTTA	152	...(((((............((((((((..((....))((((((((((.(......((((.(.((((.((((.(((....))).).))))))).).)))).).))))))))))........))))))))..((((....)))).)))))...	CTGAATCCAGCGATCCGAGC	Other	20	20T>C	202.7781	165.8237	122.2643	176.7340	0.0000	0.0000	77.61013	6
AS-tDR-013474	-	-	Gln-CTG-6-1	34	53	GGCCCCATGGTGTAATGGTCAGCACTCTGGACTCTGAATCCAGCGATCCGAGTTCAAATCTCGGTGGGACCCCCA	75	)).))))..))))........((((.))))).......(((((....))))).......(((((((((.((....	CTGAATCCAGCGATCCGAGC	i-tRF	20	20T>C	202.7781	165.8237	122.2643	176.7340	0.0000	0.0000	77.61013	6
AS-tDR-013474	-	-	pre-Gln-CTG-3-1	74	93	TATTGGGAATTCAGACGCTTCCGGCAAACTTGCACGATGAGGTTCCATGGTGTAATGGTGAGCACTCTGGACTCTGAATCCAGCGATCCGAGTTCGAGTCTCGGTGGAACCTTTCTGTTTAATTAGGACGGCAATGTTGTGTTTTACTCCCT	152	....((((....((((((...(((((....))).))..((((((((((..........((((.((((.((((((.((.((....)))).)))))))))))))))))))))))).((((((.....)))))).......))))))...)))).	CTGAATCCAGCGATCCGAGC	Other	20	20T>C	202.7781	165.8237	122.2643	176.7340	0.0000	0.0000	77.61013	6
AS-tDR-013474	-	-	pre-Gln-CTG-3-2	74	93	TATTGGGAATTCAGACGCTTCCGGCAAACTTGCACGATGAGGTTCCATGGTGTAATGGTGAGCACTCTGGACTCTGAATCCAGCGATCCGAGTTCGAGTCTCGGTGGAACCTTTCTGTTTAATTAGGACGGCAATGTTGTGTTTTACTCCCT	152	....((((....((((((...(((((....))).))..((((((((((..........((((.((((.((((((.((.((....)))).)))))))))))))))))))))))).((((((.....)))))).......))))))...)))).	CTGAATCCAGCGATCCGAGC	Other	20	20T>C	202.7781	165.8237	122.2643	176.7340	0.0000	0.0000	77.61013	6
AS-tDR-013474	-	-	pre-Gln-CTG-4-2	74	93	TATTAGGAATTCAGACGCTTCTGGCAAATTCGCATTGTGAGGTTCCATGGTGTAATGGTAAGCACTCTGGACTCTGAATCCAGCGATCCGAGTTCGAGTCTCGGTGGAACCTTTCTGTTTAATTAGGAAGGCAATGCCGTGTTTTACTCCCT	152	.....(((....((((((....((((...((((....(.((..((((.(((((........))))).))))..)).).....)))).(((((.......))))).....((((((((......))))))))...))))))))))...)))..	CTGAATCCAGCGATCCGAGC	Other	20	20T>C	202.7781	165.8237	122.2643	176.7340	0.0000	0.0000	77.61013	6
AS-tDR-013469	-	-	Ser-GCT-4-1	64	83	GACGAGGTGGCCGAGTGGTTAAGGCGATGGACTGCTAATCCATTGTGCTCTGCACGCGTGGGTTCGAATCCCATCCTCGTCGCCA	85	)))))))..)))..........(((.))))).......(((((.))))...((((..))))).......((((((((((((....	TCGAATCCCATCCTCGTCGC	i-tRF	20	ExactMatch	152.0835	165.8237	122.2643	0.0000	174.8863	0.0000	77.54401	6
AS-tDR-013469	-	-	Ser-GCT-4-2	64	83	GACGAGGTGGCCGAGTGGTTAAGGCGATGGACTGCTAATCCATTGTGCTCTGCACGCGTGGGTTCGAATCCCATCCTCGTCGCCA	85	)))))))..)))..........(((.))))).......(((((.))))...((((..))))).......((((((((((((....	TCGAATCCCATCCTCGTCGC	i-tRF	20	ExactMatch	152.0835	165.8237	122.2643	0.0000	174.8863	0.0000	77.54401	6
AS-tDR-013469	-	-	Ser-GCT-4-3	64	83	GACGAGGTGGCCGAGTGGTTAAGGCGATGGACTGCTAATCCATTGTGCTCTGCACGCGTGGGTTCGAATCCCATCCTCGTCGCCA	85	)))))))..)))..........(((.))))).......(((((.))))...((((..))))).......((((((((((((....	TCGAATCCCATCCTCGTCGC	i-tRF	20	ExactMatch	152.0835	165.8237	122.2643	0.0000	174.8863	0.0000	77.54401	6
AS-tDR-013469	-	-	Ser-GCT-5-1	64	83	GACGAGGTGGCCGAGTGGTTAAGGCGATGGACTGCTAATCCATTGTGCTCTGCACACGTGGGTTCGAATCCCATCCTCGTCGCCA	85	)))))))..)))..........(((.))))).......(((((.))))...((((..))))).......((((((((((((....	TCGAATCCCATCCTCGTCGC	i-tRF	20	ExactMatch	152.0835	165.8237	122.2643	0.0000	174.8863	0.0000	77.54401	6
AS-tDR-006019	-	tRF-16-HR6HFRD	pre-Pro-TGG-1-1	98	113	ATAAATGAACACTCTTAAAGAATAGAATCTCTCCAGTTCTGGCTCGTTGGTCTAGTGGTATGATTCTCGCTTTGGGTGCGAGAGGTCCCGGGTTCAAATCCCGGACGAGCCCCTTTACTTTCCTTTCCGTTTCATCTTTCTCTCTTTAAAGT	152	..........(((.(((((((..(((((.......)))))(((((((................(((((((.......)))))))...(((((.......))))))))))))...............................))))))))))	ATCCCGGACGAGCCCC	tRF-1	16	ExactMatch	202.7781	165.8237	183.3965	0.0000	233.1818	0.0000	77.52524	6
AS-tDR-011392	-	-	Ser-AGA-1-1	33	55	GTAGTCGTGGCCGAGTGGTTAAGGCGATGGACTAGAAATCCATTGGGGTTTCCCCGCGCAGGTTCGAATCCTGCCGACTACGCCA	85	)))))))..)))..........(((.))))).......(((((.))))...((((..))))).......((((((((((((....	TGGAAATCCATTGGGGTTTCCCC	i-tRF	23	2A>G	202.7781	207.2797	244.5287	0.0000	0.0000	210.0929	77.48139	6
AS-tDR-011392	-	-	Ser-TGA-2-1	33	55	GTAGTCGTGGCCGAGTGGTTAAGGCGATGGACTTGAAATCCATTGGGGTTTCCCCGCGCAGGTTCGAATCCTGCCGACTACGCCA	85	)))))))..)))..........(((.))))).......(((((.))))...((((..))))).......((((((((((((....	TGGAAATCCATTGGGGTTTCCCC	i-tRF	23	2T>G	202.7781	207.2797	244.5287	0.0000	0.0000	210.0929	77.48139	6
AS-tDR-011392	-	-	Ser-AGA-3-1	33	55	GTAGTCGTGGCCGAGTGGTTAAGGCGATGGACTAGAAATCCATTGGGGTTTCCCCACGCAGGTTCGAATCCTGCCGACTACGCCA	85	)))))))..)))..........(((.))))).......(((((.))))...((((..))))).......((((((((((((....	TGGAAATCCATTGGGGTTTCCCC	i-tRF	23	2A>G	202.7781	207.2797	244.5287	0.0000	0.0000	210.0929	77.48139	6
AS-tDR-011392	-	-	pre-Ser-AGA-3-1	73	95	CAGTACAGTGACTTATGCTAATGGACAAAGTGTCCTTCACGTAGTCGTGGCCGAGTGGTTAAGGCGATGGACTAGAAATCCATTGGGGTTTCCCCACGCAGGTTCGAATCCTGCCGACTACGGTCCCTTTCTTGTTGGAAAGGGAGTCTACTGACACCTTGC	162	..((.(((((((..........((((.....))))....((((((((..(((..........)))..(((....(((((((....))))))).))).(((((.......))))))))))))).(((((((((....)))))))))))).)))))).......	TGGAAATCCATTGGGGTTTCCCC	Other	23	2A>G	202.7781	207.2797	244.5287	0.0000	0.0000	210.0929	77.48139	6
AS-tDR-011392	-	-	pre-Ser-TGA-2-1	73	95	ATTATAAGTTCACCCCAGCCGTCAGCGATGGCGTAGGTAGGTAGTCGTGGCCGAGTGGTTAAGGCGATGGACTTGAAATCCATTGGGGTTTCCCCGCGCAGGTTCGAATCCTGCCGACTACGGTTTTACCAGGTGCAGTTCCCGCCTTTCCTCAAAACTTAC	162	....((((((.(((...((((((...))))))...))).(((.......)))..(.((..((((((.((.((((((((.((...((((...))))..(((((.......))))).......)).)))..))))).)).....)))))).)).)..)))))).	TGGAAATCCATTGGGGTTTCCCC	Other	23	2T>G	202.7781	207.2797	244.5287	0.0000	0.0000	210.0929	77.48139	6
AS-tDR-011392	-	-	Ser-TGA-4-1	33	55	GTAGTCGTGGCCGAGTGGTTAAGGCGATGGACTTGAAATCCATTGGGGTTTCCCCGCGCAGGTTCGAATCCTGTCGGCTACGCCA	85	)))))))..)))..........(((.))))).......(((((.))))...((((..))))).......((((((((((((....	TGGAAATCCATTGGGGTTTCCCC	i-tRF	23	2T>G	202.7781	207.2797	244.5287	0.0000	0.0000	210.0929	77.48139	6
AS-tDR-002070	-	tRF-21-NB8PLML3E	Gln-CTG-3-1	34	54	GGTTCCATGGTGTAATGGTGAGCACTCTGGACTCTGAATCCAGCGATCCGAGTTCGAGTCTCGGTGGAACCTCCA	75	)))))))..))))........((((.))))).......(((((....))))).......((((((((((((....	CTGAATCCAGCGATCCGAGTT	i-tRF	21	ExactMatch	0.0000	0.0000	122.2643	0.0000	582.9544	0.0000	157.15074	7
AS-tDR-002070	-	tRF-21-NB8PLML3E	Gln-CTG-3-2	34	54	GGTTCCATGGTGTAATGGTGAGCACTCTGGACTCTGAATCCAGCGATCCGAGTTCGAGTCTCGGTGGAACCTCCA	75	)))))))..))))........((((.))))).......(((((....))))).......((((((((((((....	CTGAATCCAGCGATCCGAGTT	i-tRF	21	ExactMatch	0.0000	0.0000	122.2643	0.0000	582.9544	0.0000	157.15074	7
AS-tDR-002070	-	tRF-21-NB8PLML3E	Gln-CTG-4-1	34	54	GGTTCCATGGTGTAATGGTAAGCACTCTGGACTCTGAATCCAGCGATCCGAGTTCGAGTCTCGGTGGAACCTCCA	75	)))))))..))))........((((.))))).......(((((....))))).......((((((((((((....	CTGAATCCAGCGATCCGAGTT	i-tRF	21	ExactMatch	0.0000	0.0000	122.2643	0.0000	582.9544	0.0000	157.15074	7
AS-tDR-002070	-	tRF-21-NB8PLML3E	Gln-CTG-4-2	34	54	GGTTCCATGGTGTAATGGTAAGCACTCTGGACTCTGAATCCAGCGATCCGAGTTCGAGTCTCGGTGGAACCTCCA	75	)))))))..))))........((((.))))).......(((((....))))).......((((((((((((....	CTGAATCCAGCGATCCGAGTT	i-tRF	21	ExactMatch	0.0000	0.0000	122.2643	0.0000	582.9544	0.0000	157.15074	7
AS-tDR-002070	-	tRF-21-NB8PLML3E	pre-Gln-CTG-1-1	74	94	TCTGCTGCCTGAATTTCTAGAATAAAACAGCAGGGAGGAGGGTTCCATGGTGTAATGGTTAGCACTCTGGACTCTGAATCCAGCGATCCGAGTTCAAATCTCGGTGGAACCTTTCATATTGGCTGGGTGCTGTGGGAGGCCAAGGTGGGCAG	152	.((((..(((...((((((.(.((...((((..(..((((((((((((.(......((((.(.((((.((((.(((....))).).))))))).).)))).).))))))))))))...)..))))..)).).))))))....)))..).)))	CTGAATCCAGCGATCCGAGTT	Other	21	ExactMatch	0.0000	0.0000	122.2643	0.0000	582.9544	0.0000	157.15074	7
AS-tDR-002070	-	tRF-21-NB8PLML3E	pre-Gln-CTG-1-2	74	94	TTCCTTCAGGAAGGCCTGTTAAAAACACGAGCTATTGCGAGGTTCCATGGTGTAATGGTTAGCACTCTGGACTCTGAATCCAGCGATCCGAGTTCAAATCTCGGTGGAACCTGTCGTTTCTTCTTGCTTCCTCACTATTTTTTTCTTTCTAA	152	.......((((((.(..(....((((....((....)).(((((((((.(......((((.(.((((.((((.(((....))).).))))))).).)))).).)))))))))...))))...)..)))))))....................	CTGAATCCAGCGATCCGAGTT	Other	21	ExactMatch	0.0000	0.0000	122.2643	0.0000	582.9544	0.0000	157.15074	7
AS-tDR-002070	-	tRF-21-NB8PLML3E	pre-Gln-CTG-1-5	74	94	GTCCAGTAATGTACACAATCTTGAAAGACACCACGAGGGAGGTTCCATGGTGTAATGGTTAGCACTCTGGACTCTGAATCCAGCGATCCGAGTTCAAATCTCGGTGGAACCTTGAAGCTTTTCTTTTAATATCAGCATGTTGAATATTGTTA	152	...(((((............((((((((..((....))((((((((((.(......((((.(.((((.((((.(((....))).).))))))).).)))).).))))))))))........))))))))..((((....)))).)))))...	CTGAATCCAGCGATCCGAGTT	Other	21	ExactMatch	0.0000	0.0000	122.2643	0.0000	582.9544	0.0000	157.15074	7
AS-tDR-002070	-	tRF-21-NB8PLML3E	Gln-CTG-6-1	34	54	GGCCCCATGGTGTAATGGTCAGCACTCTGGACTCTGAATCCAGCGATCCGAGTTCAAATCTCGGTGGGACCCCCA	75	)).))))..))))........((((.))))).......(((((....))))).......(((((((((.((....	CTGAATCCAGCGATCCGAGTT	i-tRF	21	ExactMatch	0.0000	0.0000	122.2643	0.0000	582.9544	0.0000	157.15074	7
AS-tDR-002070	-	tRF-21-NB8PLML3E	pre-Gln-CTG-3-1	74	94	TATTGGGAATTCAGACGCTTCCGGCAAACTTGCACGATGAGGTTCCATGGTGTAATGGTGAGCACTCTGGACTCTGAATCCAGCGATCCGAGTTCGAGTCTCGGTGGAACCTTTCTGTTTAATTAGGACGGCAATGTTGTGTTTTACTCCCT	152	....((((....((((((...(((((....))).))..((((((((((..........((((.((((.((((((.((.((....)))).)))))))))))))))))))))))).((((((.....)))))).......))))))...)))).	CTGAATCCAGCGATCCGAGTT	Other	21	ExactMatch	0.0000	0.0000	122.2643	0.0000	582.9544	0.0000	157.15074	7
AS-tDR-002070	-	tRF-21-NB8PLML3E	pre-Gln-CTG-3-2	74	94	TATTGGGAATTCAGACGCTTCCGGCAAACTTGCACGATGAGGTTCCATGGTGTAATGGTGAGCACTCTGGACTCTGAATCCAGCGATCCGAGTTCGAGTCTCGGTGGAACCTTTCTGTTTAATTAGGACGGCAATGTTGTGTTTTACTCCCT	152	....((((....((((((...(((((....))).))..((((((((((..........((((.((((.((((((.((.((....)))).)))))))))))))))))))))))).((((((.....)))))).......))))))...)))).	CTGAATCCAGCGATCCGAGTT	Other	21	ExactMatch	0.0000	0.0000	122.2643	0.0000	582.9544	0.0000	157.15074	7
AS-tDR-002070	-	tRF-21-NB8PLML3E	pre-Gln-CTG-4-2	74	94	TATTAGGAATTCAGACGCTTCTGGCAAATTCGCATTGTGAGGTTCCATGGTGTAATGGTAAGCACTCTGGACTCTGAATCCAGCGATCCGAGTTCGAGTCTCGGTGGAACCTTTCTGTTTAATTAGGAAGGCAATGCCGTGTTTTACTCCCT	152	.....(((....((((((....((((...((((....(.((..((((.(((((........))))).))))..)).).....)))).(((((.......))))).....((((((((......))))))))...))))))))))...)))..	CTGAATCCAGCGATCCGAGTT	Other	21	ExactMatch	0.0000	0.0000	122.2643	0.0000	582.9544	0.0000	157.15074	7
AS-tDR-009228	-	-	pre-Tyr-GTA-2-1	115	134	AGCATTAGAGGGCTATCAGCAGCATCTTATCGCAGCGGAGCCTTCGATAGCTCAGTTGGTAGAGCGGAGGACTGTAGTGGATAGGGCGTGGCAATCCTTAGGTCGCTGGTTCGATTCCGGCTCGAAGGACTTCGTCTGTAATTTTTAACCTCAATTTAATTCAATTATC	169	.......(((((((......)))........((((((((((((((((..((((........)))).(((((.(((..((.......))..))).))))).....(((((.......)))))))))))).))))).)))).........)))).................	TTCCGGCTCGAAGGACTTCG	tRF-1	20	ExactMatch	0.0000	0.0000	122.2643	0.0000	524.6590	0.0000	156.89781	7
AS-tDR-013468	-	-	Pro-AGG-3-1	58	77	GGCTCGTTGGTCTAGGGGTGTGGTTCTCGCTTAGGGCGGGAGACCCAAGAGGTCCCGGGTTCAAATCCCGGACGAGCCCCCA	82	)))))))..))).........(((.))).).......(.(((.).)..(.(...))))).......((((((((((((....	GGTTCAAATCCCGGACGAGT	i-tRF	20	20C>T	0.0000	0.0000	122.2643	0.0000	466.3635	0.0000	156.62761	7
AS-tDR-013468	-	-	pre-Pro-AGG-3-1	114	133	CTCATGAAGCGCGACAAAGGCCCCGACCCCTCTTCCGCTTGGCTCGTTGGTCTAGGGGTGTGGTTCTCGCTTAGGGACCACAGGGACAAGCCCGGGAGACCCAAGAGGTCCCGGGTTCAAATCCCGGACGAGCCCACACTTTAAGAACCCAGCAGGGGCTGGGCGCGGTCGCTCA	175	........(.(((((...(((((.(.(((((((....((((((((((((((((..(((((.......)))))..)))))...((((..(((((((((...((....)))))))))))....)))).))))))))........))).....)).)))))).)))).).))))).).	GGTTCAAATCCCGGACGAGT	Other	20	20C>T	0.0000	0.0000	122.2643	0.0000	466.3635	0.0000	156.62761	7
AS-tDR-013463	-	-	Pro-TGG-1-1	51	70	GGCTCGTTGGTCTAGTGGTATGATTCTCGCTTTGGGTGCGAGAGGTCCCGGGTTCAAATCCCGGACGAGCCCCCA	75	)))))))..))).........(((.))))).......(((((.....))))).......((((((((((((....	GGTTCAAATCCCGGACGAGC	i-tRF	20	ExactMatch	0.0000	0.0000	183.3965	0.0000	582.9544	0.0000	156.06508	7
AS-tDR-013463	-	-	Pro-AGG-3-1	58	77	GGCTCGTTGGTCTAGGGGTGTGGTTCTCGCTTAGGGCGGGAGACCCAAGAGGTCCCGGGTTCAAATCCCGGACGAGCCCCCA	82	)))))))..))).........(((.))).).......(.(((.).)..(.(...))))).......((((((((((((....	GGTTCAAATCCCGGACGAGC	i-tRF	20	ExactMatch	0.0000	0.0000	183.3965	0.0000	582.9544	0.0000	156.06508	7
AS-tDR-013463	-	-	pre-Pro-TGG-1-1	91	110	ATAAATGAACACTCTTAAAGAATAGAATCTCTCCAGTTCTGGCTCGTTGGTCTAGTGGTATGATTCTCGCTTTGGGTGCGAGAGGTCCCGGGTTCAAATCCCGGACGAGCCCCTTTACTTTCCTTTCCGTTTCATCTTTCTCTCTTTAAAGT	152	..........(((.(((((((..(((((.......)))))(((((((................(((((((.......)))))))...(((((.......))))))))))))...............................))))))))))	GGTTCAAATCCCGGACGAGC	Other	20	ExactMatch	0.0000	0.0000	183.3965	0.0000	582.9544	0.0000	156.06508	7
AS-tDR-013463	-	-	pre-Pro-AGG-3-1	114	133	CTCATGAAGCGCGACAAAGGCCCCGACCCCTCTTCCGCTTGGCTCGTTGGTCTAGGGGTGTGGTTCTCGCTTAGGGACCACAGGGACAAGCCCGGGAGACCCAAGAGGTCCCGGGTTCAAATCCCGGACGAGCCCACACTTTAAGAACCCAGCAGGGGCTGGGCGCGGTCGCTCA	175	........(.(((((...(((((.(.(((((((....((((((((((((((((..(((((.......)))))..)))))...((((..(((((((((...((....)))))))))))....)))).))))))))........))).....)).)))))).)))).).))))).).	GGTTCAAATCCCGGACGAGC	Other	20	ExactMatch	0.0000	0.0000	183.3965	0.0000	582.9544	0.0000	156.06508	7
AS-tDR-006035	-	tRF-18-H7Q6JHD2	Ser-CGA-1-1	68	85	GCTGTGATGGCCGAGTGGTTAAGGCGTTGGACTCGAAATCCAATGGGGTCTCCCCGCGCAGGTTCGAATCCTGCTCACAGCGCCA	85	)))))))..)))..........(((.))))).......(((((.))))...((((..))))).......((((((((((((....	ATCCTGCTCACAGCGCCA	tRF-3	18	ExactMatch	152.0835	0.0000	0.0000	0.0000	408.0681	0.0000	155.83678	7
AS-tDR-006035	-	tRF-18-H7Q6JHD2	Ser-CGA-2-1	68	85	GCTGTGATGGCCGAGTGGTTAAGGCGTTGGACTCGAAATCCAATGGGGTCTCCCCGCGCAGGTTCAAATCCTGCTCACAGCGCCA	85	)))))))..)))..........(((.))))).......(((((.))))...((((..))))).......((((((((((((....	ATCCTGCTCACAGCGCCA	tRF-3	18	ExactMatch	152.0835	0.0000	0.0000	0.0000	408.0681	0.0000	155.83678	7
AS-tDR-006035	-	tRF-18-H7Q6JHD2	Ser-CGA-3-1	68	85	GCTGTGATGGCCGAGTGGTTAAGGTGTTGGACTCGAAATCCAATGGGGGTTCCCCGCGCAGGTTCAAATCCTGCTCACAGCGCCA	85	)))))))..)))..........(((.))))).......(((((.))))...((((..))))).......((((((((((((....	ATCCTGCTCACAGCGCCA	tRF-3	18	ExactMatch	152.0835	0.0000	0.0000	0.0000	408.0681	0.0000	155.83678	7
AS-tDR-000104	3022a	tRF-18-8RSH66D2	Ile-AAT-1-1	60	77	GGCCGGTTAGCTCAGTTGGTTAGAGCGTGGCGCTAATAACGCCAAGGTCGCGGGTTCGATCCCCGTACGGGCCACCA	77	)))).))..)))).........((((.))))).......(((((.....))))).......(((((((.((((....	TCCCCGTACGGGCCACCA	tRF-3	18	ExactMatch	0.0000	0.0000	183.3965	0.0000	466.3635	0.0000	155.69556	7
AS-tDR-000104	3022a	tRF-18-8RSH66D2	Ile-AAT-5-1	60	77	GGCCGGTTAGCTCAGTTGGTTAGAGCGTGGTGCTAATAACGCCAAGGTCGCGGGTTCGATCCCCGTACGGGCCACCA	77	)))).))..)))).........((((.))))).......(((((.....))))).......(((((((.((((....	TCCCCGTACGGGCCACCA	tRF-3	18	ExactMatch	0.0000	0.0000	183.3965	0.0000	466.3635	0.0000	155.69556	7
AS-tDR-000104	3022a	tRF-18-8RSH66D2	Ile-AAT-5-2	60	77	GGCCGGTTAGCTCAGTTGGTTAGAGCGTGGTGCTAATAACGCCAAGGTCGCGGGTTCGATCCCCGTACGGGCCACCA	77	)))).))..)))).........((((.))))).......(((((.....))))).......(((((((.((((....	TCCCCGTACGGGCCACCA	tRF-3	18	ExactMatch	0.0000	0.0000	183.3965	0.0000	466.3635	0.0000	155.69556	7
AS-tDR-000104	3022a	tRF-18-8RSH66D2	Ile-AAT-5-3	60	77	GGCCGGTTAGCTCAGTTGGTTAGAGCGTGGTGCTAATAACGCCAAGGTCGCGGGTTCGATCCCCGTACGGGCCACCA	77	)))).))..)))).........((((.))))).......(((((.....))))).......(((((((.((((....	TCCCCGTACGGGCCACCA	tRF-3	18	ExactMatch	0.0000	0.0000	183.3965	0.0000	466.3635	0.0000	155.69556	7
AS-tDR-000104	3022a	tRF-18-8RSH66D2	Ile-AAT-5-4	60	77	GGCCGGTTAGCTCAGTTGGTTAGAGCGTGGTGCTAATAACGCCAAGGTCGCGGGTTCGATCCCCGTACGGGCCACCA	77	)))).))..)))).........((((.))))).......(((((.....))))).......(((((((.((((....	TCCCCGTACGGGCCACCA	tRF-3	18	ExactMatch	0.0000	0.0000	183.3965	0.0000	466.3635	0.0000	155.69556	7
AS-tDR-000104	3022a	tRF-18-8RSH66D2	Ile-AAT-5-5	60	77	GGCCGGTTAGCTCAGTTGGTTAGAGCGTGGTGCTAATAACGCCAAGGTCGCGGGTTCGATCCCCGTACGGGCCACCA	77	)))).))..)))).........((((.))))).......(((((.....))))).......(((((((.((((....	TCCCCGTACGGGCCACCA	tRF-3	18	ExactMatch	0.0000	0.0000	183.3965	0.0000	466.3635	0.0000	155.69556	7
AS-tDR-000104	3022a	tRF-18-8RSH66D2	Ile-AAT-7-1	60	77	GGCCGGTTAGCTCAGTTGGTCAGAGCGTGGTGCTAATAACGCCAAGGTCGCGGGTTCGATCCCCGTACGGGCCACCA	77	)))).))..)))).........((((.))))).......(((((.....))))).......(((((((.((((....	TCCCCGTACGGGCCACCA	tRF-3	18	ExactMatch	0.0000	0.0000	183.3965	0.0000	466.3635	0.0000	155.69556	7
AS-tDR-000104	3022a	tRF-18-8RSH66D2	Ile-AAT-7-2	60	77	GGCCGGTTAGCTCAGTTGGTCAGAGCGTGGTGCTAATAACGCCAAGGTCGCGGGTTCGATCCCCGTACGGGCCACCA	77	)))).))..)))).........((((.))))).......(((((.....))))).......(((((((.((((....	TCCCCGTACGGGCCACCA	tRF-3	18	ExactMatch	0.0000	0.0000	183.3965	0.0000	466.3635	0.0000	155.69556	7
AS-tDR-000104	3022a	tRF-18-8RSH66D2	Ile-AAT-8-1	60	77	GGCCGGTTAGCTCAGTCGGCTAGAGCGTGGTGCTAATAACGCCAAGGTCGCGGGTTCGATCCCCGTACGGGCCACCA	77	)))).))..)))).........((((.))))).......(((((.....))))).......(((((((.((((....	TCCCCGTACGGGCCACCA	tRF-3	18	ExactMatch	0.0000	0.0000	183.3965	0.0000	466.3635	0.0000	155.69556	7
AS-tDR-004131	-	tRF-26-W3FJIKE7UMD	Lys-CTT-6-1	16	41	GACGAGCTAGCTCAGTCGGTAGAGCATGGGACTCTTAATCCCAGGGTCGTGGGTTTGAGCCCCATGTTGGGCACCA	76	).).)))..))))........((((.))))).......(((((.....))))).......((((((((.(.(....	TCGGTAGAGCATGGGACTCTTAATCC	i-tRF	26	ExactMatch	0.0000	0.0000	183.3965	0.0000	408.0681	0.0000	155.50306	7
AS-tDR-013558	-	-	pre-Thr-TGT-5-1	114	134	TTTTCCTTTTCTGTGAAAGGAAGAGGCGGTTTCTGCGTGAGGCCCTATAGCTCAGGGGTTAGAGCACTGGTCTTGTAAACCAGGGGTCGCGAGTTCAAATCTCGCTGGGGCCTTGCGAAACTACTTTCTTGATTCAGGTGTTTTTTGAAAAAC	153	..((((((((....))))))))((((.(((.....((..(((((((...((((........)))).(((((.......))))).....(((((.......))))).)))))))..)).....))).))))..((((((.....))))))....	TGCGAAACCACTTTCTTGATT	tRF-1	21	9T>C	0.0000	165.8237	0.0000	0.0000	349.7726	0.0000	155.45103	7
AS-tDR-006441	-	tRF-16-48923RB	Gln-TTG-1-1	60	75	GGTCCCATGGTGTAATGGTTAGCACTCTGGACTTTGAATCCAGCGATCCGAGTTCAAATCTCGGTGGGACCTCCA	75	)))))))..))))........((((.))))).......(((((....))))).......((((((((((((....	CTCGGTGGGACCTCCA	tRF-3	16	ExactMatch	0.0000	0.0000	122.2643	137.4597	1224.2043	0.0000	113.34991	7
AS-tDR-006441	-	tRF-16-48923RB	Gln-TTG-3-1	60	75	GGCCCCATGGTGTAATGGTTAGCACTCTGGACTTTGAATCCAGCGATCCGAGTTCAAATCTCGGTGGGACCTCCA	75	)).))))..))))........((((.))))).......(((((....))))).......(((((((((.((....	CTCGGTGGGACCTCCA	tRF-3	16	ExactMatch	0.0000	0.0000	122.2643	137.4597	1224.2043	0.0000	113.34991	7
AS-tDR-006441	-	tRF-16-48923RB	Gln-TTG-3-2	60	75	GGCCCCATGGTGTAATGGTTAGCACTCTGGACTTTGAATCCAGCGATCCGAGTTCAAATCTCGGTGGGACCTCCA	75	)).))))..))))........((((.))))).......(((((....))))).......(((((((((.((....	CTCGGTGGGACCTCCA	tRF-3	16	ExactMatch	0.0000	0.0000	122.2643	137.4597	1224.2043	0.0000	113.34991	7
AS-tDR-006441	-	tRF-16-48923RB	Gln-TTG-3-3	60	75	GGCCCCATGGTGTAATGGTTAGCACTCTGGACTTTGAATCCAGCGATCCGAGTTCAAATCTCGGTGGGACCTCCA	75	)).))))..))))........((((.))))).......(((((....))))).......(((((((((.((....	CTCGGTGGGACCTCCA	tRF-3	16	ExactMatch	0.0000	0.0000	122.2643	137.4597	1224.2043	0.0000	113.34991	7
AS-tDR-006441	-	tRF-16-48923RB	Gln-TTG-2-1	60	75	GGTCCCATGGTGTAATGGTTAGCACTCTGGACTTTGAATCCAGCAATCCGAGTTCGAATCTCGGTGGGACCTCCA	75	)))))))..))))........((((.))))).......(((((....))))).......((((((((((((....	CTCGGTGGGACCTCCA	tRF-3	16	ExactMatch	0.0000	0.0000	122.2643	137.4597	1224.2043	0.0000	113.34991	7
AS-tDR-001360	-	tRF-35-PSQP4PW3FJI0E7	Lys-CTT-2-1	1	35	GCCCGGCTAGCTCAGTCGGTAGAGCATGAGACTCTTAATCTCAGGGTCGTGGGTTCGAGCCCCACGTTGGGCGCCA	76	)))))))..))))........((((.))))).......(((((.....))))).......((((((((((((....	GCCCGGCTAGCTCAGTCGGTAGAGCATGAGACTCT	tiRNA-5	35	ExactMatch	0.0000	0.0000	122.2643	589.1132	466.3635	0.0000	111.09365	7
AS-tDR-001360	-	tRF-35-PSQP4PW3FJI0E7	Lys-CTT-2-2	1	35	GCCCGGCTAGCTCAGTCGGTAGAGCATGAGACTCTTAATCTCAGGGTCGTGGGTTCGAGCCCCACGTTGGGCGCCA	76	)))))))..))))........((((.))))).......(((((.....))))).......((((((((((((....	GCCCGGCTAGCTCAGTCGGTAGAGCATGAGACTCT	tiRNA-5	35	ExactMatch	0.0000	0.0000	122.2643	589.1132	466.3635	0.0000	111.09365	7
AS-tDR-001360	-	tRF-35-PSQP4PW3FJI0E7	Lys-CTT-2-3	1	35	GCCCGGCTAGCTCAGTCGGTAGAGCATGAGACTCTTAATCTCAGGGTCGTGGGTTCGAGCCCCACGTTGGGCGCCA	76	)))))))..))))........((((.))))).......(((((.....))))).......((((((((((((....	GCCCGGCTAGCTCAGTCGGTAGAGCATGAGACTCT	tiRNA-5	35	ExactMatch	0.0000	0.0000	122.2643	589.1132	466.3635	0.0000	111.09365	7
AS-tDR-001360	-	tRF-35-PSQP4PW3FJI0E7	Lys-CTT-2-4	1	35	GCCCGGCTAGCTCAGTCGGTAGAGCATGAGACTCTTAATCTCAGGGTCGTGGGTTCGAGCCCCACGTTGGGCGCCA	76	)))))))..))))........((((.))))).......(((((.....))))).......((((((((((((....	GCCCGGCTAGCTCAGTCGGTAGAGCATGAGACTCT	tiRNA-5	35	ExactMatch	0.0000	0.0000	122.2643	589.1132	466.3635	0.0000	111.09365	7
AS-tDR-001360	-	tRF-35-PSQP4PW3FJI0E7	Lys-CTT-2-5	1	35	GCCCGGCTAGCTCAGTCGGTAGAGCATGAGACTCTTAATCTCAGGGTCGTGGGTTCGAGCCCCACGTTGGGCGCCA	76	)))))))..))))........((((.))))).......(((((.....))))).......((((((((((((....	GCCCGGCTAGCTCAGTCGGTAGAGCATGAGACTCT	tiRNA-5	35	ExactMatch	0.0000	0.0000	122.2643	589.1132	466.3635	0.0000	111.09365	7
AS-tDR-001360	-	tRF-35-PSQP4PW3FJI0E7	pre-Lys-CTT-2-2	41	75	TGATCTAGAATGAAAAATTGTTGAGATACGGTCATCGGGCGCCCGGCTAGCTCAGTCGGTAGAGCATGAGACTCTTAATCTCAGGGTCGTGGGTTCGAGCCCCACGTTGGGCGGCAACTGGTCGTTTTAGTCCTAAATCTACGACTACTAGCC	153	....((((.............((((((..((((.(((.((..((((((.....))))))....)).)))))))....)))))).(((((((((((...(((((......)).)))....((.(......).))..))))))))))).))))..	GCCCGGCTAGCTCAGTCGGTAGAGCATGAGACTCT	Other	35	ExactMatch	0.0000	0.0000	122.2643	589.1132	466.3635	0.0000	111.09365	7
AS-tDR-001360	-	tRF-35-PSQP4PW3FJI0E7	pre-Lys-CTT-2-4	41	75	ATTCTCTTAGTGTATTGGGGGAAGAGCTACGTTCGGGTGAGCCCGGCTAGCTCAGTCGGTAGAGCATGAGACTCTTAATCTCAGGGTCGTGGGTTCGAGCCCCACGTTGGGCGCTCTGGTTTTCAATCCTAAAATGTTTTCAGGTTTCTCATT	153	....(((.((..((((..((((.((((((.((.((((....))))))))))))......((((((.(((((.......)))))....((((((.......))))))......))))))........))))..))))..)).))).........	GCCCGGCTAGCTCAGTCGGTAGAGCATGAGACTCT	Other	35	ExactMatch	0.0000	0.0000	122.2643	589.1132	466.3635	0.0000	111.09365	7
AS-tDR-001360	-	tRF-35-PSQP4PW3FJI0E7	pre-Lys-CTT-2-5	41	75	GCTGTAATCTAGAAATCCACTAAGGTAACGTTGGCGTGTCGCCCGGCTAGCTCAGTCGGTAGAGCATGAGACTCTTAATCTCAGGGTCGTGGGTTCGAGCCCCACGTTGGGCGATTCCTTTTTACTGCGAGCCTCACCCGCAAGGATAGCATT	153	(((((..............((..(((((....((...((((((((((..((((........))))....((((((.......))))))..((((....))))...)))))))))).))...)))))...))......((....)))))))...	GCCCGGCTAGCTCAGTCGGTAGAGCATGAGACTCT	Other	35	ExactMatch	0.0000	0.0000	122.2643	589.1132	466.3635	0.0000	111.09365	7
AS-tDR-001895	-	tRF-21-96L85DMKE	Asp-GTC-2-1	33	53	TCCTCGTTAGTATAGTGGTGAGTATCCCCGCCTGTCACGCGGGAGACCGGGGTTCGATTCCCCGACGGGGAGCCA	75	)))))))..))))........((((.))))).......(((((....))))).......((((((((((((....	TGTCACGCGGGAGACCGGGGT	i-tRF	21	ExactMatch	0.0000	0.0000	122.2643	353.4679	0.0000	168.0743	110.31420	7
AS-tDR-001895	-	tRF-21-96L85DMKE	Asp-GTC-2-10	33	53	TCCTCGTTAGTATAGTGGTGAGTATCCCCGCCTGTCACGCGGGAGACCGGGGTTCGATTCCCCGACGGGGAGCCA	75	)))))))..))))........((((.))))).......(((((....))))).......((((((((((((....	TGTCACGCGGGAGACCGGGGT	i-tRF	21	ExactMatch	0.0000	0.0000	122.2643	353.4679	0.0000	168.0743	110.31420	7
AS-tDR-001895	-	tRF-21-96L85DMKE	Asp-GTC-2-11	33	53	TCCTCGTTAGTATAGTGGTGAGTATCCCCGCCTGTCACGCGGGAGACCGGGGTTCGATTCCCCGACGGGGAGCCA	75	)))))))..))))........((((.))))).......(((((....))))).......((((((((((((....	TGTCACGCGGGAGACCGGGGT	i-tRF	21	ExactMatch	0.0000	0.0000	122.2643	353.4679	0.0000	168.0743	110.31420	7
AS-tDR-001895	-	tRF-21-96L85DMKE	Asp-GTC-2-2	33	53	TCCTCGTTAGTATAGTGGTGAGTATCCCCGCCTGTCACGCGGGAGACCGGGGTTCGATTCCCCGACGGGGAGCCA	75	)))))))..))))........((((.))))).......(((((....))))).......((((((((((((....	TGTCACGCGGGAGACCGGGGT	i-tRF	21	ExactMatch	0.0000	0.0000	122.2643	353.4679	0.0000	168.0743	110.31420	7
AS-tDR-001895	-	tRF-21-96L85DMKE	Asp-GTC-2-3	33	53	TCCTCGTTAGTATAGTGGTGAGTATCCCCGCCTGTCACGCGGGAGACCGGGGTTCGATTCCCCGACGGGGAGCCA	75	)))))))..))))........((((.))))).......(((((....))))).......((((((((((((....	TGTCACGCGGGAGACCGGGGT	i-tRF	21	ExactMatch	0.0000	0.0000	122.2643	353.4679	0.0000	168.0743	110.31420	7
AS-tDR-001895	-	tRF-21-96L85DMKE	Asp-GTC-2-4	33	53	TCCTCGTTAGTATAGTGGTGAGTATCCCCGCCTGTCACGCGGGAGACCGGGGTTCGATTCCCCGACGGGGAGCCA	75	)))))))..))))........((((.))))).......(((((....))))).......((((((((((((....	TGTCACGCGGGAGACCGGGGT	i-tRF	21	ExactMatch	0.0000	0.0000	122.2643	353.4679	0.0000	168.0743	110.31420	7
AS-tDR-001895	-	tRF-21-96L85DMKE	Asp-GTC-2-5	33	53	TCCTCGTTAGTATAGTGGTGAGTATCCCCGCCTGTCACGCGGGAGACCGGGGTTCGATTCCCCGACGGGGAGCCA	75	)))))))..))))........((((.))))).......(((((....))))).......((((((((((((....	TGTCACGCGGGAGACCGGGGT	i-tRF	21	ExactMatch	0.0000	0.0000	122.2643	353.4679	0.0000	168.0743	110.31420	7
AS-tDR-001895	-	tRF-21-96L85DMKE	Asp-GTC-2-6	33	53	TCCTCGTTAGTATAGTGGTGAGTATCCCCGCCTGTCACGCGGGAGACCGGGGTTCGATTCCCCGACGGGGAGCCA	75	)))))))..))))........((((.))))).......(((((....))))).......((((((((((((....	TGTCACGCGGGAGACCGGGGT	i-tRF	21	ExactMatch	0.0000	0.0000	122.2643	353.4679	0.0000	168.0743	110.31420	7
AS-tDR-001895	-	tRF-21-96L85DMKE	Asp-GTC-2-7	33	53	TCCTCGTTAGTATAGTGGTGAGTATCCCCGCCTGTCACGCGGGAGACCGGGGTTCGATTCCCCGACGGGGAGCCA	75	)))))))..))))........((((.))))).......(((((....))))).......((((((((((((....	TGTCACGCGGGAGACCGGGGT	i-tRF	21	ExactMatch	0.0000	0.0000	122.2643	353.4679	0.0000	168.0743	110.31420	7
AS-tDR-001895	-	tRF-21-96L85DMKE	Asp-GTC-2-8	33	53	TCCTCGTTAGTATAGTGGTGAGTATCCCCGCCTGTCACGCGGGAGACCGGGGTTCGATTCCCCGACGGGGAGCCA	75	)))))))..))))........((((.))))).......(((((....))))).......((((((((((((....	TGTCACGCGGGAGACCGGGGT	i-tRF	21	ExactMatch	0.0000	0.0000	122.2643	353.4679	0.0000	168.0743	110.31420	7
AS-tDR-001895	-	tRF-21-96L85DMKE	Asp-GTC-2-9	33	53	TCCTCGTTAGTATAGTGGTGAGTATCCCCGCCTGTCACGCGGGAGACCGGGGTTCGATTCCCCGACGGGGAGCCA	75	)))))))..))))........((((.))))).......(((((....))))).......((((((((((((....	TGTCACGCGGGAGACCGGGGT	i-tRF	21	ExactMatch	0.0000	0.0000	122.2643	353.4679	0.0000	168.0743	110.31420	7
AS-tDR-001895	-	tRF-21-96L85DMKE	pre-Asp-GTC-2-6	73	93	CTTCACAGGGATTTCCTAAGAGCTCCATTTTCACGTCAATTCCTCGTTAGTATAGTGGTGAGTATCCCCGCCTGTCACGCGGGAGACCGGGGTTCGATTCCCCGACGGGGAGGAGGCTTAAACTTTTTTTTAGAAAAGCACACTTCCGGTAA	152	.......((((..((....(((((((................((((..(......)..))))..(((((((.......))))).))..))))))))).))))..((.(((((...((((...((.......))..))))...))))).))..	TGTCACGCGGGAGACCGGGGT	Other	21	ExactMatch	0.0000	0.0000	122.2643	353.4679	0.0000	168.0743	110.31420	7
AS-tDR-001895	-	tRF-21-96L85DMKE	pre-Asp-GTC-2-7	73	93	GTTTATTAGAGGTAGTCAAAACTCGCTGACGCAGAGTTCTTCCTCGTTAGTATAGTGGTGAGTATCCCCGCCTGTCACGCGGGAGACCGGGGTTCGATTCCCCGACGGGGAGAAAAGTTGCTTTTTGCATCTTCTGCCCACTGATGGCCCCT	152	..(((((((.((((.(((..(((.(((((((.((........)))))))))..)))..))).))))(((((.......)))))....(((((.......)))))..(((.(((..((.(((.....))).))))).))).))))))).....	TGTCACGCGGGAGACCGGGGT	Other	21	ExactMatch	0.0000	0.0000	122.2643	353.4679	0.0000	168.0743	110.31420	7
AS-tDR-001895	-	tRF-21-96L85DMKE	pre-Asp-GTC-2-8	73	93	ACGTAGAAAAGGCCTATCAGAAGGCTTTCTTTCGTGCGGTTCCTCGTTAGTATAGTGGTGAGTATCCCCGCCTGTCACGCGGGAGACCGGGGTTCGATTCCCCGACGGGGAGGCACAGTAATTGTTTTTTGTTTTTAGCTGTAAGTAATTCA	152	(((.(((.(((((((......))))))).))))))((((((..........(((((.(((....((((((((((.....))))....(((((.......))))).))))))..)))....)))))...........))))))..........	TGTCACGCGGGAGACCGGGGT	Other	21	ExactMatch	0.0000	0.0000	122.2643	353.4679	0.0000	168.0743	110.31420	7
AS-tDR-001895	-	tRF-21-96L85DMKE	Asp-GTC-1-1	33	53	TCCTCGTTAGTATAGTGGTTAGTATCCCCGCCTGTCACGCGGGAGACCGGGGTTCAATTCCCCGACGGGGAGCCA	75	)))))))..))))........((((.))))).......(((((....))))).......((((((((((((....	TGTCACGCGGGAGACCGGGGT	i-tRF	21	ExactMatch	0.0000	0.0000	122.2643	353.4679	0.0000	168.0743	110.31420	7
AS-tDR-001895	-	tRF-21-96L85DMKE	pre-Asp-GTC-1-1	73	93	TCCTTGAAGGGCTGTCTGAGAAAATACACAGCCTAACGACTCCTCGTTAGTATAGTGGTTAGTATCCCCGCCTGTCACGCGGGAGACCGGGGTTCAATTCCCCGACGGGGAGGTGTGTAGCTGCACTTTTTTGGCGACAGTTATTATTTTCT	152	.........(((((((...(((((....((((...(((.((((((((.................(((((((.......))))).)).(((((.......))))))))))))).)))...))))....)))))...)))))))..........	TGTCACGCGGGAGACCGGGGT	Other	21	ExactMatch	0.0000	0.0000	122.2643	353.4679	0.0000	168.0743	110.31420	7
AS-tDR-001895	-	tRF-21-96L85DMKE	Asp-GTC-4-1	33	53	TCCTCGTTAGTATGGTGGTGAGTATCCCTGCCTGTCACGCGGGAGACCGGGGTTCGATTCCCCAACGGGGAGCCA	75	)))))))..))))........((((.))))).......(((((.....)))).......((((.(((((((....	TGTCACGCGGGAGACCGGGGT	i-tRF	21	ExactMatch	0.0000	0.0000	122.2643	353.4679	0.0000	168.0743	110.31420	7
AS-tDR-001895	-	tRF-21-96L85DMKE	Asp-GTC-3-1	33	53	TCCTCGTTAGTATAGTGGTGAGTGTCCCCGTCTGTCACGCGGGAGACCGGGGTTCGATTCCCCGACGGGGAGCCA	75	)))))))..))))........((((.))))).......(((((....))))).......((((((((((((....	TGTCACGCGGGAGACCGGGGT	i-tRF	21	ExactMatch	0.0000	0.0000	122.2643	353.4679	0.0000	168.0743	110.31420	7
AS-tDR-011375	-	-	Ser-GCT-4-1	64	82	GACGAGGTGGCCGAGTGGTTAAGGCGATGGACTGCTAATCCATTGTGCTCTGCACGCGTGGGTTCGAATCCCATCCTCGTCGCCA	85	)))))))..)))..........(((.))))).......(((((.))))...((((..))))).......((((((((((((....	TCGAATCCCATCCTCGTCA	i-tRF	19	19G>A	0.0000	0.0000	122.2643	196.3711	349.7726	0.0000	110.25015	7
AS-tDR-011375	-	-	Ser-GCT-4-2	64	82	GACGAGGTGGCCGAGTGGTTAAGGCGATGGACTGCTAATCCATTGTGCTCTGCACGCGTGGGTTCGAATCCCATCCTCGTCGCCA	85	)))))))..)))..........(((.))))).......(((((.))))...((((..))))).......((((((((((((....	TCGAATCCCATCCTCGTCA	i-tRF	19	19G>A	0.0000	0.0000	122.2643	196.3711	349.7726	0.0000	110.25015	7
AS-tDR-011375	-	-	Ser-GCT-4-3	64	82	GACGAGGTGGCCGAGTGGTTAAGGCGATGGACTGCTAATCCATTGTGCTCTGCACGCGTGGGTTCGAATCCCATCCTCGTCGCCA	85	)))))))..)))..........(((.))))).......(((((.))))...((((..))))).......((((((((((((....	TCGAATCCCATCCTCGTCA	i-tRF	19	19G>A	0.0000	0.0000	122.2643	196.3711	349.7726	0.0000	110.25015	7
AS-tDR-011375	-	-	Ser-GCT-3-1	64	82	GACGAGGTGGCCGAGTGGTTAAGGCGATGGACTGCTAATCCATTGTGCTTTGCACGCGTGGGTTCGAATCCCATCCTCGTCGCCA	85	)))))))..)))..........(((.))))).......(((((.))))...((((..))))).......((((((((((((....	TCGAATCCCATCCTCGTCA	i-tRF	19	19G>A	0.0000	0.0000	122.2643	196.3711	349.7726	0.0000	110.25015	7
AS-tDR-011375	-	-	Ser-GCT-5-1	64	82	GACGAGGTGGCCGAGTGGTTAAGGCGATGGACTGCTAATCCATTGTGCTCTGCACACGTGGGTTCGAATCCCATCCTCGTCGCCA	85	)))))))..)))..........(((.))))).......(((((.))))...((((..))))).......((((((((((((....	TCGAATCCCATCCTCGTCA	i-tRF	19	19G>A	0.0000	0.0000	122.2643	196.3711	349.7726	0.0000	110.25015	7
AS-tDR-011375	-	-	pre-Ser-GCT-4-3	104	122	GAGATGCGGAGGGCAGTCTGAACAGCGAGGGCTGTCTGCAGACGAGGTGGCCGAGTGGTTAAGGCGATGGACTGCTAATCCATTGTGCTCTGCACGCGTGGGTTCGAATCCCATCCTCGTCGGCTAAGGAAGTCCTGTGCTCAGTTTTGTAGCATCAAAACT	162	..((.(((.(((((.(((((.(((((....)))))...)))))....((((((((((((..((((((((((.......)))))))).))..)).))).((((.......))))......))))))).....))))).))))).((((((......)))))).	TCGAATCCCATCCTCGTCA	Other	19	19G>A	0.0000	0.0000	122.2643	196.3711	349.7726	0.0000	110.25015	7
AS-tDR-011375	-	-	pre-Ser-GCT-3-1	104	122	AGATGAGAGATAAGTGAATGTGGACAAACCTGTCACGTAGGACGAGGTGGCCGAGTGGTTAAGGCGATGGACTGCTAATCCATTGTGCTTTGCACGCGTGGGTTCGAATCCCATCCTCGTCGGCCCTGTTTTATAGAGGTTGGGGGGGAAGCATCTACATTT	162	...............(((((((((...(((((((......))).)))).((...(((((.(((((((((((.......)))))))).))).)).)))..(((.......))).(((((.((((((((((...)))).)))))).))))).)).)))))))))	TCGAATCCCATCCTCGTCA	Other	19	19G>A	0.0000	0.0000	122.2643	196.3711	349.7726	0.0000	110.25015	7
AS-tDR-011375	-	-	pre-Ser-GCT-5-1	104	122	CTACACAGACGAAGAAATTCAAGTTGTTGATTCTTTGTGTGACGAGGTGGCCGAGTGGTTAAGGCGATGGACTGCTAATCCATTGTGCTCTGCACACGTGGGTTCGAATCCCATCCTCGTCGGCTGCATAGCAAGCCTTTTGTTCCAGGAATCACAAATGAT	162	..........(((....)))...((((.(((((((.....(((((((..((.((((.......((((((((.......)))))))))))).))....(((((.......))))))))))))((((((...)).)))).........))))))))))).....	TCGAATCCCATCCTCGTCA	Other	19	19G>A	0.0000	0.0000	122.2643	196.3711	349.7726	0.0000	110.25015	7
AS-tDR-011375	-	-	Ser-GCT-6-1	63	81	GAGGCCTGGCCGAGTGGTTAAGGCGATGGACTGCTAATCCATTGTGCTCTGCACGCGTGGGTTCGAATCCCATCCTCGCCA	81	))))....)))..........(((.))))).......(((((.))))...((((..))))).......(((((((((....	TCGAATCCCATCCTCGTCA	tRF-3	19	17C>T	0.0000	0.0000	122.2643	196.3711	349.7726	0.0000	110.25015	7
AS-tDR-011424	-	-	pre-Thr-CGT-2-1	114	136	GCGCCAGGATAGAGGTTCGCGAGACCGCCATCGCAACGCAGGCGCGGTGGCCAAGTGGTAAGGCGTCGGTCTCGTAAACCGAAGATCACGGGTTCGAACCCCGTCCGTGCCTGATATCCAACCTTCAGCTATAGGGTGGAGACTTTTTAGGA	152	......((((...((((..((((((((....(((..(((....)))...(((....)))...))).))))))))..)))).........((((....)))).))))...(((((..((((.(((........))).))))......))))).	ATATCCAACCTTCGGCTATAGGG	tRF-1	23	14A>G	0.0000	207.2797	0.0000	157.0969	408.0681	0.0000	110.12645	7
AS-tDR-001873	-	tRF-19-70VR31KD	Asp-GTC-5-1	18	36	TCCTCATCAGTATAGTGGTGAGTATCCCCGCCTGTCACGCGGGAGACTGGGGTTCGATTCCCTGAGGAGGAGCCA	75	))))).)..))))........((((.))))).......(((((....))))).......((((((.(((((....	GTGAGTATCCCCGCCTGTC	i-tRF	19	ExactMatch	0.0000	0.0000	183.3965	0.0000	349.7726	140.0619	110.10397	7
AS-tDR-004128	-	tRF-18-W3FJIKW	Lys-CTT-6-1	16	33	GACGAGCTAGCTCAGTCGGTAGAGCATGGGACTCTTAATCCCAGGGTCGTGGGTTTGAGCCCCATGTTGGGCACCA	76	).).)))..))))........((((.))))).......(((((.....))))).......((((((((.(.(....	TCGGTAGAGCATGGGACT	i-tRF	18	ExactMatch	0.0000	0.0000	122.2643	196.3711	291.4772	0.0000	110.03752	7
AS-tDR-003989	-	tRF-30-3JVIJMRPFQ5D	Lys-CTT-3-1	3	32	GCCCGGCTAGCTCAGTCGGTAGAGCATGAGACCCTTAATCTCAGGGTCGTGGGTTCGAGCCCCACGTTGGGCGCCA	76	)))))))..))))........((((.))))).......(((((.....))))).......((((((((((((....	CCGGCTAGCTCAGTCGGTAGAGCATGAGAC	i-tRF	30	ExactMatch	0.0000	0.0000	183.3965	412.3792	408.0681	0.0000	110.01688	7
AS-tDR-013555	-	-	Cys-GCA-17-1	59	75	GGGGATATAGCTCAGGGGTAGAGCATTTGACTGCAGATCAAGAGGTCCCCGGTTCAAATCCGGGTGCCCCCCCCA	75	)))).))..)))).......((((.))))).......(((((.....))))).......(((((((.((((....	TCCGGGTGCCCCCACCA	tRF-3	17	14C>A	0.0000	165.8237	0.0000	0.0000	233.1818	322.1424	109.81290	7
AS-tDR-013524	-	-	Asp-GTC-5-1	33	48	TCCTCATCAGTATAGTGGTGAGTATCCCCGCCTGTCACGCGGGAGACTGGGGTTCGATTCCCTGAGGAGGAGCCA	75	))))).)..))))........((((.))))).......(((((....))))).......((((((.(((((....	TGTCACGCGGGAGACT	i-tRF	16	ExactMatch	152.0835	0.0000	0.0000	274.9195	0.0000	168.0743	109.80670	7
AS-tDR-013529	-	-	pre-Thr-AGT-1-3	96	116	ATAGTAATGAAGAATAGTTTAGGAAAGTACCTGTACGGGTGGCGCCGTGGCTTAGTTGGTTAAAGCGCCTGTCTAGTAAACAGGAGATCCTGGGTTCGAATCCCAGCGGTGCCTCAACCGAGCGTCCAAGCTCTTTCCATTTTTGCTCCTGCAC	154	.....((((.......(((.(((......(((((((.((.(((((..(((((.....)))))..)))))...)).))..)))))..((((((((.......))))).))).))).))).((((......))))....))))..(((....))).	TCGAATCCCAGCGGTGCCTCA	tRF-1	21	ExactMatch	0.0000	165.8237	0.0000	0.0000	233.1818	126.0557	109.80370	7
AS-tDR-011361	-	-	pre-Val-AAC-1-2	56	72	GTGTGGTGGCTCATTGTGGTGGGTCAGAAAACGCGTGCAAGTTTCCGTAGTGTAGTGGTTATCACGTTCGCCTAACACGCGAAAGGTCCCCGGTTCGAAACCGGGCGGAAACAGAATCTTATGCTTTTCATCTCATTACTTCAAATTTATTAC	153	..(((((((......((((((((...(((((.(((((...(((((((..((((...(((.(......).)))..)))).(....)...((((((.....))))))))))))).......))))))))))..)))))))).......)))))))	TGGTTATCACGTTCGCT	Other	17	17C>T	0.0000	248.7356	0.0000	333.8308	0.0000	490.2167	109.79035	7
AS-tDR-011361	-	-	pre-Val-AAC-1-3	56	72	GTGTGGTGGCTCATTGTGGTGGGCCAGAAAACGCGTGCAAGTTTCCGTAGTGTAGTGGTTATCACGTTCGCCTAACACGCGAAAGGTCCCCGGTTCGAAACCGGGCGGAAACAGACTCTTATGCTTTTCATCTCATTACTTCAAATTTATTAC	153	..((((((((((((....))))))).(((((.(((((..((((((((..((((...(((.(......).)))..)))).(....)...((((((.....))))))))))....))))..)))))))))).....)))))..............	TGGTTATCACGTTCGCT	Other	17	17C>T	0.0000	248.7356	0.0000	333.8308	0.0000	490.2167	109.79035	7
AS-tDR-011361	-	-	Val-AAC-3-1	16	32	GTTTCCGTAGTGTAGTGGTTATCACGTTCGCCTAACACGCGAAAGGTCCCTGGATCAAAACCAGGCGGAAACACCA	76	)))))))..)))..........(((.))))).......(((((.....))))).......((((((((((((....	TGGTTATCACGTTCGCT	i-tRF	17	17C>T	0.0000	248.7356	0.0000	333.8308	0.0000	490.2167	109.79035	7
AS-tDR-011361	-	-	Val-CAC-2-1	16	32	GCTTCTGTAGTGTAGTGGTTATCACGTTCGCCTCACACGCGAAAGGTCCCCGGTTCGAAACCGGGCAGAAGCACCA	76	)))))))..)))..........(((.))))).......(((((.....))))).......((((((((((((....	TGGTTATCACGTTCGCT	i-tRF	17	17C>T	0.0000	248.7356	0.0000	333.8308	0.0000	490.2167	109.79035	7
AS-tDR-011361	-	-	Val-CAC-6-1	16	32	GTTTCCGTAGTGGAGTGGTTATCACGTTCGCCTCACACGCGAAAGGTCCCCGGTTTGAAACCAGGCGGAAACACCA	76	)))))))..))))........((((.))))).......(((((.....)).)).......((.(((((((((....	TGGTTATCACGTTCGCT	i-tRF	17	17C>T	0.0000	248.7356	0.0000	333.8308	0.0000	490.2167	109.79035	7
AS-tDR-012860	-	-	Phe-GAA-1-1	60	76	GCCGAAATAGCTCAGTTGGGAGAGCGTTAGACTGAAGATCTAAAGGTCCCTGGTTCGATCCCGGGTTTCGGCACCA	76	)))))))..))))........((((.))))).......(((((.....))))).......((((((((((((....	CCCGGGTTTCGGCACCT	tRF-3	17	17A>T	0.0000	0.0000	122.2643	196.3711	0.0000	154.0681	109.70322	7
AS-tDR-012860	-	-	Phe-GAA-1-2	60	76	GCCGAAATAGCTCAGTTGGGAGAGCGTTAGACTGAAGATCTAAAGGTCCCTGGTTCGATCCCGGGTTTCGGCACCA	76	)))))))..))))........((((.))))).......(((((.....))))).......((((((((((((....	CCCGGGTTTCGGCACCT	tRF-3	17	17A>T	0.0000	0.0000	122.2643	196.3711	0.0000	154.0681	109.70322	7
AS-tDR-012860	-	-	Phe-GAA-1-3	60	76	GCCGAAATAGCTCAGTTGGGAGAGCGTTAGACTGAAGATCTAAAGGTCCCTGGTTCGATCCCGGGTTTCGGCACCA	76	)))))))..))))........((((.))))).......(((((.....))))).......((((((((((((....	CCCGGGTTTCGGCACCT	tRF-3	17	17A>T	0.0000	0.0000	122.2643	196.3711	0.0000	154.0681	109.70322	7
AS-tDR-012860	-	-	Phe-GAA-1-4	60	76	GCCGAAATAGCTCAGTTGGGAGAGCGTTAGACTGAAGATCTAAAGGTCCCTGGTTCGATCCCGGGTTTCGGCACCA	76	)))))))..))))........((((.))))).......(((((.....))))).......((((((((((((....	CCCGGGTTTCGGCACCT	tRF-3	17	17A>T	0.0000	0.0000	122.2643	196.3711	0.0000	154.0681	109.70322	7
AS-tDR-012860	-	-	Phe-GAA-1-5	60	76	GCCGAAATAGCTCAGTTGGGAGAGCGTTAGACTGAAGATCTAAAGGTCCCTGGTTCGATCCCGGGTTTCGGCACCA	76	)))))))..))))........((((.))))).......(((((.....))))).......((((((((((((....	CCCGGGTTTCGGCACCT	tRF-3	17	17A>T	0.0000	0.0000	122.2643	196.3711	0.0000	154.0681	109.70322	7
AS-tDR-012860	-	-	Phe-GAA-1-6	60	76	GCCGAAATAGCTCAGTTGGGAGAGCGTTAGACTGAAGATCTAAAGGTCCCTGGTTCGATCCCGGGTTTCGGCACCA	76	)))))))..))))........((((.))))).......(((((.....))))).......((((((((((((....	CCCGGGTTTCGGCACCT	tRF-3	17	17A>T	0.0000	0.0000	122.2643	196.3711	0.0000	154.0681	109.70322	7
AS-tDR-012860	-	-	Phe-GAA-2-1	60	76	GCCGAAATAGCTCAGTTGGGAGAGCGTTAGACTGAAGATCTAAAGGTCCCTGGTTCAATCCCGGGTTTCGGCACCA	76	)))))))..))))........((((.))))).......(((((.....))))).......((((((((((((....	CCCGGGTTTCGGCACCT	tRF-3	17	17A>T	0.0000	0.0000	122.2643	196.3711	0.0000	154.0681	109.70322	7
AS-tDR-012860	-	-	Phe-GAA-3-1	60	76	GCCGAGATAGCTCAGTTGGGAGAGCGTTAGACTGAAGATCTAAAGGTCCCTGGTTCAATCCCGGGTTTCGGCACCA	76	)))))))..))))........((((.))))).......(((((.....))))).......((((((((((((....	CCCGGGTTTCGGCACCT	tRF-3	17	17A>T	0.0000	0.0000	122.2643	196.3711	0.0000	154.0681	109.70322	7
AS-tDR-012860	-	-	Phe-GAA-4-1	61	77	GCCGAAATAGCTCAGTTGGGAGAGCGTTAGACCGAAGATCTTAAAGGTCCCTGGTTCAATCCCGGGTTTCGGCACCA	77	)))))))..))))........((((.))))).......(((.((.....))))).......((((((((((((....	CCCGGGTTTCGGCACCT	tRF-3	17	17A>T	0.0000	0.0000	122.2643	196.3711	0.0000	154.0681	109.70322	7
AS-tDR-007204	-	-	Val-CAC-2-1	1	32	GCTTCTGTAGTGTAGTGGTTATCACGTTCGCCTCACACGCGAAAGGTCCCCGGTTCGAAACCGGGCAGAAGCACCA	76	)))))))..)))..........(((.))))).......(((((.....))))).......((((((((((((....	GCTTCTGTAGTGTAGTGGTTATCACGTTCGCT	tiRNA-5	32	32C>T	152.0835	0.0000	0.0000	216.0082	0.0000	140.0619	109.69020	7
AS-tDR-013399	-	-	SeC-TCA-1-1	1	35	GCCCGGATGATCCTCAGTGGTCTGGGGTGCAGGCTTCAAACCTGTAGCTGTCTAGCGACAGAGTGGTTCAATTCCACCTTTCGGGCCCA	89	)))))))....))))........((((.))))).......(((((.).)))...(((.(..))))).......((((.((((((((...	GCCCGGATGATCCTCAGTGGTCTGGGGTGCAGGCA	tiRNA-5	35	35T>A	0.0000	0.0000	122.2643	176.7340	174.8863	0.0000	109.66849	7
AS-tDR-011431	-	-	Met-CAT-1-1	29	51	GCCTCGTTAGCGCAGTAGGTAGCGCGTCAGTCTCATAATCTGAAGGTCGTGAGTTCGATCCTCACACGGGGCACCA	76	)))))))..))))........((((.)))).........((((.....))))).......((((((((((((....	AGTCTCATAATCTGAAGGTCGTG	i-tRF	23	ExactMatch	0.0000	0.0000	183.3965	176.7340	233.1818	0.0000	109.60314	7
AS-tDR-011431	-	-	Met-CAT-6-1	29	51	GCCTCGTTAGCGCAGTAGGCAGCGCGTCAGTCTCATAATCTGAAGGTCGTGAGTTCGAGCCTCACACGGGGCACCA	76	)))))))..))))........((((.)))).........((((.....))))).......((((((((((((....	AGTCTCATAATCTGAAGGTCGTG	i-tRF	23	ExactMatch	0.0000	0.0000	183.3965	176.7340	233.1818	0.0000	109.60314	7
AS-tDR-007601	-	-	Lys-CTT-2-1	1	32	GCCCGGCTAGCTCAGTCGGTAGAGCATGAGACTCTTAATCTCAGGGTCGTGGGTTCGAGCCCCACGTTGGGCGCCA	76	)))))))..))))........((((.))))).......(((((.....))))).......((((((((((((....	GCCCGGCTAGCTCAGTCGGTAGAGCATGAGAT	tiRNA-5	32	32C>T	152.0835	0.0000	0.0000	883.6698	174.8863	154.0681	79.52794	7
AS-tDR-007601	-	-	Lys-CTT-2-2	1	32	GCCCGGCTAGCTCAGTCGGTAGAGCATGAGACTCTTAATCTCAGGGTCGTGGGTTCGAGCCCCACGTTGGGCGCCA	76	)))))))..))))........((((.))))).......(((((.....))))).......((((((((((((....	GCCCGGCTAGCTCAGTCGGTAGAGCATGAGAT	tiRNA-5	32	32C>T	152.0835	0.0000	0.0000	883.6698	174.8863	154.0681	79.52794	7
AS-tDR-007601	-	-	Lys-CTT-2-3	1	32	GCCCGGCTAGCTCAGTCGGTAGAGCATGAGACTCTTAATCTCAGGGTCGTGGGTTCGAGCCCCACGTTGGGCGCCA	76	)))))))..))))........((((.))))).......(((((.....))))).......((((((((((((....	GCCCGGCTAGCTCAGTCGGTAGAGCATGAGAT	tiRNA-5	32	32C>T	152.0835	0.0000	0.0000	883.6698	174.8863	154.0681	79.52794	7
AS-tDR-007601	-	-	Lys-CTT-2-4	1	32	GCCCGGCTAGCTCAGTCGGTAGAGCATGAGACTCTTAATCTCAGGGTCGTGGGTTCGAGCCCCACGTTGGGCGCCA	76	)))))))..))))........((((.))))).......(((((.....))))).......((((((((((((....	GCCCGGCTAGCTCAGTCGGTAGAGCATGAGAT	tiRNA-5	32	32C>T	152.0835	0.0000	0.0000	883.6698	174.8863	154.0681	79.52794	7
AS-tDR-007601	-	-	Lys-CTT-2-5	1	32	GCCCGGCTAGCTCAGTCGGTAGAGCATGAGACTCTTAATCTCAGGGTCGTGGGTTCGAGCCCCACGTTGGGCGCCA	76	)))))))..))))........((((.))))).......(((((.....))))).......((((((((((((....	GCCCGGCTAGCTCAGTCGGTAGAGCATGAGAT	tiRNA-5	32	32C>T	152.0835	0.0000	0.0000	883.6698	174.8863	154.0681	79.52794	7
AS-tDR-007601	-	-	pre-Lys-CTT-2-2	41	72	TGATCTAGAATGAAAAATTGTTGAGATACGGTCATCGGGCGCCCGGCTAGCTCAGTCGGTAGAGCATGAGACTCTTAATCTCAGGGTCGTGGGTTCGAGCCCCACGTTGGGCGGCAACTGGTCGTTTTAGTCCTAAATCTACGACTACTAGCC	153	....((((.............((((((..((((.(((.((..((((((.....))))))....)).)))))))....)))))).(((((((((((...(((((......)).)))....((.(......).))..))))))))))).))))..	GCCCGGCTAGCTCAGTCGGTAGAGCATGAGAT	Other	32	32C>T	152.0835	0.0000	0.0000	883.6698	174.8863	154.0681	79.52794	7
AS-tDR-007601	-	-	pre-Lys-CTT-2-4	41	72	ATTCTCTTAGTGTATTGGGGGAAGAGCTACGTTCGGGTGAGCCCGGCTAGCTCAGTCGGTAGAGCATGAGACTCTTAATCTCAGGGTCGTGGGTTCGAGCCCCACGTTGGGCGCTCTGGTTTTCAATCCTAAAATGTTTTCAGGTTTCTCATT	153	....(((.((..((((..((((.((((((.((.((((....))))))))))))......((((((.(((((.......)))))....((((((.......))))))......))))))........))))..))))..)).))).........	GCCCGGCTAGCTCAGTCGGTAGAGCATGAGAT	Other	32	32C>T	152.0835	0.0000	0.0000	883.6698	174.8863	154.0681	79.52794	7
AS-tDR-007601	-	-	pre-Lys-CTT-2-5	41	72	GCTGTAATCTAGAAATCCACTAAGGTAACGTTGGCGTGTCGCCCGGCTAGCTCAGTCGGTAGAGCATGAGACTCTTAATCTCAGGGTCGTGGGTTCGAGCCCCACGTTGGGCGATTCCTTTTTACTGCGAGCCTCACCCGCAAGGATAGCATT	153	(((((..............((..(((((....((...((((((((((..((((........))))....((((((.......))))))..((((....))))...)))))))))).))...)))))...))......((....)))))))...	GCCCGGCTAGCTCAGTCGGTAGAGCATGAGAT	Other	32	32C>T	152.0835	0.0000	0.0000	883.6698	174.8863	154.0681	79.52794	7
AS-tDR-007601	-	-	Lys-CTT-3-1	1	32	GCCCGGCTAGCTCAGTCGGTAGAGCATGAGACCCTTAATCTCAGGGTCGTGGGTTCGAGCCCCACGTTGGGCGCCA	76	)))))))..))))........((((.))))).......(((((.....))))).......((((((((((((....	GCCCGGCTAGCTCAGTCGGTAGAGCATGAGAT	tiRNA-5	32	32C>T	152.0835	0.0000	0.0000	883.6698	174.8863	154.0681	79.52794	7
AS-tDR-000929	-	tRF-23-PS5P4PW3X	Lys-TTT-3-1	1	23	GCCCGGATAGCTCAGTCGGTAGAGCATCAGACTTTTAATCTGAGGGTCCAGGGTTCAAGTCCCTGTTCGGGCGCCA	76	)))))))..))))........((((.))))).......(((((.....))))).......((((((((((((....	GCCCGGATAGCTCAGTCGGTAGA	tRF-5	23	ExactMatch	0.0000	0.0000	183.3965	196.3711	757.8407	350.1548	78.58536	7
AS-tDR-000929	-	tRF-23-PS5P4PW3X	Lys-TTT-3-2	1	23	GCCCGGATAGCTCAGTCGGTAGAGCATCAGACTTTTAATCTGAGGGTCCAGGGTTCAAGTCCCTGTTCGGGCGCCA	76	)))))))..))))........((((.))))).......(((((.....))))).......((((((((((((....	GCCCGGATAGCTCAGTCGGTAGA	tRF-5	23	ExactMatch	0.0000	0.0000	183.3965	196.3711	757.8407	350.1548	78.58536	7
AS-tDR-000929	-	tRF-23-PS5P4PW3X	Lys-TTT-3-3	1	23	GCCCGGATAGCTCAGTCGGTAGAGCATCAGACTTTTAATCTGAGGGTCCAGGGTTCAAGTCCCTGTTCGGGCGCCA	76	)))))))..))))........((((.))))).......(((((.....))))).......((((((((((((....	GCCCGGATAGCTCAGTCGGTAGA	tRF-5	23	ExactMatch	0.0000	0.0000	183.3965	196.3711	757.8407	350.1548	78.58536	7
AS-tDR-000929	-	tRF-23-PS5P4PW3X	Lys-TTT-3-4	1	23	GCCCGGATAGCTCAGTCGGTAGAGCATCAGACTTTTAATCTGAGGGTCCAGGGTTCAAGTCCCTGTTCGGGCGCCA	76	)))))))..))))........((((.))))).......(((((.....))))).......((((((((((((....	GCCCGGATAGCTCAGTCGGTAGA	tRF-5	23	ExactMatch	0.0000	0.0000	183.3965	196.3711	757.8407	350.1548	78.58536	7
AS-tDR-000929	-	tRF-23-PS5P4PW3X	Lys-TTT-3-5	1	23	GCCCGGATAGCTCAGTCGGTAGAGCATCAGACTTTTAATCTGAGGGTCCAGGGTTCAAGTCCCTGTTCGGGCGCCA	76	)))))))..))))........((((.))))).......(((((.....))))).......((((((((((((....	GCCCGGATAGCTCAGTCGGTAGA	tRF-5	23	ExactMatch	0.0000	0.0000	183.3965	196.3711	757.8407	350.1548	78.58536	7
AS-tDR-000929	-	tRF-23-PS5P4PW3X	pre-Lys-TTT-3-1	41	63	ACCTATATGGAGTGAACAGAAAGAGCTTTTCTTCGGGAGCGCCCGGATAGCTCAGTCGGTAGAGCATCAGACTTTTAATCTGAGGGTCCAGGGTTCAAGTCCCTGTTCGGGCGTTTGTAGTTTTCGTTACTTTAACCTGCTAAATTATCCCAT	153	.......((((((((...(((((.((..(((....)))(((((((((..((((........))))....(((((((.....)))))))(((((.......))))))))))))))..))..))))).))))))))...................	GCCCGGATAGCTCAGTCGGTAGA	Other	23	ExactMatch	0.0000	0.0000	183.3965	196.3711	757.8407	350.1548	78.58536	7
AS-tDR-000929	-	tRF-23-PS5P4PW3X	Lys-TTT-5-1	1	23	GCCCGGATAGCTCAGTCGGTAGAGCATCAGACTTTTAATCTGAGGGTCCGGGGTTCAAGTCCCTGTTCGGGCGCCA	76	)))))))..))))........((((.))))).......(((((.....))))).......((((((((((((....	GCCCGGATAGCTCAGTCGGTAGA	tRF-5	23	ExactMatch	0.0000	0.0000	183.3965	196.3711	757.8407	350.1548	78.58536	7
AS-tDR-000929	-	tRF-23-PS5P4PW3X	pre-Lys-TTT-3-5	41	63	AGAACCCTCTTATAAGCAAAAAGTAAAGCTCTCGTGAAGAGCCCGGATAGCTCAGTCGGTAGAGCATCAGACTTTTAATCTGAGGGTCCAGGGTTCAAGTCCCTGTTCGGGCGGCATGTCTTTGCTTTTGGGTACCGCACTTCGCATAAAATG	153	...((((...........((((((((((....((((..((((((((((.((((........)))).(((((.......)))))..)))).))))))..((((......))))..)))).))))))))))))))...((.....))........	GCCCGGATAGCTCAGTCGGTAGA	Other	23	ExactMatch	0.0000	0.0000	183.3965	196.3711	757.8407	350.1548	78.58536	7
AS-tDR-000929	-	tRF-23-PS5P4PW3X	pre-Lys-TTT-3-3	41	63	TTACTCACTAGAATGTGCAGGAAGAAGGCTTTTGCAGGGAGCCCGGATAGCTCAGTCGGTAGAGCATCAGACTTTTAATCTGAGGGTCCAGGGTTCAAGTCCCTGTTCGGGCGGGAGTGGTGGCTTTTAGTACCTGATTCTGGTATCATGTTT	153	......((((((((...((((..(((((((.(..(...((((((((((.((((........)))).(((((.......)))))..)))).)))))).....(((((....))))).)..).)))))))....)))))))))))).........	GCCCGGATAGCTCAGTCGGTAGA	Other	23	ExactMatch	0.0000	0.0000	183.3965	196.3711	757.8407	350.1548	78.58536	7
AS-tDR-000929	-	tRF-23-PS5P4PW3X	pre-Lys-TTT-5-1	41	63	TTTTCCTGTGGATAGACTAAGCAAACGCTTTTCTTCAGGGGCCCGGATAGCTCAGTCGGTAGAGCATCAGACTTTTAATCTGAGGGTCCGGGGTTCAAGTCCCTGTTCGGGCGGATGCTGTTTTAGTTTCCAATAAAATGGATTTGGGCGAGG	153	...(((..((((..(((((((((..(((((.....(((((((((((((.((((........)))).(((((.......)))))..))))))).......))))))...)))))..))))....))))))))).......)))...........	GCCCGGATAGCTCAGTCGGTAGA	Other	23	ExactMatch	0.0000	0.0000	183.3965	196.3711	757.8407	350.1548	78.58536	7
AS-tDR-013483	-	-	pre-Arg-TCG-2-1	115	139	ATTATTTTCCATCAAAAAATAGTTCTGATTTGTAACCCGGGACCACGTGGCCTAATGGATAAGGCGTCTGACTTCGGATCAGAAGATTGAGGGTTCGAATCCCTCCGTGGTTATTTGAGATACTGACTAGTCTGGTGTTATTTTCCTTCCTCA	153	((((((((.......))))))))...((...(((((((..(((((((..((((........)))).((((((....).))))).....(((((.......)))))))))))).....((((........)))))).)))))..))........	TTGAGATACTGAGTAGTCTGGTGTT	tRF-1	25	13C>G	152.0835	0.0000	0.0000	137.4597	349.7726	140.0619	78.10294	7
AS-tDR-006002	-	tRF-17-HRE9XFJ	Leu-CAG-2-1	69	85	GTCAGGATGGCCGAGCGGTCTAAGGCGCTGCGTTCAGGTCGCAGTCTCCCCTGGAGGCGTGGGTTCGAATCCCACTTCTGACACCA	86	)))))))..)))...........(((.))))).......(((((.))))...((((..))))).......((((((((((((....	ATCCCACTTCTGACACC	tRF-3	17	ExactMatch	202.7781	0.0000	0.0000	137.4597	291.4772	210.0929	77.74772	7
AS-tDR-006002	-	tRF-17-HRE9XFJ	Leu-CAG-2-2	69	85	GTCAGGATGGCCGAGCGGTCTAAGGCGCTGCGTTCAGGTCGCAGTCTCCCCTGGAGGCGTGGGTTCGAATCCCACTTCTGACACCA	86	)))))))..)))...........(((.))))).......(((((.))))...((((..))))).......((((((((((((....	ATCCCACTTCTGACACC	tRF-3	17	ExactMatch	202.7781	0.0000	0.0000	137.4597	291.4772	210.0929	77.74772	7
AS-tDR-006002	-	tRF-17-HRE9XFJ	Leu-CAA-4-1	70	86	GTCAGGATGGCCGAGTGGTCTAAGGCGCCAGACTCAAGTTCTGGTCTCCGGATGGAGGCGTGGGTTCGAATCCCACTTCTGACACCA	87	)))))))..)))...........(((.))))).......(((((.))))....((((..))))).......((((((((((((....	ATCCCACTTCTGACACC	tRF-3	17	ExactMatch	202.7781	0.0000	0.0000	137.4597	291.4772	210.0929	77.74772	7
AS-tDR-006002	-	tRF-17-HRE9XFJ	Leu-CAA-3-1	70	86	GTCAGGATGGCCGAGTGGTCTAAGGCGCCAGACTCAAGTTCTGGTCTCCGCATGGAGGCGTGGGTTCGAATCCCACTTCTGACACCA	87	)))))))..)))...........(((.))))).......(((((.))))....((((..))))).......((((((((((((....	ATCCCACTTCTGACACC	tRF-3	17	ExactMatch	202.7781	0.0000	0.0000	137.4597	291.4772	210.0929	77.74772	7
AS-tDR-006002	-	tRF-17-HRE9XFJ	Leu-CAA-1-1	69	85	GTCAGGATGGCCGAGTGGTCTAAGGCGCCAGACTCAAGTTCTGGTCTCCAATGGAGGCGTGGGTTCGAATCCCACTTCTGACACCA	86	)))))))..)))...........(((.))))).......(((((.))))...((((..))))).......((((((((((((....	ATCCCACTTCTGACACC	tRF-3	17	ExactMatch	202.7781	0.0000	0.0000	137.4597	291.4772	210.0929	77.74772	7
AS-tDR-006002	-	tRF-17-HRE9XFJ	Leu-CAA-1-2	69	85	GTCAGGATGGCCGAGTGGTCTAAGGCGCCAGACTCAAGTTCTGGTCTCCAATGGAGGCGTGGGTTCGAATCCCACTTCTGACACCA	86	)))))))..)))...........(((.))))).......(((((.))))...((((..))))).......((((((((((((....	ATCCCACTTCTGACACC	tRF-3	17	ExactMatch	202.7781	0.0000	0.0000	137.4597	291.4772	210.0929	77.74772	7
AS-tDR-006002	-	tRF-17-HRE9XFJ	Leu-CAA-2-1	70	86	GTCAGGATGGCCGAGTGGTCTAAGGCGCCAGACTCAAGTTCTGGTCTCCGTATGGAGGCGTGGGTTCGAATCCCACTTCTGACACCA	87	)))))))..)))...........(((.))))).......(((((.))))....((((..))))).......((((((((((((....	ATCCCACTTCTGACACC	tRF-3	17	ExactMatch	202.7781	0.0000	0.0000	137.4597	291.4772	210.0929	77.74772	7
AS-tDR-013489	-	-	Met-CAT-2-1	36	54	GCCCTCTTAGCGCAGTGGGCAGCGCGTCAGTCTCATAATCTGAAGGTCCTGAGTTCGAGCCTCAGAGAGGGCACCA	76	)))))))..))))........((((.)))).........((((.....))))).......((((((((((((....	TAATCTGAAGGTACTGAGT	i-tRF	19	13C>A	0.0000	0.0000	183.3965	176.7340	233.1818	140.0619	77.59826	7
AS-tDR-013489	-	-	Met-CAT-3-1	36	54	GCCTCCTTAGCGCAGTAGGCAGCGCGTCAGTCTCATAATCTGAAGGTCCTGAGTTCGAACCTCAGAGGGGGCACCA	76	)))))))..))))........((((.)))).........((((.....))))).......((((((((((((....	TAATCTGAAGGTACTGAGT	i-tRF	19	13C>A	0.0000	0.0000	183.3965	176.7340	233.1818	140.0619	77.59826	7
AS-tDR-013489	-	-	Met-CAT-3-2	36	54	GCCTCCTTAGCGCAGTAGGCAGCGCGTCAGTCTCATAATCTGAAGGTCCTGAGTTCGAACCTCAGAGGGGGCACCA	76	)))))))..))))........((((.)))).........((((.....))))).......((((((((((((....	TAATCTGAAGGTACTGAGT	i-tRF	19	13C>A	0.0000	0.0000	183.3965	176.7340	233.1818	140.0619	77.59826	7
AS-tDR-013489	-	-	Met-CAT-4-1	36	54	GCCCTCTTAGCGCAGCGGGCAGCGCGTCAGTCTCATAATCTGAAGGTCCTGAGTTCGAGCCTCAGAGAGGGCACCA	76	)))))))..))))........((((.)))).........((((.....))))).......((((((((((((....	TAATCTGAAGGTACTGAGT	i-tRF	19	13C>A	0.0000	0.0000	183.3965	176.7340	233.1818	140.0619	77.59826	7
AS-tDR-013489	-	-	Met-CAT-4-2	36	54	GCCCTCTTAGCGCAGCGGGCAGCGCGTCAGTCTCATAATCTGAAGGTCCTGAGTTCGAGCCTCAGAGAGGGCACCA	76	)))))))..))))........((((.)))).........((((.....))))).......((((((((((((....	TAATCTGAAGGTACTGAGT	i-tRF	19	13C>A	0.0000	0.0000	183.3965	176.7340	233.1818	140.0619	77.59826	7
AS-tDR-013489	-	-	Met-CAT-4-3	36	54	GCCCTCTTAGCGCAGCGGGCAGCGCGTCAGTCTCATAATCTGAAGGTCCTGAGTTCGAGCCTCAGAGAGGGCACCA	76	)))))))..))))........((((.)))).........((((.....))))).......((((((((((((....	TAATCTGAAGGTACTGAGT	i-tRF	19	13C>A	0.0000	0.0000	183.3965	176.7340	233.1818	140.0619	77.59826	7
AS-tDR-013489	-	-	Met-CAT-5-1	36	54	GCCCTCTTAGCGCAGCTGGCAGCGCGTCAGTCTCATAATCTGAAGGTCCTGAGTTCAAGCCTCAGAGAGGGCACCA	76	)))))))..))))........((((.)))).........((((.....))))).......((((((((((((....	TAATCTGAAGGTACTGAGT	i-tRF	19	13C>A	0.0000	0.0000	183.3965	176.7340	233.1818	140.0619	77.59826	7
AS-tDR-013489	-	-	pre-Met-CAT-2-1	76	94	GCATTTTCTTACAGGAGGTAGCAAGCTTGTCTAAGCAGAGGCCCTCTTAGCGCAGTGGGCAGCGCGTCAGTCTCATAATCTGAAGGTCCTGAGTTCGAGCCTCAGAGAGGGCAGCTGTTTTGTTGTGCTACGAATGCAGCAAATGTTCGGATG	153	((((((((.....)))))).))......(((..((((...((((((...((((........)))).............(((((.((..(.......)..))))))))))))).((((((((((......))))).)))))...))))..))).	TAATCTGAAGGTACTGAGT	Other	19	13C>A	0.0000	0.0000	183.3965	176.7340	233.1818	140.0619	77.59826	7
AS-tDR-013489	-	-	pre-Met-CAT-3-1	76	94	TCATCTTGGTAGAGCCGTTGGTTAAGCGGGAGAGACAGTTGCCTCCTTAGCGCAGTAGGCAGCGCGTCAGTCTCATAATCTGAAGGTCCTGAGTTCGAACCTCAGAGGGGGCAAGGCGTCTGTTTTGCCATTTTACTTCTTCTTGATCCAAAA	153	.......((.....)).(((((((((.(((((.(((.(((((((.((......)).)))))))..))).(((((....(((((.(((..((....)).)))))))).)))))..((((.......))))......))))).))))).))))..	TAATCTGAAGGTACTGAGT	Other	19	13C>A	0.0000	0.0000	183.3965	176.7340	233.1818	140.0619	77.59826	7
AS-tDR-013489	-	-	pre-Met-CAT-4-3	76	94	GGAAATTCCTGTGGAAGCTGGCGCGTTGATGCACTTCGTCGCCCTCTTAGCGCAGCGGGCAGCGCGTCAGTCTCATAATCTGAAGGTCCTGAGTTCGAGCCTCAGAGAGGGCAGCTTTTGCAAGTGAACGCTTACCTTCCCGGCACTTGTGAT	153	((.....)).(((((..(((((((((.((......))...((((.((......)).)))).)))))))))..)).......((((((...(.(((((.((((......)))).((....))...))))).)..))))))....))).......	TAATCTGAAGGTACTGAGT	Other	19	13C>A	0.0000	0.0000	183.3965	176.7340	233.1818	140.0619	77.59826	7
AS-tDR-013489	-	-	pre-Met-CAT-5-1	76	94	ACACTTCGACAAAATGGATGTTGCCCGAGCTCAACAGCAAGCCCTCTTAGCGCAGCTGGCAGCGCGTCAGTCTCATAATCTGAAGGTCCTGAGTTCAAGCCTCAGAGAGGGCATCACTTCTGCCAAAGAAGTTGGATACACTAAATATCGGAA	153	....(((((.....(((.(((...((..(((....)))..((((((((((.((.((((((.....))))))((((..(((....)))..)))).....))))..))))))))...((((((.....)))))).))..))))))....))))).	TAATCTGAAGGTACTGAGT	Other	19	13C>A	0.0000	0.0000	183.3965	176.7340	233.1818	140.0619	77.59826	7
AS-tDR-000122	3033a	tRF-17-K5KKOV2	Asn-GTT-2-1	61	77	GTCTCTGTGGCGCAATCGGTTAGCGCGTTCGGCTGTTAACCGAAAGGTTGGTGGTTCGAGCCCACCCAGGGACGCCA	77	)))))))..)))).........((((.))))).......(((((.....))))).......((((((((((((....	CCCACCCAGGGACGCCA	tRF-3	17	ExactMatch	152.0835	0.0000	0.0000	176.7340	233.1818	182.0805	77.55892	7
AS-tDR-000122	3033a	tRF-17-K5KKOV2	Asn-GTT-2-2	61	77	GTCTCTGTGGCGCAATCGGTTAGCGCGTTCGGCTGTTAACCGAAAGGTTGGTGGTTCGAGCCCACCCAGGGACGCCA	77	)))))))..)))).........((((.))))).......(((((.....))))).......((((((((((((....	CCCACCCAGGGACGCCA	tRF-3	17	ExactMatch	152.0835	0.0000	0.0000	176.7340	233.1818	182.0805	77.55892	7
AS-tDR-000122	3033a	tRF-17-K5KKOV2	Asn-GTT-2-3	61	77	GTCTCTGTGGCGCAATCGGTTAGCGCGTTCGGCTGTTAACCGAAAGGTTGGTGGTTCGAGCCCACCCAGGGACGCCA	77	)))))))..)))).........((((.))))).......(((((.....))))).......((((((((((((....	CCCACCCAGGGACGCCA	tRF-3	17	ExactMatch	152.0835	0.0000	0.0000	176.7340	233.1818	182.0805	77.55892	7
AS-tDR-000122	3033a	tRF-17-K5KKOV2	Asn-GTT-2-4	61	77	GTCTCTGTGGCGCAATCGGTTAGCGCGTTCGGCTGTTAACCGAAAGGTTGGTGGTTCGAGCCCACCCAGGGACGCCA	77	)))))))..)))).........((((.))))).......(((((.....))))).......((((((((((((....	CCCACCCAGGGACGCCA	tRF-3	17	ExactMatch	152.0835	0.0000	0.0000	176.7340	233.1818	182.0805	77.55892	7
AS-tDR-000122	3033a	tRF-17-K5KKOV2	Asn-GTT-2-5	61	77	GTCTCTGTGGCGCAATCGGTTAGCGCGTTCGGCTGTTAACCGAAAGGTTGGTGGTTCGAGCCCACCCAGGGACGCCA	77	)))))))..)))).........((((.))))).......(((((.....))))).......((((((((((((....	CCCACCCAGGGACGCCA	tRF-3	17	ExactMatch	152.0835	0.0000	0.0000	176.7340	233.1818	182.0805	77.55892	7
AS-tDR-000122	3033a	tRF-17-K5KKOV2	Asn-GTT-2-6	61	77	GTCTCTGTGGCGCAATCGGTTAGCGCGTTCGGCTGTTAACCGAAAGGTTGGTGGTTCGAGCCCACCCAGGGACGCCA	77	)))))))..)))).........((((.))))).......(((((.....))))).......((((((((((((....	CCCACCCAGGGACGCCA	tRF-3	17	ExactMatch	152.0835	0.0000	0.0000	176.7340	233.1818	182.0805	77.55892	7
AS-tDR-000122	3033a	tRF-17-K5KKOV2	Asn-GTT-3-1	61	77	GTCTCTGTGGCGCAATCGGTTAGCGCATTCGGCTGTTAACCGAAAGGTTGGTGGTTCGAGCCCACCCAGGGACGCCA	77	)))))))..)))).........((((.))))).......(((((.....))))).......((((((((((((....	CCCACCCAGGGACGCCA	tRF-3	17	ExactMatch	152.0835	0.0000	0.0000	176.7340	233.1818	182.0805	77.55892	7
AS-tDR-000122	3033a	tRF-17-K5KKOV2	Asn-GTT-3-2	61	77	GTCTCTGTGGCGCAATCGGTTAGCGCATTCGGCTGTTAACCGAAAGGTTGGTGGTTCGAGCCCACCCAGGGACGCCA	77	)))))))..)))).........((((.))))).......(((((.....))))).......((((((((((((....	CCCACCCAGGGACGCCA	tRF-3	17	ExactMatch	152.0835	0.0000	0.0000	176.7340	233.1818	182.0805	77.55892	7
AS-tDR-000122	3033a	tRF-17-K5KKOV2	Asn-GTT-1-1	61	77	GTCTCTGTGGCGCAATCGGTTAGCGCGTTCGGCTGTTAACCGAAAGGTTGGTGGTTCGATCCCACCCAGGGACGCCA	77	)))))))..)))).........((((.))))).......(((((.....))))).......((((((((((((....	CCCACCCAGGGACGCCA	tRF-3	17	ExactMatch	152.0835	0.0000	0.0000	176.7340	233.1818	182.0805	77.55892	7
AS-tDR-000122	3033a	tRF-17-K5KKOV2	Asn-GTT-4-1	61	77	GTCTCTGTGGCGCAATCGGTTAGCGCGTTCGGCTGTTAACCGAAAGATTGGTGGTTCGAGCCCACCCAGGGACGCCA	77	)))))))..)))).........((((.))))).......(((((.....))))).......((((((((((((....	CCCACCCAGGGACGCCA	tRF-3	17	ExactMatch	152.0835	0.0000	0.0000	176.7340	233.1818	182.0805	77.55892	7
AS-tDR-000122	3033a	tRF-17-K5KKOV2	Asn-GTT-5-1	61	77	GTCTCTGTGGCGCAATCGGTTAGCGCGTTCGGCTGTTAACTGAAAGGTTGGTGGTTCGAGCCCACCCAGGGACGCCA	77	)))))))..)))).........((((.))))).......(((((.....))))).......((((((((((((....	CCCACCCAGGGACGCCA	tRF-3	17	ExactMatch	152.0835	0.0000	0.0000	176.7340	233.1818	182.0805	77.55892	7
AS-tDR-013492	-	-	Asp-GTC-3-1	32	48	TCCTCGTTAGTATAGTGGTGAGTGTCCCCGTCTGTCACGCGGGAGACCGGGGTTCGATTCCCCGACGGGGAGCCA	75	)))))))..))))........((((.))))).......(((((....))))).......((((((((((((....	CTGTCACGCGGGAGACA	i-tRF	17	17C>A	0.0000	0.0000	122.2643	176.7340	174.8863	154.0681	77.55850	7
AS-tDR-013492	-	-	Asp-GTC-5-1	32	48	TCCTCATCAGTATAGTGGTGAGTATCCCCGCCTGTCACGCGGGAGACTGGGGTTCGATTCCCTGAGGAGGAGCCA	75	))))).)..))))........((((.))))).......(((((....))))).......((((((.(((((....	CTGTCACGCGGGAGACA	i-tRF	17	17T>A	0.0000	0.0000	122.2643	176.7340	174.8863	154.0681	77.55850	7
AS-tDR-005361	-	tRF-17-9LON4V3	Glu-TTC-9-1	16	32	GCAATGGTGGTTCAGTGGTAGAATTCTCGCCTTTCACACAGGAGACCCGGGTTCAATTCCTGACCCATGTACCA	74	)))..))..)))).......((((.)).).........(.((.....)))).......((((.((..(((....	TGGTAGAATTCTCGCCT	i-tRF	17	ExactMatch	253.4726	0.0000	0.0000	294.5566	291.4772	224.0991	77.50620	7
AS-tDR-005361	-	tRF-17-9LON4V3	Val-CAC-8-1	16	32	GCACTGGTGGTTCAGTGGTAGAATTCTCGCCTCACACGCGGGACACCCGGGTTCAATTCCCGGTCAAGGCACCA	74	))..)))..)))).......((((.))))).......(((((....))))).......((((((((..((....	TGGTAGAATTCTCGCCT	i-tRF	17	ExactMatch	253.4726	0.0000	0.0000	294.5566	291.4772	224.0991	77.50620	7
AS-tDR-005361	-	tRF-17-9LON4V3	Gly-CCC-6-1	11	27	GGTGGTTCAGTGGTAGAATTCTCGCCTCCCACGCGGGAGACCCGGGTTTAATTCCCGGTCACCA	64	))..)))).......((((.))))).......(((((....))))).......(((((((....	TGGTAGAATTCTCGCCT	i-tRF	17	ExactMatch	253.4726	0.0000	0.0000	294.5566	291.4772	224.0991	77.50620	7
AS-tDR-005361	-	tRF-17-9LON4V3	Gly-CCC-5-1	16	32	GCCTTGGTGGTGCAGTGGTAGAATTCTCGCCTCCCACGTGGGAGACCCGGGTTCAATTCCCGGCCAATGCACCA	74	)).))))..)).).......(.((.))))).......(((((....))))).......(((((((((.((....	TGGTAGAATTCTCGCCT	i-tRF	17	ExactMatch	253.4726	0.0000	0.0000	294.5566	291.4772	224.0991	77.50620	7
AS-tDR-005361	-	tRF-17-9LON4V3	pre-Gly-CCC-5-1	56	72	TACTCTTTTCTCTTATCCCCCAGGCCGTGGGTGTGTAGAGGCCTTGGTGGTGCAGTGGTAGAATTCTCGCCTCCCACGTGGGAGACCCGGGTTCAATTCCCGGCCAATGCAGCAGGTACTTCTTCATTTCATTATGGCCTTTTACCCGTCT	151	.....................((((...(((((...(((((((...((((((.(((((.((((..(..(((((((....)))))..(((((.......)))))........))..)...))))))))).))))))))))))))))))))))	TGGTAGAATTCTCGCCT	Other	17	ExactMatch	253.4726	0.0000	0.0000	294.5566	291.4772	224.0991	77.50620	7
AS-tDR-005361	-	tRF-17-9LON4V3	Gly-CCC-chr1-16	16	32	GCGTTGGCAGTTCAGTGGTAGAATTCTCGCCTCCCACCCGGGAGACCTGGATTCCATTTCCGGCAAATGCACCA	74	))))).)..)))).......((((.)))).........((((....))))).......((((((.(((((....	TGGTAGAATTCTCGCCT	i-tRF	17	ExactMatch	253.4726	0.0000	0.0000	294.5566	291.4772	224.0991	77.50620	7
AS-tDR-005361	-	tRF-17-9LON4V3	Gly-CCC-chr1-19	16	32	GCGTTGGCAGTTCAGTGGTAGAATTCTCGCCTCCCACCCGGGAGACCTGGATTCCATTTCCGGCAAATGCACCA	74	))))).)..)))).......((((.)))).........((((....))))).......((((((.(((((....	TGGTAGAATTCTCGCCT	i-tRF	17	ExactMatch	253.4726	0.0000	0.0000	294.5566	291.4772	224.0991	77.50620	7
AS-tDR-005361	-	tRF-17-9LON4V3	pre-Gly-CCC-chr1-16	56	72	TCTTAACTCTTTCCAAGGCTGCACAGCTCGGGGTCAGGAGGCGTTGGCAGTTCAGTGGTAGAATTCTCGCCTCCCACCCGGGAGACCTGGATTCCATTTCCGGCAAATGCAGCGTCCTGTCTTTGTGCCCTGTGGGTTTTACATTTACTTA	151	...........(((((((..(((((.((((((....(((((((..((.(((((.......))))))))))))))..)))))).((((((.(((((......))..))).))).))).......)))))))).))))...............	TGGTAGAATTCTCGCCT	Other	17	ExactMatch	253.4726	0.0000	0.0000	294.5566	291.4772	224.0991	77.50620	7
AS-tDR-005361	-	tRF-17-9LON4V3	pre-Gly-CCC-chr1-19	56	72	TCTTAACTCTTTCCAAGGCTGCACAGCTCGGGGTCAGGAGGCGTTGGCAGTTCAGTGGTAGAATTCTCGCCTCCCACCCGGGAGACCTGGATTCCATTTCCGGCAAATGCAGCGTCCTGTCTTTGTGCCCTGTGGGTTTTACATTTACTTA	151	...........(((((((..(((((.((((((....(((((((..((.(((((.......))))))))))))))..)))))).((((((.(((((......))..))).))).))).......)))))))).))))...............	TGGTAGAATTCTCGCCT	Other	17	ExactMatch	253.4726	0.0000	0.0000	294.5566	291.4772	224.0991	77.50620	7
AS-tDR-005361	-	tRF-17-9LON4V3	Gly-CCC-4-1	16	32	GCGTTGGTGGTTTAGTGGTAGAATTCTCGCCTCCCATGCGGGAGACCCGGGTTCAATTCCCGGCCACTGCACCA	74	))).)))..)))).......((((.))))).......(((((....))))).......((((((((.(((....	TGGTAGAATTCTCGCCT	i-tRF	17	ExactMatch	253.4726	0.0000	0.0000	294.5566	291.4772	224.0991	77.50620	7
AS-tDR-005361	-	tRF-17-9LON4V3	Gly-CCC-3-1	16	32	GCATTGGTGGTTCAATGGTAGAATTCTCGCCTCCCACGCAGGAGACCCAGGTTCGATTCCTGGCCAATGCACCA	74	)))))))..)))).......((((.)).)).......((.((....))))).......((((((((((((....	TGGTAGAATTCTCGCCT	i-tRF	17	ExactMatch	253.4726	0.0000	0.0000	294.5566	291.4772	224.0991	77.50620	7
AS-tDR-005361	-	tRF-17-9LON4V3	pre-Gly-CCC-3-1	56	72	CCTGACACTTCTTAAATTTGTTTTTATAAATTAGTTAAAAGCATTGGTGGTTCAATGGTAGAATTCTCGCCTCCCACGCAGGAGACCCAGGTTCGATTCCTGGCCAATGCAGCTCCCACCTTAATCCCAGCTATTCAGGAGGCTGAGGCAG	151	.(((....((((..(((((((....))))))).........((((((....))))))..))))..(((((((((...(((......(((((.......)))))....))).(((..............)))......)))))).))).)))	TGGTAGAATTCTCGCCT	Other	17	ExactMatch	253.4726	0.0000	0.0000	294.5566	291.4772	224.0991	77.50620	7
AS-tDR-000014	5005c	tRF-31-PSQP4PW3FJI0B	Lys-CTT-3-1	1	31	GCCCGGCTAGCTCAGTCGGTAGAGCATGAGACCCTTAATCTCAGGGTCGTGGGTTCGAGCCCCACGTTGGGCGCCA	76	)))))))..))))........((((.))))).......(((((.....))))).......((((((((((((....	GCCCGGCTAGCTCAGTCGGTAGAGCATGAGA	tRF-5	31	ExactMatch	405.5561	0.0000	122.2643	628.3874	0.0000	0.0000	111.10357	8
AS-tDR-001268	-	tRF-34-86J8WPMN1E8Y2Q	Glu-TTC-2-1	1	34	TCCCACATGGTCTAGCGGTTAGGATTCCTGGTTTTCACCCAGGCGGCCCGGGTTCGACTCCCGGTGTGGGAACCA	75	)))))))..))))........((((.))))).......(((((....))))).......((((((((((((....	TCCCACATGGTCTAGCGGTTAGGATTCCTGGTTT	tiRNA-5	34	ExactMatch	354.8616	0.0000	0.0000	157.0969	757.8407	0.0000	110.84700	8
AS-tDR-001268	-	tRF-34-86J8WPMN1E8Y2Q	Glu-TTC-2-2	1	34	TCCCACATGGTCTAGCGGTTAGGATTCCTGGTTTTCACCCAGGCGGCCCGGGTTCGACTCCCGGTGTGGGAACCA	75	)))))))..))))........((((.))))).......(((((....))))).......((((((((((((....	TCCCACATGGTCTAGCGGTTAGGATTCCTGGTTT	tiRNA-5	34	ExactMatch	354.8616	0.0000	0.0000	157.0969	757.8407	0.0000	110.84700	8
AS-tDR-011425	-	-	pre-Thr-CGT-2-1	114	137	GCGCCAGGATAGAGGTTCGCGAGACCGCCATCGCAACGCAGGCGCGGTGGCCAAGTGGTAAGGCGTCGGTCTCGTAAACCGAAGATCACGGGTTCGAACCCCGTCCGTGCCTGATATCCAACCTTCAGCTATAGGGTGGAGACTTTTTAGGA	152	......((((...((((..((((((((....(((..(((....)))...(((....)))...))).))))))))..)))).........((((....)))).))))...(((((..((((.(((........))).))))......))))).	ATATCCAACCTTCGGCTATAGGGT	tRF-1	24	14A>G	0.0000	456.0153	0.0000	274.9195	641.2499	0.0000	109.90210	8
AS-tDR-000111	3026b	tRF-22-WE8SPOL52	Gly-TCC-1-1	54	75	GCGTTGGTGGTATAGTGGTTAGCATAGCTGCCTTCCAAGCAGTTGACCCGGGTTCGATTCCCGGCCAACGCACCA	75	)))))))..)).)........(.((.))))).......(((((....))))).......((((((((((((....	TCGATTCCCGGCCAACGCACCA	tRF-3	22	ExactMatch	253.4726	0.0000	122.2643	157.0969	1165.9088	0.0000	80.21179	8
AS-tDR-000111	3026b	tRF-22-WE8SPOL52	Gly-TCC-2-1	54	75	GCGTTGGTGGTATAGTGGTGAGCATAGCTGCCTTCCAAGCAGTTGACCCGGGTTCGATTCCCGGCCAACGCACCA	75	)))))))..)).)........(.((.))))).......(((((....))))).......((((((((((((....	TCGATTCCCGGCCAACGCACCA	tRF-3	22	ExactMatch	253.4726	0.0000	122.2643	157.0969	1165.9088	0.0000	80.21179	8
AS-tDR-000111	3026b	tRF-22-WE8SPOL52	Gly-TCC-2-2	54	75	GCGTTGGTGGTATAGTGGTGAGCATAGCTGCCTTCCAAGCAGTTGACCCGGGTTCGATTCCCGGCCAACGCACCA	75	)))))))..)).)........(.((.))))).......(((((....))))).......((((((((((((....	TCGATTCCCGGCCAACGCACCA	tRF-3	22	ExactMatch	253.4726	0.0000	122.2643	157.0969	1165.9088	0.0000	80.21179	8
AS-tDR-000111	3026b	tRF-22-WE8SPOL52	Gly-TCC-2-3	54	75	GCGTTGGTGGTATAGTGGTGAGCATAGCTGCCTTCCAAGCAGTTGACCCGGGTTCGATTCCCGGCCAACGCACCA	75	)))))))..)).)........(.((.))))).......(((((....))))).......((((((((((((....	TCGATTCCCGGCCAACGCACCA	tRF-3	22	ExactMatch	253.4726	0.0000	122.2643	157.0969	1165.9088	0.0000	80.21179	8
AS-tDR-000111	3026b	tRF-22-WE8SPOL52	Gly-TCC-2-4	54	75	GCGTTGGTGGTATAGTGGTGAGCATAGCTGCCTTCCAAGCAGTTGACCCGGGTTCGATTCCCGGCCAACGCACCA	75	)))))))..)).)........(.((.))))).......(((((....))))).......((((((((((((....	TCGATTCCCGGCCAACGCACCA	tRF-3	22	ExactMatch	253.4726	0.0000	122.2643	157.0969	1165.9088	0.0000	80.21179	8
AS-tDR-000111	3026b	tRF-22-WE8SPOL52	Gly-TCC-2-5	54	75	GCGTTGGTGGTATAGTGGTGAGCATAGCTGCCTTCCAAGCAGTTGACCCGGGTTCGATTCCCGGCCAACGCACCA	75	)))))))..)).)........(.((.))))).......(((((....))))).......((((((((((((....	TCGATTCCCGGCCAACGCACCA	tRF-3	22	ExactMatch	253.4726	0.0000	122.2643	157.0969	1165.9088	0.0000	80.21179	8
AS-tDR-000111	3026b	tRF-22-WE8SPOL52	Gly-TCC-2-6	54	75	GCGTTGGTGGTATAGTGGTGAGCATAGCTGCCTTCCAAGCAGTTGACCCGGGTTCGATTCCCGGCCAACGCACCA	75	)))))))..)).)........(.((.))))).......(((((....))))).......((((((((((((....	TCGATTCCCGGCCAACGCACCA	tRF-3	22	ExactMatch	253.4726	0.0000	122.2643	157.0969	1165.9088	0.0000	80.21179	8
AS-tDR-000111	3026b	tRF-22-WE8SPOL52	Gly-TCC-3-1	54	75	GCGTTGGTGGTATAGTGGTAAGCATAGCTGCCTTCCAAGCAGTTGACCCGGGTTCGATTCCCGGCCAACGCACCA	75	)))))))..)).)........(.((.))))).......(((((....))))).......((((((((((((....	TCGATTCCCGGCCAACGCACCA	tRF-3	22	ExactMatch	253.4726	0.0000	122.2643	157.0969	1165.9088	0.0000	80.21179	8
AS-tDR-008203	-	-	pre-Tyr-GTA-8-1	117	135	CATTATTTTAGGAATTCTAGAAGATGAAGGGCTAGGGGTCCTTTCGATAGCTCAGTTGGTAGAGCGGAGGACTGTAGGTTCATTAAACTAAGGCATCCTTAGGTCGCTGGTTCGAATCCGGCTCGAAGGACGAAAGTTTTGAACTACGGGCTAATAATTCCAGAAATAAC	170	..(((((((.((((((......(((...(((((((.((((((((.....((((........))))))))))))..............((((((...))))))....)))))))..))).((((((.(((((....)))))......))))))...)))))).))))))).	TCCGGCTCGAAGGACCAAA	tRF-1	19	16G>C	152.0835	0.0000	122.2643	176.7340	757.8407	0.0000	79.45913	8
AS-tDR-013458	-	-	Glu-TTC-2-1	54	75	TCCCACATGGTCTAGCGGTTAGGATTCCTGGTTTTCACCCAGGCGGCCCGGGTTCGACTCCCGGTGTGGGAACCA	75	)))))))..))))........((((.))))).......(((((....))))).......((((((((((((....	TCGACTCCCGGTGTGGGAACCT	tRF-3	22	22A>T	0.0000	290.1915	244.5287	981.8553	0.0000	602.2662	78.42573	8
AS-tDR-013458	-	-	Glu-TTC-2-2	54	75	TCCCACATGGTCTAGCGGTTAGGATTCCTGGTTTTCACCCAGGCGGCCCGGGTTCGACTCCCGGTGTGGGAACCA	75	)))))))..))))........((((.))))).......(((((....))))).......((((((((((((....	TCGACTCCCGGTGTGGGAACCT	tRF-3	22	22A>T	0.0000	290.1915	244.5287	981.8553	0.0000	602.2662	78.42573	8
AS-tDR-001661	-	tRF-17-I2VHJYL	Arg-TCT-1-1	15	31	GGCTCCGTGGCGCAATGGATAGCGCATTGGACTTCTAATTCAAAGGTTCCGGGTTCGAGTCCCGGCGGAGTCGCCA	76	)))))))..))))........((((.))))).......(((((.....))))).......((((((((((((....	ATGGATAGCGCATTGGA	i-tRF	17	ExactMatch	354.8616	0.0000	0.0000	451.6534	233.1818	126.0557	78.32384	8
AS-tDR-001661	-	tRF-17-I2VHJYL	pre-Arg-TCT-1-1	55	71	TCTGGCTTAACATAGCAGATGCGCTGAGACTCCAACAGGTGGCTCCGTGGCGCAATGGATAGCGCATTGGACTTCTAGAGGCTGAAGGCATTCAAAGGTTCCGGGTTCGAGTCCCGGCGGAGTCGTAACGCTTTTTTCCCTCCCCCCTACAATTTATTTTCTGCC	165	..............((((((((((((((.(.((....)).).)))...))))))..(((.((((.....((((((..(((((.....)).))).......(((((.......))))).))))))....))))....)))....................))))).	ATGGATAGCGCATTGGA	Other	17	ExactMatch	354.8616	0.0000	0.0000	451.6534	233.1818	126.0557	78.32384	8
AS-tDR-001661	-	tRF-17-I2VHJYL	Arg-TCT-2-1	15	31	GGCTCTGTGGCGCAATGGATAGCGCATTGGACTTCTAATTCAAAGGTTGTGGGTTCGAATCCCACCAGAGTCGCCA	76	)))))))..))))........((((.))))).......(((((.....))))).......((((((((((((....	ATGGATAGCGCATTGGA	i-tRF	17	ExactMatch	354.8616	0.0000	0.0000	451.6534	233.1818	126.0557	78.32384	8
AS-tDR-001661	-	tRF-17-I2VHJYL	Arg-TCT-3-1	15	31	GGCTCTGTGGCGCAATGGATAGCGCATTGGACTTCTAATTCAAAGGTTGTGGGTTCGAGTCCCACCAGAGTCGCCA	76	)))))))..))))........((((.))))).......(((((.....))))).......((((((((((((....	ATGGATAGCGCATTGGA	i-tRF	17	ExactMatch	354.8616	0.0000	0.0000	451.6534	233.1818	126.0557	78.32384	8
AS-tDR-001661	-	tRF-17-I2VHJYL	Arg-TCT-3-2	15	31	GGCTCTGTGGCGCAATGGATAGCGCATTGGACTTCTAATTCAAAGGTTGTGGGTTCGAGTCCCACCAGAGTCGCCA	76	)))))))..))))........((((.))))).......(((((.....))))).......((((((((((((....	ATGGATAGCGCATTGGA	i-tRF	17	ExactMatch	354.8616	0.0000	0.0000	451.6534	233.1818	126.0557	78.32384	8
AS-tDR-001661	-	tRF-17-I2VHJYL	Arg-TCT-5-1	15	31	GGCTCTGTGGCGCAATGGATAGCGCATTGGACTTCTAATTCAAAGGTTGCGGGTTCGAGTCCCTCCAGAGTCGCCA	76	)))))))..))))........((((.))))).......(((((.....).))).......(((.((((((((....	ATGGATAGCGCATTGGA	i-tRF	17	ExactMatch	354.8616	0.0000	0.0000	451.6534	233.1818	126.0557	78.32384	8
AS-tDR-001661	-	tRF-17-I2VHJYL	pre-Arg-TCT-2-1	55	71	CTAGTACCCGTAAGCTACAAGACGCCGCCGTTCGTCGGGTGGCTCTGTGGCGCAATGGATAGCGCATTGGACTTCTAGTGACGAATAGAGCAATTCAAAGGTTGTGGGTTCGAATCCCACCAGAGTCGATTTTATTTCAATTTTTCCTTTTTATCCGTTTTTTTCTTA	168	.............((((((.((.((((((........))))))))))))))..((((((((.((((((((....)))))).)).............(((((..(((((.......))))).(((((.((.......)).))))).))))).)))))))).........	ATGGATAGCGCATTGGA	Other	17	ExactMatch	354.8616	0.0000	0.0000	451.6534	233.1818	126.0557	78.32384	8
AS-tDR-001661	-	tRF-17-I2VHJYL	pre-Arg-TCT-3-2	55	71	CTCCCCTGATGTGTTCATCGCGGAGAGGTCGCACGTGTCTGGCTCTGTGGCGCAATGGATAGCGCATTGGACTTCTAGATAGTTAGAGAAATTCAAAGGTTGTGGGTTCGAGTCCCACCAGAGTCGCTTTTTGTTTGAAGAAGAGCAAACGGAAAGTTAGGCGGAG	166	(((((.(((((....))))).)).))).((((........(((((((..((((........)))).(((((.((((..(....)..)))).))))).....(((((.......)))))))))))).(((((((((((........)))))))))))....))))..	ATGGATAGCGCATTGGA	Other	17	ExactMatch	354.8616	0.0000	0.0000	451.6534	233.1818	126.0557	78.32384	8
AS-tDR-001661	-	tRF-17-I2VHJYL	pre-Arg-TCT-5-1	55	71	TAATTAGCAACCTCAGGACAAAACGGGGGGAGCTCAAGCAGGCTCTGTGGCGCAATGGATAGCGCATTGGACTTCTAGCCTAAATCAAGAGATTCAAAGGTTGCGGGTTCGAGTCCCTCCAGAGTCGCATGTTGCATTTTGTGATCTGAGTGGATACCTGTACCAGT	167	.....(((..((((.(.......).))))..)))...(((((.......((((........)))).(((((((..((((((.((((....))))...))))))..)))))))(((((((.(((.(((((..........))))))))))).)))).)))))......	ATGGATAGCGCATTGGA	Other	17	ExactMatch	354.8616	0.0000	0.0000	451.6534	233.1818	126.0557	78.32384	8
AS-tDR-012926	-	-	pre-Ala-TGC-2-1	94	114	TTTTTAAAAACTTTTTTTGGAACAACAAGGGTCTATGTGTGGGGATGTAGCTCAGTGGTAGAGCGCATGCTTTGCATGTATGAGGTCCCGGGTTCGATCCCCGGCATCTCCAATAGGTATTAAGGTTTTAGCGCTGATTCTTGTTCAACGTA	152	.((((((((.....)))))))).((((((((((..(((.((((((((...((((...(((((((....))))))).....))))...(((((.......)))))))))))))..................)))..)))))))))).......	TCGATCCCCGGCATCTCCACT	tRF-1	21	20A>C	253.4726	0.0000	122.2643	333.8308	0.0000	392.1733	78.20497	8
AS-tDR-012926	-	-	pre-Ala-TGC-3-1	94	114	GACCAATAGGGACCATCTGGGAGAGCTGCTGAGAGTAGGTGGGGATGTAGCTCAGTGGTAGAGCGCATGCTTTGCATGTATGAGGCCCCGGGTTCGATCCCCGGCATCTCCAGTGTAGTTTTGCACATTCAATTATTGTTTTCGATTTTCCT	152	........((((..(((..(((((.((((.....))))..((((((..(((((.(.(((...(..(((((...)))))..)...)))).)))))..))))))....))))).(((((....))))).................)))..))))	TCGATCCCCGGCATCTCCACT	tRF-1	21	20G>C	253.4726	0.0000	122.2643	333.8308	0.0000	392.1733	78.20497	8
AS-tDR-002316	-	tRF-17-I3VF4YL	pre-Gln-CTG-1-1	55	71	TCTGCTGCCTGAATTTCTAGAATAAAACAGCAGGGAGGAGGGTTCCATGGTGTAATGGTTAGCACTCTGGACTCTGAATCCAGCGATCCGAGTTCAAATCTCGGTGGAACCTTTCATATTGGCTGGGTGCTGTGGGAGGCCAAGGTGGGCAG	152	.((((..(((...((((((.(.((...((((..(..((((((((((((.(......((((.(.((((.((((.(((....))).).))))))).).)))).).))))))))))))...)..))))..)).).))))))....)))..).)))	ATGGTTAGCACTCTGGA	Other	17	ExactMatch	0.0000	331.6475	122.2643	0.0000	349.7726	280.1238	78.13093	8
AS-tDR-002316	-	tRF-17-I3VF4YL	pre-Gln-CTG-1-2	55	71	TTCCTTCAGGAAGGCCTGTTAAAAACACGAGCTATTGCGAGGTTCCATGGTGTAATGGTTAGCACTCTGGACTCTGAATCCAGCGATCCGAGTTCAAATCTCGGTGGAACCTGTCGTTTCTTCTTGCTTCCTCACTATTTTTTTCTTTCTAA	152	.......((((((.(..(....((((....((....)).(((((((((.(......((((.(.((((.((((.(((....))).).))))))).).)))).).)))))))))...))))...)..)))))))....................	ATGGTTAGCACTCTGGA	Other	17	ExactMatch	0.0000	331.6475	122.2643	0.0000	349.7726	280.1238	78.13093	8
AS-tDR-002316	-	tRF-17-I3VF4YL	pre-Gln-CTG-1-5	55	71	GTCCAGTAATGTACACAATCTTGAAAGACACCACGAGGGAGGTTCCATGGTGTAATGGTTAGCACTCTGGACTCTGAATCCAGCGATCCGAGTTCAAATCTCGGTGGAACCTTGAAGCTTTTCTTTTAATATCAGCATGTTGAATATTGTTA	152	...(((((............((((((((..((....))((((((((((.(......((((.(.((((.((((.(((....))).).))))))).).)))).).))))))))))........))))))))..((((....)))).)))))...	ATGGTTAGCACTCTGGA	Other	17	ExactMatch	0.0000	331.6475	122.2643	0.0000	349.7726	280.1238	78.13093	8
AS-tDR-002316	-	tRF-17-I3VF4YL	Gln-TTG-1-1	15	31	GGTCCCATGGTGTAATGGTTAGCACTCTGGACTTTGAATCCAGCGATCCGAGTTCAAATCTCGGTGGGACCTCCA	75	)))))))..))))........((((.))))).......(((((....))))).......((((((((((((....	ATGGTTAGCACTCTGGA	i-tRF	17	ExactMatch	0.0000	331.6475	122.2643	0.0000	349.7726	280.1238	78.13093	8
AS-tDR-002316	-	tRF-17-I3VF4YL	Gln-TTG-3-1	15	31	GGCCCCATGGTGTAATGGTTAGCACTCTGGACTTTGAATCCAGCGATCCGAGTTCAAATCTCGGTGGGACCTCCA	75	)).))))..))))........((((.))))).......(((((....))))).......(((((((((.((....	ATGGTTAGCACTCTGGA	i-tRF	17	ExactMatch	0.0000	331.6475	122.2643	0.0000	349.7726	280.1238	78.13093	8
AS-tDR-002316	-	tRF-17-I3VF4YL	Gln-TTG-3-2	15	31	GGCCCCATGGTGTAATGGTTAGCACTCTGGACTTTGAATCCAGCGATCCGAGTTCAAATCTCGGTGGGACCTCCA	75	)).))))..))))........((((.))))).......(((((....))))).......(((((((((.((....	ATGGTTAGCACTCTGGA	i-tRF	17	ExactMatch	0.0000	331.6475	122.2643	0.0000	349.7726	280.1238	78.13093	8
AS-tDR-002316	-	tRF-17-I3VF4YL	Gln-TTG-3-3	15	31	GGCCCCATGGTGTAATGGTTAGCACTCTGGACTTTGAATCCAGCGATCCGAGTTCAAATCTCGGTGGGACCTCCA	75	)).))))..))))........((((.))))).......(((((....))))).......(((((((((.((....	ATGGTTAGCACTCTGGA	i-tRF	17	ExactMatch	0.0000	331.6475	122.2643	0.0000	349.7726	280.1238	78.13093	8
AS-tDR-002316	-	tRF-17-I3VF4YL	Gln-TTG-2-1	15	31	GGTCCCATGGTGTAATGGTTAGCACTCTGGACTTTGAATCCAGCAATCCGAGTTCGAATCTCGGTGGGACCTCCA	75	)))))))..))))........((((.))))).......(((((....))))).......((((((((((((....	ATGGTTAGCACTCTGGA	i-tRF	17	ExactMatch	0.0000	331.6475	122.2643	0.0000	349.7726	280.1238	78.13093	8
AS-tDR-002316	-	tRF-17-I3VF4YL	pre-Gln-CTG-5-1	55	71	TAGGTCACCTATGACTTTAGGAAATGCTAGTTCAGCTTCAGGTTCCATGGTGTAATGGTTAGCACTCTGGACTCTGAATCCGGTAATCCGAGTTCAAATCTCGGTGGAACCTTGGATTTAGTCCTCTGCAGTCAAATCCCCATCGTCTCTCC	152	((((...))))(((((.((((....(((((((((..(((((..((((.(((((........))))).))))..)))))...(((...(((((.......)))))....))).)))).)))))..)))).)))))..................	ATGGTTAGCACTCTGGA	Other	17	ExactMatch	0.0000	331.6475	122.2643	0.0000	349.7726	280.1238	78.13093	8
AS-tDR-002316	-	tRF-17-I3VF4YL	pre-Gln-TTG-1-1	55	71	CTAGCTTGAGGAGACTCGCGGCCGCCTTAAGAAGCCAGCAGGTCCCATGGTGTAATGGTTAGCACTCTGGACTTTGAATCCAGCGATCCGAGTTCAAATCTCGGTGGGACCTCACGAGACTTTTTGGTCCTACAATTCCTGTTTTGGAGACC	152	.......((((.((((((.(..(((.....((((((((.((((.((((......))))...)).)))))).)))).......)))..)))))))....)))).((((((((..............))))))))..((((......))))...	ATGGTTAGCACTCTGGA	Other	17	ExactMatch	0.0000	331.6475	122.2643	0.0000	349.7726	280.1238	78.13093	8
AS-tDR-002316	-	tRF-17-I3VF4YL	pre-Gln-TTG-2-1	55	71	TTTAACCACGACTATACTTACCTACTGTACCCTTGTGGTTGGTCCCATGGTGTAATGGTTAGCACTCTGGACTTTGAATCCAGCAATCCGAGTTCGAATCTCGGTGGGACCTTTCAAAGGTGAACGTTTTACAGTTCCTGGCTTGGCCTCTG	152	...((((((((...(((.........)))...))))))))((((((..(((((........)))))(((((.......)))))....(((((.......))))).)))))).......((.((((........))))))(((...)))....	ATGGTTAGCACTCTGGA	Other	17	ExactMatch	0.0000	331.6475	122.2643	0.0000	349.7726	280.1238	78.13093	8
AS-tDR-000119	3030b	tRF-22-WE884U1D2	Tyr-GTA-5-1	55	76	CCTTCGATAGCTCAGCTGGTAGAGCGGAGGACTGTAGATCCTTAGGTCGCTGGTTCGATTCCGGCTCGAAGGACCA	76	)))))))..))))........((((.))))).......(((((.....))))).......((((((((((((....	TCGATTCCGGCTCGAAGGACCA	tRF-3	22	ExactMatch	0.0000	290.1915	244.5287	746.2100	0.0000	378.1671	78.05043	8
AS-tDR-000119	3030b	tRF-22-WE884U1D2	Tyr-GTA-5-2	55	76	CCTTCGATAGCTCAGCTGGTAGAGCGGAGGACTGTAGATCCTTAGGTCGCTGGTTCGATTCCGGCTCGAAGGACCA	76	)))))))..))))........((((.))))).......(((((.....))))).......((((((((((((....	TCGATTCCGGCTCGAAGGACCA	tRF-3	22	ExactMatch	0.0000	290.1915	244.5287	746.2100	0.0000	378.1671	78.05043	8
AS-tDR-000119	3030b	tRF-22-WE884U1D2	Tyr-GTA-5-3	55	76	CCTTCGATAGCTCAGCTGGTAGAGCGGAGGACTGTAGATCCTTAGGTCGCTGGTTCGATTCCGGCTCGAAGGACCA	76	)))))))..))))........((((.))))).......(((((.....))))).......((((((((((((....	TCGATTCCGGCTCGAAGGACCA	tRF-3	22	ExactMatch	0.0000	290.1915	244.5287	746.2100	0.0000	378.1671	78.05043	8
AS-tDR-000119	3030b	tRF-22-WE884U1D2	Tyr-GTA-5-4	55	76	CCTTCGATAGCTCAGCTGGTAGAGCGGAGGACTGTAGATCCTTAGGTCGCTGGTTCGATTCCGGCTCGAAGGACCA	76	)))))))..))))........((((.))))).......(((((.....))))).......((((((((((((....	TCGATTCCGGCTCGAAGGACCA	tRF-3	22	ExactMatch	0.0000	290.1915	244.5287	746.2100	0.0000	378.1671	78.05043	8
AS-tDR-000119	3030b	tRF-22-WE884U1D2	Tyr-GTA-5-5	55	76	CCTTCGATAGCTCAGCTGGTAGAGCGGAGGACTGTAGATCCTTAGGTCGCTGGTTCGATTCCGGCTCGAAGGACCA	76	)))))))..))))........((((.))))).......(((((.....))))).......((((((((((((....	TCGATTCCGGCTCGAAGGACCA	tRF-3	22	ExactMatch	0.0000	290.1915	244.5287	746.2100	0.0000	378.1671	78.05043	8
AS-tDR-000119	3030b	tRF-22-WE884U1D2	Tyr-GTA-2-1	55	76	CCTTCGATAGCTCAGTTGGTAGAGCGGAGGACTGTAGATCCTTAGGTCGCTGGTTCGATTCCGGCTCGAAGGACCA	76	)))))))..))))........((((.))))).......(((((.....))))).......((((((((((((....	TCGATTCCGGCTCGAAGGACCA	tRF-3	22	ExactMatch	0.0000	290.1915	244.5287	746.2100	0.0000	378.1671	78.05043	8
AS-tDR-006286	-	tRF-16-3JWB61B	Tyr-GTA-1-1	61	76	CCTTCGATAGCTCAGTTGGTAGAGCGGAGGACTGTAGATCCTTAGGTCGCTGGTTCGAATCCGGCTCGAAGGACCA	76	)))))))..))))........((((.))))).......(((((.....))))).......((((((((((((....	CCGGCTCGAAGGACCA	tRF-3	16	ExactMatch	253.4726	207.2797	0.0000	451.6534	0.0000	168.0743	77.96952	8
AS-tDR-006286	-	tRF-16-3JWB61B	Tyr-GTA-8-1	61	76	CTTTCGATAGCTCAGTTGGTAGAGCGGAGGACTGTAGATCCTTAGGTCGCTGGTTCGAATCCGGCTCGAAGGACCA	76	)))))))..))))........((((.))))).......(((((.....))))).......((((((((((((....	CCGGCTCGAAGGACCA	tRF-3	16	ExactMatch	253.4726	207.2797	0.0000	451.6534	0.0000	168.0743	77.96952	8
AS-tDR-006286	-	tRF-16-3JWB61B	Tyr-GTA-5-1	61	76	CCTTCGATAGCTCAGCTGGTAGAGCGGAGGACTGTAGATCCTTAGGTCGCTGGTTCGATTCCGGCTCGAAGGACCA	76	)))))))..))))........((((.))))).......(((((.....))))).......((((((((((((....	CCGGCTCGAAGGACCA	tRF-3	16	ExactMatch	253.4726	207.2797	0.0000	451.6534	0.0000	168.0743	77.96952	8
AS-tDR-006286	-	tRF-16-3JWB61B	Tyr-GTA-5-2	61	76	CCTTCGATAGCTCAGCTGGTAGAGCGGAGGACTGTAGATCCTTAGGTCGCTGGTTCGATTCCGGCTCGAAGGACCA	76	)))))))..))))........((((.))))).......(((((.....))))).......((((((((((((....	CCGGCTCGAAGGACCA	tRF-3	16	ExactMatch	253.4726	207.2797	0.0000	451.6534	0.0000	168.0743	77.96952	8
AS-tDR-006286	-	tRF-16-3JWB61B	Tyr-GTA-5-3	61	76	CCTTCGATAGCTCAGCTGGTAGAGCGGAGGACTGTAGATCCTTAGGTCGCTGGTTCGATTCCGGCTCGAAGGACCA	76	)))))))..))))........((((.))))).......(((((.....))))).......((((((((((((....	CCGGCTCGAAGGACCA	tRF-3	16	ExactMatch	253.4726	207.2797	0.0000	451.6534	0.0000	168.0743	77.96952	8
AS-tDR-006286	-	tRF-16-3JWB61B	Tyr-GTA-5-4	61	76	CCTTCGATAGCTCAGCTGGTAGAGCGGAGGACTGTAGATCCTTAGGTCGCTGGTTCGATTCCGGCTCGAAGGACCA	76	)))))))..))))........((((.))))).......(((((.....))))).......((((((((((((....	CCGGCTCGAAGGACCA	tRF-3	16	ExactMatch	253.4726	207.2797	0.0000	451.6534	0.0000	168.0743	77.96952	8
AS-tDR-006286	-	tRF-16-3JWB61B	Tyr-GTA-5-5	61	76	CCTTCGATAGCTCAGCTGGTAGAGCGGAGGACTGTAGATCCTTAGGTCGCTGGTTCGATTCCGGCTCGAAGGACCA	76	)))))))..))))........((((.))))).......(((((.....))))).......((((((((((((....	CCGGCTCGAAGGACCA	tRF-3	16	ExactMatch	253.4726	207.2797	0.0000	451.6534	0.0000	168.0743	77.96952	8
AS-tDR-006286	-	tRF-16-3JWB61B	Tyr-GTA-2-1	61	76	CCTTCGATAGCTCAGTTGGTAGAGCGGAGGACTGTAGATCCTTAGGTCGCTGGTTCGATTCCGGCTCGAAGGACCA	76	)))))))..))))........((((.))))).......(((((.....))))).......((((((((((((....	CCGGCTCGAAGGACCA	tRF-3	16	ExactMatch	253.4726	207.2797	0.0000	451.6534	0.0000	168.0743	77.96952	8
AS-tDR-006286	-	tRF-16-3JWB61B	Tyr-GTA-7-1	61	76	CCTTCGATAGCTCAGCTGGTAGAGCGGAGGACTGTAGATCCTTAGGTCGCTGGTTCAATTCCGGCTCGAAGGACCA	76	)))))))..))))........((((.))))).......(((((.....))))).......((((((((((((....	CCGGCTCGAAGGACCA	tRF-3	16	ExactMatch	253.4726	207.2797	0.0000	451.6534	0.0000	168.0743	77.96952	8
AS-tDR-009292	-	-	Glu-CTC-3-1	21	42	CCCCTGGTGGTCTAGTGCTTAGGATTCGGTGCTCTCACCGCTGCTGCCTGCGTTCGATTCCCGGTCAGGGAACCA	75	.))))))..))))........((((.))))).......(((((....))).).......(.(((((((((.....	AGGATTCGGCGCTCTCACCGCT	i-tRF	22	10T>C	202.7781	248.7356	0.0000	255.2824	408.0681	0.0000	77.70072	8
AS-tDR-006051	-	tRF-18-H9R8O7D2	Gln-TTG-1-1	58	75	GGTCCCATGGTGTAATGGTTAGCACTCTGGACTTTGAATCCAGCGATCCGAGTTCAAATCTCGGTGGGACCTCCA	75	)))))))..))))........((((.))))).......(((((....))))).......((((((((((((....	ATCTCGGTGGGACCTCCA	tRF-3	18	ExactMatch	152.0835	165.8237	183.3965	274.9195	1340.7951	0.0000	51.92000	8
AS-tDR-006051	-	tRF-18-H9R8O7D2	Gln-TTG-3-1	58	75	GGCCCCATGGTGTAATGGTTAGCACTCTGGACTTTGAATCCAGCGATCCGAGTTCAAATCTCGGTGGGACCTCCA	75	)).))))..))))........((((.))))).......(((((....))))).......(((((((((.((....	ATCTCGGTGGGACCTCCA	tRF-3	18	ExactMatch	152.0835	165.8237	183.3965	274.9195	1340.7951	0.0000	51.92000	8
AS-tDR-006051	-	tRF-18-H9R8O7D2	Gln-TTG-3-2	58	75	GGCCCCATGGTGTAATGGTTAGCACTCTGGACTTTGAATCCAGCGATCCGAGTTCAAATCTCGGTGGGACCTCCA	75	)).))))..))))........((((.))))).......(((((....))))).......(((((((((.((....	ATCTCGGTGGGACCTCCA	tRF-3	18	ExactMatch	152.0835	165.8237	183.3965	274.9195	1340.7951	0.0000	51.92000	8
AS-tDR-006051	-	tRF-18-H9R8O7D2	Gln-TTG-3-3	58	75	GGCCCCATGGTGTAATGGTTAGCACTCTGGACTTTGAATCCAGCGATCCGAGTTCAAATCTCGGTGGGACCTCCA	75	)).))))..))))........((((.))))).......(((((....))))).......(((((((((.((....	ATCTCGGTGGGACCTCCA	tRF-3	18	ExactMatch	152.0835	165.8237	183.3965	274.9195	1340.7951	0.0000	51.92000	8
AS-tDR-006051	-	tRF-18-H9R8O7D2	Gln-TTG-2-1	58	75	GGTCCCATGGTGTAATGGTTAGCACTCTGGACTTTGAATCCAGCAATCCGAGTTCGAATCTCGGTGGGACCTCCA	75	)))))))..))))........((((.))))).......(((((....))))).......((((((((((((....	ATCTCGGTGGGACCTCCA	tRF-3	18	ExactMatch	152.0835	165.8237	183.3965	274.9195	1340.7951	0.0000	51.92000	8
AS-tDR-007255	-	-	pre-Arg-ACG-1-1	114	134	TTTTTTTCTATAGGTATAACGCCTGTCTTCGTTCGTCAGAGGGCCAGTGGCGCAATGGATAACGCGTCTGACTACGGATCAGAAGATTCCAGGTTCGACTCCTGGCTGGCTCGTTCGACTTTAGTGGAAACTTTGAGGTTTACATAAATGCCC	153	............(((((...(((...((((........))))(((((..(((...((((...(...((((((....).))))).)..))))....)).)..))))).)))..((..((((((((.(....).)))))))).))....))))).	TTCGACTTTAGTGGAAACTTT	tRF-1	21	ExactMatch	253.4726	0.0000	183.3965	255.2824	1690.5678	252.1114	51.65886	8
AS-tDR-013456	-	-	Glu-TTC-2-1	54	74	TCCCACATGGTCTAGCGGTTAGGATTCCTGGTTTTCACCCAGGCGGCCCGGGTTCGACTCCCGGTGTGGGAACCA	75	)))))))..))))........((((.))))).......(((((....))))).......((((((((((((....	TCGACTCCCGGTGTGGGAACT	tRF-3	21	21C>T	304.1671	248.7356	122.2643	1158.5893	0.0000	364.1610	51.24548	8
AS-tDR-013456	-	-	Glu-TTC-2-2	54	74	TCCCACATGGTCTAGCGGTTAGGATTCCTGGTTTTCACCCAGGCGGCCCGGGTTCGACTCCCGGTGTGGGAACCA	75	)))))))..))))........((((.))))).......(((((....))))).......((((((((((((....	TCGACTCCCGGTGTGGGAACT	tRF-3	21	21C>T	304.1671	248.7356	122.2643	1158.5893	0.0000	364.1610	51.24548	8
AS-tDR-012828	-	-	pre-Pro-TGG-1-1	97	114	ATAAATGAACACTCTTAAAGAATAGAATCTCTCCAGTTCTGGCTCGTTGGTCTAGTGGTATGATTCTCGCTTTGGGTGCGAGAGGTCCCGGGTTCAAATCCCGGACGAGCCCCTTTACTTTCCTTTCCGTTTCATCTTTCTCTCTTTAAAGT	152	..........(((.(((((((..(((((.......)))))(((((((................(((((((.......)))))))...(((((.......))))))))))))...............................))))))))))	AATCCCGGACGAGCCCCT	tRF-1	18	ExactMatch	202.7781	207.2797	183.3965	137.4597	641.2499	0.0000	50.33915	8
AS-tDR-008457	-	-	pre-Ile-TAT-2-3	122	142	TGGCTCTGTAGAGTGCGCATGGCCAAGCAAAGGAAAGCATGCTCCAGTGGCGCAATCGGTTAGCGCGCGGTACTTATACAACAGTATATGTGCGGGTGATGCCGAGGTTGTGAGTTCGAGCCTCACCTGGAGCATGTTTTCTTCCAATTGCGATTTCAGACATTTCACGATAAT	174	(((((.(((.......))).))))).(((((((((((((((((((((.((((((((((((...(((.(.((((.(((((....))))).)))).))))..)))))..))))........)))....)))))))))))))))))....)))).......................	CTCACCTGGAGCATGTTTTCT	tRF-1	21	ExactMatch	202.7781	0.0000	244.5287	176.7340	582.9544	126.0557	50.26844	8
AS-tDR-002045	-	tRF-19-299DWUFJ	pre-Gln-CTG-1-1	63	81	TCTGCTGCCTGAATTTCTAGAATAAAACAGCAGGGAGGAGGGTTCCATGGTGTAATGGTTAGCACTCTGGACTCTGAATCCAGCGATCCGAGTTCAAATCTCGGTGGAACCTTTCATATTGGCTGGGTGCTGTGGGAGGCCAAGGTGGGCAG	152	.((((..(((...((((((.(.((...((((..(..((((((((((((.(......((((.(.((((.((((.(((....))).).))))))).).)))).).))))))))))))...)..))))..)).).))))))....)))..).)))	CACTCTGGACTCTGAATCC	Other	19	ExactMatch	304.1671	207.2797	122.2643	0.0000	524.6590	378.1671	50.14594	8
AS-tDR-002045	-	tRF-19-299DWUFJ	pre-Gln-CTG-1-2	63	81	TTCCTTCAGGAAGGCCTGTTAAAAACACGAGCTATTGCGAGGTTCCATGGTGTAATGGTTAGCACTCTGGACTCTGAATCCAGCGATCCGAGTTCAAATCTCGGTGGAACCTGTCGTTTCTTCTTGCTTCCTCACTATTTTTTTCTTTCTAA	152	.......((((((.(..(....((((....((....)).(((((((((.(......((((.(.((((.((((.(((....))).).))))))).).)))).).)))))))))...))))...)..)))))))....................	CACTCTGGACTCTGAATCC	Other	19	ExactMatch	304.1671	207.2797	122.2643	0.0000	524.6590	378.1671	50.14594	8
AS-tDR-002045	-	tRF-19-299DWUFJ	pre-Gln-CTG-1-5	63	81	GTCCAGTAATGTACACAATCTTGAAAGACACCACGAGGGAGGTTCCATGGTGTAATGGTTAGCACTCTGGACTCTGAATCCAGCGATCCGAGTTCAAATCTCGGTGGAACCTTGAAGCTTTTCTTTTAATATCAGCATGTTGAATATTGTTA	152	...(((((............((((((((..((....))((((((((((.(......((((.(.((((.((((.(((....))).).))))))).).)))).).))))))))))........))))))))..((((....)))).)))))...	CACTCTGGACTCTGAATCC	Other	19	ExactMatch	304.1671	207.2797	122.2643	0.0000	524.6590	378.1671	50.14594	8
AS-tDR-002045	-	tRF-19-299DWUFJ	Gln-CTG-6-1	23	41	GGCCCCATGGTGTAATGGTCAGCACTCTGGACTCTGAATCCAGCGATCCGAGTTCAAATCTCGGTGGGACCCCCA	75	)).))))..))))........((((.))))).......(((((....))))).......(((((((((.((....	CACTCTGGACTCTGAATCC	i-tRF	19	ExactMatch	304.1671	207.2797	122.2643	0.0000	524.6590	378.1671	50.14594	8
AS-tDR-002045	-	tRF-19-299DWUFJ	pre-Gln-CTG-3-1	63	81	TATTGGGAATTCAGACGCTTCCGGCAAACTTGCACGATGAGGTTCCATGGTGTAATGGTGAGCACTCTGGACTCTGAATCCAGCGATCCGAGTTCGAGTCTCGGTGGAACCTTTCTGTTTAATTAGGACGGCAATGTTGTGTTTTACTCCCT	152	....((((....((((((...(((((....))).))..((((((((((..........((((.((((.((((((.((.((....)))).)))))))))))))))))))))))).((((((.....)))))).......))))))...)))).	CACTCTGGACTCTGAATCC	Other	19	ExactMatch	304.1671	207.2797	122.2643	0.0000	524.6590	378.1671	50.14594	8
AS-tDR-002045	-	tRF-19-299DWUFJ	pre-Gln-CTG-3-2	63	81	TATTGGGAATTCAGACGCTTCCGGCAAACTTGCACGATGAGGTTCCATGGTGTAATGGTGAGCACTCTGGACTCTGAATCCAGCGATCCGAGTTCGAGTCTCGGTGGAACCTTTCTGTTTAATTAGGACGGCAATGTTGTGTTTTACTCCCT	152	....((((....((((((...(((((....))).))..((((((((((..........((((.((((.((((((.((.((....)))).)))))))))))))))))))))))).((((((.....)))))).......))))))...)))).	CACTCTGGACTCTGAATCC	Other	19	ExactMatch	304.1671	207.2797	122.2643	0.0000	524.6590	378.1671	50.14594	8
AS-tDR-002045	-	tRF-19-299DWUFJ	pre-Gln-CTG-4-2	63	81	TATTAGGAATTCAGACGCTTCTGGCAAATTCGCATTGTGAGGTTCCATGGTGTAATGGTAAGCACTCTGGACTCTGAATCCAGCGATCCGAGTTCGAGTCTCGGTGGAACCTTTCTGTTTAATTAGGAAGGCAATGCCGTGTTTTACTCCCT	152	.....(((....((((((....((((...((((....(.((..((((.(((((........))))).))))..)).).....)))).(((((.......))))).....((((((((......))))))))...))))))))))...)))..	CACTCTGGACTCTGAATCC	Other	19	ExactMatch	304.1671	207.2797	122.2643	0.0000	524.6590	378.1671	50.14594	8
AS-tDR-002045	-	tRF-19-299DWUFJ	pre-Gln-CTG-5-1	63	81	TAGGTCACCTATGACTTTAGGAAATGCTAGTTCAGCTTCAGGTTCCATGGTGTAATGGTTAGCACTCTGGACTCTGAATCCGGTAATCCGAGTTCAAATCTCGGTGGAACCTTGGATTTAGTCCTCTGCAGTCAAATCCCCATCGTCTCTCC	152	((((...))))(((((.((((....(((((((((..(((((..((((.(((((........))))).))))..)))))...(((...(((((.......)))))....))).)))).)))))..)))).)))))..................	CACTCTGGACTCTGAATCC	Other	19	ExactMatch	304.1671	207.2797	122.2643	0.0000	524.6590	378.1671	50.14594	8
AS-tDR-002045	-	tRF-19-299DWUFJ	Gln-CTG-7-1	23	41	GGTTCCATGGTGTAATGGTAAGCACTCTGGACTCTGAATCCAGCCATCTGAGTTCGAGTCTCTGTGGAACCTCCA	75	)))))))..))))........((((.))))).......(((((....).))).......(((.((((((((....	CACTCTGGACTCTGAATCC	i-tRF	19	ExactMatch	304.1671	207.2797	122.2643	0.0000	524.6590	378.1671	50.14594	8
AS-tDR-002045	-	tRF-19-299DWUFJ	pre-Gln-CTG-7-1	63	81	TATTAGGAATCCACACACCTGCAGAAAACTTGCATTGTGAGGTTCCATGGTGTAATGGTAAGCACTCTGGACTCTGAATCCAGCCATCTGAGTTCGAGTCTCTGTGGAACCTTTCTGTGTAACTGGGACGATAATGCCGTCTTTTACTCCCT	152	.....(((....(((((..(((((.....)))))....((((((((((.((((........))))...((((((.(((..(((....)))..)))))))))..))))))))))..)))))....((((((.......))))))....)))..	CACTCTGGACTCTGAATCC	Other	19	ExactMatch	304.1671	207.2797	122.2643	0.0000	524.6590	378.1671	50.14594	8
AS-tDR-002045	-	tRF-19-299DWUFJ	Gln-CTG-chr19-4	23	41	GTTTCCATGGTGTAATGGTGAGCACTCTGGACTCTGAATCCAGAAATACATTCAAAGAATTAAGAACACCA	71	))))..)..))))........((((.))))).......(((((......))).....((((..((((....	CACTCTGGACTCTGAATCC	i-tRF	19	ExactMatch	304.1671	207.2797	122.2643	0.0000	524.6590	378.1671	50.14594	8
AS-tDR-002045	-	tRF-19-299DWUFJ	pre-Gln-CTG-chr19-4	63	81	TAGACAGAGAGTTCAAAGCAGCTATTAGAAATACATTCATGTTTCCATGGTGTAATGGTGAGCACTCTGGACTCTGAATCCAGAAATACATTCAAAGAATTAAGAACACTATGTTTAAATAATTAAAGAAAAATCACTGCTTCACATT	148	((((((.((.((((...((.(((((......(((((.((((....))))))))))))))..))..((((((.......))))))...................)))).)).))))))...............................	CACTCTGGACTCTGAATCC	Other	19	ExactMatch	304.1671	207.2797	122.2643	0.0000	524.6590	378.1671	50.14594	8
AS-tDR-001889	-	tRF-16-941QKSD	Asp-GTC-2-1	16	31	TCCTCGTTAGTATAGTGGTGAGTATCCCCGCCTGTCACGCGGGAGACCGGGGTTCGATTCCCCGACGGGGAGCCA	75	)))))))..))))........((((.))))).......(((((....))))).......((((((((((((....	TGGTGAGTATCCCCGC	i-tRF	16	ExactMatch	354.8616	0.0000	244.5287	255.2824	874.4316	322.1424	49.88064	8
AS-tDR-001889	-	tRF-16-941QKSD	Asp-GTC-2-10	16	31	TCCTCGTTAGTATAGTGGTGAGTATCCCCGCCTGTCACGCGGGAGACCGGGGTTCGATTCCCCGACGGGGAGCCA	75	)))))))..))))........((((.))))).......(((((....))))).......((((((((((((....	TGGTGAGTATCCCCGC	i-tRF	16	ExactMatch	354.8616	0.0000	244.5287	255.2824	874.4316	322.1424	49.88064	8
[truncated: 297 more rows]
